# Supplementary material for: The massive 340 megabase genome of Anisogramma anomala, a biotrophic ascomycete that causes eastern filbert blight of hazelnut
Source: BMC Genomics. 2024 Apr 5;25:347. doi: 10.1186/s12864-024-10198-1 (PMC10998396; doi:10.1186/s12864-024-10198-1)
Supplement: Supplementary file 2 — Supplementary Material 2. [file 12864_2024_10198_MOESM2_ESM.xlsx]

## Sheet: Sheet1
Library		File name (BioSample SAMN34536175)	Accession Numer	Read Length (bp)	Read-pair counts	Total size (bp)	GC ratio (%) after adapter trimming
Table S1: Statistics of raw Illumina sequence reads
Genome
Paired-end
	run1	AaPERun1_S1_L001	SRR24417802	251 bp x2	10422496	5232092992	34.09
	run2	AaPERun2_S1_L001	SRR24417801	255 bp x2	15940427	8129617770	34.28
	run3	AaPERun3_S1_L001	SRR24417800	255 bp x2	15103479	7702774290	34.31
Mate-pair
	3kb	AaMP3kb_S1_L001	SRR24417804	251 bp x2	9380006	4708763012	36.13
	6kb	AaMP6kb_S3_L001	SRR24417803	251 bp x2	3585279	1799810058	36.07
	10kb	AaMP10kb_S2_L001	SRR24417805	251 bp x2	7679110	3854913220	35.03
Transcriptome
	Ascospore	AaS_transcriptome	SRR24417797	158 bp x2	6652821	2102291436	56.42
	8-week mycelium	AaM_transcriptome	SRR24417799	158 bp x2	8255104	2608612864	54.75
	12-week mycelium	AaSM_transcriptome	SRR24417798	158 bp x2	10894916	3442793456	56.74
