# Supplementary material for: The massive 340 megabase genome of Anisogramma anomala, a biotrophic ascomycete that causes eastern filbert blight of hazelnut
Source: BMC Genomics. 2024 Apr 5;25:347. doi: 10.1186/s12864-024-10198-1 (PMC10998396; doi:10.1186/s12864-024-10198-1)
Supplement: Supplementary file 3 — Supplementary Material 3. [file 12864_2024_10198_MOESM3_ESM.xlsx]

## Sheet: Sheet1
Table S2: Comparison of assembly statistics between version 1 of A. anomala OR1 from 2013 (Cai et al. 2013) and version 2 (current study)
	V1 (Cai et al 2013)	V2 (present study)
Contig N50 (bp)	10384	196655
Scaffold N50 (bp)	32987	33254450
Contig Nmax (bp)	74811	343507
Scaffold Nmax (bp)	223344	43949127
Total Size (bp)	336895534	342498352
