# Supplementary material for: The massive 340 megabase genome of Anisogramma anomala, a biotrophic ascomycete that causes eastern filbert blight of hazelnut
Source: BMC Genomics. 2024 Apr 5;25:347. doi: 10.1186/s12864-024-10198-1 (PMC10998396; doi:10.1186/s12864-024-10198-1)
Supplement: Supplementary file 5 — Supplementary Material 5. [file 12864_2024_10198_MOESM5_ESM.xlsx]

## Sheet: Sheet1
Table S3: List of gene models predicted in A. anomala and all annotations including genomic location, gene ontology (GO) annotations, Interpro annotations, and Kyoto Encyclopedia of Genes and Genomes (KEGG) annotations, secretion signal, effector prediction, CAZyme, and biosynethic gene cluster annotations are included.
SeqName	Scaffold	Start	Stop	Protein Length	Top BLASTp Hit	e-Value	GO IDs	GO Names	Enzyme Codes	Enzyme Names	InterPro IDs	InterPro GO IDs	InterPro GO Names	KEGG IDs	KEGG Symbol	KEGG Name	SignalP	EffectorP	CAZyme
g1.t1	scaffold_61	1	1650	377	---NA---						mobidb-lite (MOBIDB_LITE); mobidb-lite (MOBIDB_LITE); mobidb-lite (MOBIDB_LITE); mobidb-lite (MOBIDB_LITE)	no GO terms	no GO terms
g2.t1	scaffold_61	1968	2405	135	NADH-cytochrome b5 reductase 2	3.36483e-29	F:GO:0016491	F:oxidoreductase activity			no IPS match	no IPS match	no IPS match
g3.t1	scaffold_3	8233	9535	390	hypothetical protein DHEL01_v210244	1.9858e-136	F:GO:0003676	F:nucleic acid binding			IPR013087 (SMART); PF12874 (PFAM); IPR013087 (PFAM); G3DSA:3.30.160.60 (GENE3D); G3DSA:3.30.160.60 (GENE3D); mobidb-lite (MOBIDB_LITE); mobidb-lite (MOBIDB_LITE); mobidb-lite (MOBIDB_LITE); mobidb-lite (MOBIDB_LITE); mobidb-lite (MOBIDB_LITE); mobidb-lite (MOBIDB_LITE); mobidb-lite (MOBIDB_LITE); PTHR23233 (PANTHER); PTHR23233:SF84 (PANTHER); IPR013087 (PROSITE_PROFILES); IPR013087 (PROSITE_PROFI…	F:GO:0003676	F:nucleic acid binding
g3.t2	scaffold_3	8233	9535	396	hypothetical protein DHEL01_v210244	9.5209e-139	F:GO:0003676	F:nucleic acid binding			IPR013087 (SMART); G3DSA:3.30.160.60 (GENE3D); IPR013087 (PFAM); PF12874 (PFAM); G3DSA:3.30.160.60 (GENE3D); mobidb-lite (MOBIDB_LITE); mobidb-lite (MOBIDB_LITE); mobidb-lite (MOBIDB_LITE); mobidb-lite (MOBIDB_LITE); mobidb-lite (MOBIDB_LITE); mobidb-lite (MOBIDB_LITE); mobidb-lite (MOBIDB_LITE); PTHR23233:SF84 (PANTHER); PTHR23233 (PANTHER); IPR013087 (PROSITE_PROFILES); IPR013087 (PROSITE_PROFI…	F:GO:0003676	F:nucleic acid binding
g4.t1	scaffold_3	10099	11227	171	---NA---						mobidb-lite (MOBIDB_LITE); mobidb-lite (MOBIDB_LITE)	no GO terms	no GO terms
g5.t1	scaffold_3	334825	339547	1324	splicing factor 3b, subunit 1	0	P:GO:0000245; F:GO:0003729	P:spliceosomal complex assembly; F:mRNA binding			IPR011989 (G3DSA:1.25.10.GENE3D); IPR015016 (PFAM); IPR011989 (G3DSA:1.25.10.GENE3D); IPR011989 (G3DSA:1.25.10.GENE3D); mobidb-lite (MOBIDB_LITE); mobidb-lite (MOBIDB_LITE); mobidb-lite (MOBIDB_LITE); mobidb-lite (MOBIDB_LITE); mobidb-lite (MOBIDB_LITE); mobidb-lite (MOBIDB_LITE); mobidb-lite (MOBIDB_LITE); IPR038737 (PANTHER); IPR016024 (SUPERFAMILY)	P:GO:0000245; F:GO:0003729	P:spliceosomal complex assembly; F:mRNA binding	K12828	SF3B1, SAP155	Splicing Factor 3B subunit 1
g6.t1	scaffold_3	340023	342266	446	ubiquitin-conjugating enzyme E2-binding protein	2.87624e-102					IPR019193 (PFAM); IPR019193 (PANTHER)	no GO terms	no GO terms	K20803	UBE3D	Ubiquitin-protein ligase E3 D
g7.t1	scaffold_3	342571	344494	580	hypothetical protein BPOR_0194g00060	0	P:GO:0001732; P:GO:0002191; F:GO:0003743; C:GO:0005840; C:GO:0005852; P:GO:0006446; C:GO:0016282; C:GO:0033290; F:GO:0098808	P:formation of cytoplasmic translation initiation complex; P:cap-dependent translational initiation; F:translation initiation factor activity; C:ribosome; C:eukaryotic translation initiation factor 3 complex; P:regulation of translational initiation; C:eukaryotic 43S preinitiation complex; C:eukaryotic 48S preinitiation complex; F:mRNA cap binding			IPR007783 (PIRSF); IPR007783 (PFAM); mobidb-lite (MOBIDB_LITE); mobidb-lite (MOBIDB_LITE); mobidb-lite (MOBIDB_LITE); IPR007783 (PANTHER); IPR007783 (HAMAP)	F:GO:0003743; C:GO:0005737; C:GO:0005852	F:translation initiation factor activity; C:cytoplasm; C:eukaryotic translation initiation factor 3 complex	K03251	EIF3D	Translation initiation factor 3 subunit D
g8.t1	scaffold_3	345108	347249	688	major facilitator superfamily transporter phosphate	0	C:GO:0016021; F:GO:0022857; P:GO:0055085	C:integral component of membrane; F:transmembrane transporter activity; P:transmembrane transport			G3DSA:1.20.1250.20 (GENE3D); IPR005828 (PFAM); mobidb-lite (MOBIDB_LITE); mobidb-lite (MOBIDB_LITE); mobidb-lite (MOBIDB_LITE); mobidb-lite (MOBIDB_LITE); PTHR24064:SF235 (PANTHER); PTHR24064 (PANTHER); IPR020846 (PROSITE_PROFILES); cd18965 (CDD); cd17364 (CDD); IPR036259 (SUPERFAMILY)	C:GO:0016021; F:GO:0022857; P:GO:0055085	C:integral component of membrane; F:transmembrane transporter activity; P:transmembrane transport
g9.t1	scaffold_3	497518	498339	273	hypothetical protein FHL15_003221	7.02597e-79	F:GO:0004553; P:GO:0005975	F:hydrolase activity, hydrolyzing O-glycosyl compounds; P:carbohydrate metabolic process			IPR001137 (PRINTS); IPR013319 (G3DSA:2.60.120.GENE3D); IPR033123 (PFAM); mobidb-lite (MOBIDB_LITE); PTHR46828 (PANTHER); IPR033123 (PROSITE_PROFILES); IPR013320 (SUPERFAMILY)	F:GO:0004553; P:GO:0005975	F:hydrolase activity, hydrolyzing O-glycosyl compounds; P:carbohydrate metabolic process	K01181	xynA	Endo-1,4-beta-xylanase	signal peptide		Glycoside hydrolase
g10.t1	scaffold_3	631209	632188	300	hypothetical protein DHEL01_v200185	4.01118e-20					mobidb-lite (MOBIDB_LITE)	no GO terms	no GO terms
g11.t1	scaffold_3	703285	703920	109	---NA---						mobidb-lite (MOBIDB_LITE); mobidb-lite (MOBIDB_LITE)	no GO terms	no GO terms
g12.t1	scaffold_3	707038	707846	222	hypothetical protein BD289DRAFT_484015	1.72116e-103	C:GO:0016021	C:integral component of membrane			PTHR33048:SF121 (PANTHER); PTHR33048 (PANTHER)	no GO terms	no GO terms
g13.t1	scaffold_3	709969	711136	167	---NA---						mobidb-lite (MOBIDB_LITE)	no GO terms	no GO terms				signal peptide	predicted effector
g14.t1	scaffold_3	794109	795570	468	glycosyl hydrolases family 28-domain-containing protein	2.67379e-162	F:GO:0004650; C:GO:0005576; P:GO:0005982; P:GO:0005985; P:GO:0071555	F:polygalacturonase activity; C:extracellular region; P:starch metabolic process; P:sucrose metabolic process; P:cell wall organization	EC:3.2.1.15	Polygalacturonase	IPR000743 (PFAM); IPR012334 (G3DSA:2.160.20.GENE3D); mobidb-lite (MOBIDB_LITE); PTHR31884 (PANTHER); IPR011050 (SUPERFAMILY)	F:GO:0004650; P:GO:0005975	F:polygalacturonase activity; P:carbohydrate metabolic process	K01184	rnhA, RNASEH1	Polygalacturonase	signal peptide		Glycoside hydrolase
g14.t2	scaffold_3	794109	795570	465	glycosyl hydrolases family 28-domain-containing protein	4.41441e-162	F:GO:0004650; C:GO:0005576; P:GO:0005982; P:GO:0005985; P:GO:0071555	F:polygalacturonase activity; C:extracellular region; P:starch metabolic process; P:sucrose metabolic process; P:cell wall organization	EC:3.2.1.15	Polygalacturonase	IPR000743 (PFAM); IPR012334 (G3DSA:2.160.20.GENE3D); mobidb-lite (MOBIDB_LITE); PTHR31884 (PANTHER); IPR011050 (SUPERFAMILY)	F:GO:0004650; P:GO:0005975	F:polygalacturonase activity; P:carbohydrate metabolic process	K01184	rnhA, RNASEH1	Polygalacturonase	signal peptide		Glycoside hydrolase
g15.t1	scaffold_3	838677	840639	580	putative fatty acid desaturase protein	0	P:GO:0006629; C:GO:0016021; F:GO:0016491	P:lipid metabolic process; C:integral component of membrane; F:oxidoreductase activity			IPR001199 (SMART); IPR005804 (PFAM); IPR012171 (PIRSF); IPR036400 (G3DSA:3.10.120.GENE3D); IPR001199 (PFAM); mobidb-lite (MOBIDB_LITE); mobidb-lite (MOBIDB_LITE); mobidb-lite (MOBIDB_LITE); PTHR19353:SF30 (PANTHER); PTHR19353 (PANTHER); IPR001199 (PROSITE_PROFILES); cd03506 (CDD); IPR036400 (SUPERFAMILY)	P:GO:0006629; C:GO:0016021; F:GO:0016491	P:lipid metabolic process; C:integral component of membrane; F:oxidoreductase activity	K13076	SLD	Sphingolipid 8-(E)-desaturase			Glycoside hydrolase
g16.t1	scaffold_3	841598	844290	738	putative glycoside hydrolase family 5 protein	0	C:GO:0016020; C:GO:0016021; F:GO:0016787	C:membrane; C:integral component of membrane; F:hydrolase activity			G3DSA:3.20.20.80 (GENE3D); G3DSA:3.20.20.80 (GENE3D); IPR041036 (PFAM); mobidb-lite (MOBIDB_LITE); mobidb-lite (MOBIDB_LITE); mobidb-lite (MOBIDB_LITE); PTHR31308:SF1 (PANTHER); PTHR31308 (PANTHER); IPR017853 (SUPERFAMILY)	no GO terms	no GO terms						Glycoside hydrolase
g17.t1	scaffold_3	941004	942851	615	major facilitator superfamily domain-containing protein	0	C:GO:0016021; P:GO:0055085	C:integral component of membrane; P:transmembrane transport			IPR011701 (PFAM); mobidb-lite (MOBIDB_LITE); mobidb-lite (MOBIDB_LITE); mobidb-lite (MOBIDB_LITE); mobidb-lite (MOBIDB_LITE); mobidb-lite (MOBIDB_LITE); mobidb-lite (MOBIDB_LITE); PTHR23502:SF13 (PANTHER); PTHR23502 (PANTHER); IPR020846 (PROSITE_PROFILES); cd17323 (CDD); IPR036259 (SUPERFAMILY)	P:GO:0055085	P:transmembrane transport
g18.t1	scaffold_3	943788	944802	260	putative glutathione s-transferase domain-containing protein	3.30666e-118	F:GO:0005515; F:GO:0016740	F:protein binding; F:transferase activity			G3DSA:1.20.1050.10 (GENE3D); IPR004045 (PFAM); IPR036249 (G3DSA:3.40.30.GENE3D); IPR040079 (PANTHER); PTHR43968:SF8 (PANTHER); IPR010987 (PROSITE_PROFILES); IPR004045 (PROSITE_PROFILES); cd00299 (CDD); cd00570 (CDD); IPR036249 (SUPERFAMILY); IPR036282 (SUPERFAMILY)	F:GO:0005515	F:protein binding	K00799	GST, gst	Glutathione S- transferase
g19.t1	scaffold_3	944895	946437	308	hypothetical protein VM1G_02572	5.94724e-82	F:GO:0005524; F:GO:0046872	F:ATP binding; F:metal ion binding			IPR003806 (PFAM); mobidb-lite (MOBIDB_LITE); PTHR37018 (PANTHER); IPR011761 (PROSITE_PROFILES); SSF56059 (SUPERFAMILY)	F:GO:0005524; F:GO:0046872	F:ATP binding; F:metal ion binding
g20.t1	scaffold_3	947053	947637	194	hypothetical protein BD289DRAFT_486640	2.63457e-10					mobidb-lite (MOBIDB_LITE); mobidb-lite (MOBIDB_LITE); mobidb-lite (MOBIDB_LITE); mobidb-lite (MOBIDB_LITE)	no GO terms	no GO terms
g21.t1	scaffold_3	948262	948718	77	---NA---						no IPS match	no IPS match	no IPS match
g22.t1	scaffold_3	1384486	1386249	510	L-lactate ferricytochrome c oxidoreductase	0	F:GO:0016491; F:GO:0020037; F:GO:0046872; P:GO:0055114	F:oxidoreductase activity; F:heme binding; F:metal ion binding; P:oxidation-reduction process			IPR001199 (PRINTS); IPR001199 (SMART); IPR013785 (G3DSA:3.20.20.GENE3D); IPR000262 (PFAM); IPR001199 (PFAM); IPR036400 (G3DSA:3.10.120.GENE3D); mobidb-lite (MOBIDB_LITE); mobidb-lite (MOBIDB_LITE); PTHR10578 (PANTHER); PTHR10578:SF82 (PANTHER); IPR037396 (PROSITE_PROFILES); IPR001199 (PROSITE_PROFILES); IPR036400 (SUPERFAMILY); SSF51395 (SUPERFAMILY)	F:GO:0003824; F:GO:0016491	F:catalytic activity; F:oxidoreductase activity
g23.t1	scaffold_3	1426562	1427716	365	putative nad dependent epimerase dehydratase family protein	0					IPR016040 (PFAM); PTHR43349 (PANTHER); PTHR43349:SF6 (PANTHER); IPR036291 (SUPERFAMILY)	no GO terms	no GO terms
g24.t1	scaffold_3	1459841	1461008	261	hypothetical protein VMCG_07314	1.47364e-178					G3DSA:2.40.10.310 (GENE3D); IPR022309 (PFAM); mobidb-lite (MOBIDB_LITE); mobidb-lite (MOBIDB_LITE); PTHR12642:SF0 (PANTHER); IPR039411 (PANTHER); IPR039411 (CDD)	no GO terms	no GO terms	K14842	NSA2	Ribosome biogenesis protein NSA2
g25.t1	scaffold_3	1461203	1461943	224	hypothetical protein VMCG_07315	5.40557e-30	C:GO:0016020; C:GO:0016021; P:GO:0055085	C:membrane; C:integral component of membrane; P:transmembrane transport			PTHR43791:SF28 (PANTHER); PTHR43791 (PANTHER)	no GO terms	no GO terms
g26.t1	scaffold_3	1513081	1515216	478	putative cfem domain-containing protein	5.1921e-94	C:GO:0016020; C:GO:0016021	C:membrane; C:integral component of membrane			IPR008427 (PFAM); mobidb-lite (MOBIDB_LITE); mobidb-lite (MOBIDB_LITE); mobidb-lite (MOBIDB_LITE); mobidb-lite (MOBIDB_LITE); PTHR33048 (PANTHER); PTHR33048:SF63 (PANTHER)	no GO terms	no GO terms				signal peptide
g27.t1	scaffold_3	1552332	1553436	345	hypothetical protein DHEL01_v204687	4.81481e-22	F:GO:0004842; P:GO:0016567; F:GO:0016740; F:GO:0046872	F:ubiquitin-protein transferase activity; P:protein ubiquitination; F:transferase activity; F:metal ion binding			mobidb-lite (MOBIDB_LITE); mobidb-lite (MOBIDB_LITE); mobidb-lite (MOBIDB_LITE); SSF57850 (SUPERFAMILY)	no GO terms	no GO terms
g28.t1	scaffold_3	1554462	1560605	2007	Serine/threonine-proteinKinase cek1	0	P:GO:0000160; F:GO:0004674; F:GO:0005524; P:GO:0006468; P:GO:0009069	P:phosphorelay signal transduction system; F:protein serine/threonineKinase activity; F:ATP binding; P:protein phosphorylation; P:serine family amino acid metabolic process			IPR000719 (SMART); IPR000014 (SMART); IPR001789 (SMART); G3DSA:3.30.450.20 (GENE3D); G3DSA:1.10.510.10 (GENE3D); IPR001789 (PFAM); G3DSA:1.10.510.10 (GENE3D); IPR000719 (PFAM); G3DSA:3.40.50.2300 (GENE3D); G3DSA:3.30.200.20 (GENE3D); mobidb-lite (MOBIDB_LITE); mobidb-lite (MOBIDB_LITE); mobidb-lite (MOBIDB_LITE); mobidb-lite (MOBIDB_LITE); mobidb-lite (MOBIDB_LITE); mobidb-lite (MOBIDB_LITE); mob…	P:GO:0000160; F:GO:0004672; F:GO:0004674; F:GO:0005524; P:GO:0006468	P:phosphorelay signal transduction system; F:proteinKinase activity; F:protein serine/threonineKinase activity; F:ATP binding; P:protein phosphorylation	K12767	RIM15	Serine/threonine-protein kinase RIM15
g29.t1	scaffold_3	1561164	1561778	98	---NA---						mobidb-lite (MOBIDB_LITE); mobidb-lite (MOBIDB_LITE)	no GO terms	no GO terms				signal peptide	predicted effector
g30.t1	scaffold_3	1562612	1564323	200	---NA---						no IPS match	no IPS match	no IPS match
g31.t1	scaffold_3	1692201	1693215	305	acyltransferase	1.7479e-105	C:GO:0016020; F:GO:0016746	C:membrane; F:transferase activity, transferring acyl groups			IPR002123 (SMART); IPR002123 (PFAM); IPR032098 (PFAM); PTHR10983:SF24 (PANTHER); PTHR10983 (PANTHER); cd07990 (CDD); SSF69593 (SUPERFAMILY)	F:GO:0016746	F:transferase activity, transferring acyl groups
g32.t1	scaffold_3	2146854	2148633	352	BZIP-type transcription factor	6.28126e-30	F:GO:0003700; C:GO:0005667; P:GO:0006355; P:GO:0006355	F:DNA-binding transcription factor activity; C:transcription factor complex; P:regulation of transcription, DNA-templated; P:regulation of transcription, DNA-templated			IPR004827 (SMART); IPR004827 (PFAM); G3DSA:1.20.5.170 (GENE3D); mobidb-lite (MOBIDB_LITE); mobidb-lite (MOBIDB_LITE); mobidb-lite (MOBIDB_LITE); mobidb-lite (MOBIDB_LITE); mobidb-lite (MOBIDB_LITE); mobidb-lite (MOBIDB_LITE); mobidb-lite (MOBIDB_LITE); PTHR40621:SF3 (PANTHER); PTHR40621 (PANTHER); IPR004827 (PROSITE_PROFILES); cd14688 (CDD); SSF57959 (SUPERFAMILY)	F:GO:0003700; P:GO:0006355	F:DNA-binding transcription factor activity; P:regulation of transcription, DNA-templated
g33.t1	scaffold_3	2197305	2198176	212	Mb1315 of Mycobacterium bovis	7.79473e-31	F:GO:0004089; P:GO:0006730; P:GO:0006807; F:GO:0008270	F:carbonate dehydratase activity; P:one-carbon metabolic process; P:nitrogen compound metabolic process; F:zinc ion binding	EC:4.2.1.1	Carbonic anhydrase	IPR001765 (SMART); IPR036874 (G3DSA:3.40.1050.GENE3D); IPR001765 (PFAM); mobidb-lite (MOBIDB_LITE); PTHR43175:SF5 (PANTHER); PTHR43175 (PANTHER); cd03379 (CDD); IPR036874 (SUPERFAMILY)	F:GO:0004089; F:GO:0008270	F:carbonate dehydratase activity; F:zinc ion binding	K01673	cynT, can	carbonic anhydrase
g33.t2	scaffold_3	2197305	2198298	251	hypothetical protein GALMADRAFT_234092	5.04591e-36	F:GO:0004089; P:GO:0006730; P:GO:0006807; F:GO:0008270	F:carbonate dehydratase activity; P:one-carbon metabolic process; P:nitrogen compound metabolic process; F:zinc ion binding	EC:4.2.1.1	Carbonic anhydrase	IPR001765 (SMART); IPR001765 (PFAM); IPR036874 (G3DSA:3.40.1050.GENE3D); mobidb-lite (MOBIDB_LITE); PTHR43175 (PANTHER); PTHR43175:SF5 (PANTHER); cd03379 (CDD); IPR036874 (SUPERFAMILY)	F:GO:0004089; F:GO:0008270	F:carbonate dehydratase activity; F:zinc ion binding	K01673	cynT, can	carbonic anhydrase
g34.t1	scaffold_3	2295935	2296562	161	---NA---						mobidb-lite (MOBIDB_LITE); mobidb-lite (MOBIDB_LITE)	no GO terms	no GO terms
g35.t1	scaffold_3	2299507	2302483	215	---NA---						mobidb-lite (MOBIDB_LITE)	no GO terms	no GO terms
g36.t1	scaffold_3	2303025	2303924	299	hypothetical protein VPNG_08002	1.63793e-88	F:GO:0003700; C:GO:0005667; P:GO:0006355; P:GO:0006355	F:DNA-binding transcription factor activity; C:transcription factor complex; P:regulation of transcription, DNA-templated; P:regulation of transcription, DNA-templated			IPR001289 (PRINTS); IPR001289 (SMART); IPR001289 (PFAM); mobidb-lite (MOBIDB_LITE); mobidb-lite (MOBIDB_LITE); mobidb-lite (MOBIDB_LITE); mobidb-lite (MOBIDB_LITE); mobidb-lite (MOBIDB_LITE); mobidb-lite (MOBIDB_LITE); IPR001289 (PANTHER); PTHR12632:SF6 (PANTHER); IPR001289 (PROSITE_PROFILES)	F:GO:0003700; P:GO:0006355	F:DNA-binding transcription factor activity; P:regulation of transcription, DNA-templated	K08064	NFYA, HAP2	Nucelar transcription factor Y, alpha
g37.t1	scaffold_3	2307956	2309900	557	hypothetical protein VSDG_04921	0					IPR036866 (G3DSA:3.60.15.GENE3D); IPR001279 (PFAM); mobidb-lite (MOBIDB_LITE); mobidb-lite (MOBIDB_LITE); mobidb-lite (MOBIDB_LITE); mobidb-lite (MOBIDB_LITE); mobidb-lite (MOBIDB_LITE); mobidb-lite (MOBIDB_LITE); mobidb-lite (MOBIDB_LITE); PTHR23240:SF6 (PANTHER); PTHR23240 (PANTHER); cd16273 (CDD); IPR036866 (SUPERFAMILY)	no GO terms	no GO terms	K15340	DCLRE1A, SNM1A, PSO2	DNA cross-link repair 1A protein
g38.t1	scaffold_3	2310631	2312176	437	---NA---						mobidb-lite (MOBIDB_LITE); mobidb-lite (MOBIDB_LITE)	no GO terms	no GO terms
g38.t2	scaffold_3	2310631	2312176	428	---NA---						mobidb-lite (MOBIDB_LITE); mobidb-lite (MOBIDB_LITE); mobidb-lite (MOBIDB_LITE)	no GO terms	no GO terms
g39.t1	scaffold_3	2555327	2556295	322	hypothetical protein BD289DRAFT_371633	2.32381e-63					mobidb-lite (MOBIDB_LITE); mobidb-lite (MOBIDB_LITE); mobidb-lite (MOBIDB_LITE); PTHR42053 (PANTHER); PTHR42053:SF1 (PANTHER)	no GO terms	no GO terms
g40.t1	scaffold_3	2573218	2574157	147	hypothetical protein SI65_10075	2.53947e-09	C:GO:0016020; C:GO:0016021	C:membrane; C:integral component of membrane			no IPS match	no IPS match	no IPS match
g41.t1	scaffold_3	2588540	2591808	909	Piwi-domain-containing protein	6.9758e-153	F:GO:0003676; F:GO:0005515	F:nucleic acid binding; F:protein binding			IPR003165 (SMART); IPR014811 (SMART); IPR014811 (PFAM); IPR032472 (PFAM); IPR036397 (G3DSA:3.30.420.GENE3D); G3DSA:3.40.50.2300 (GENE3D); G3DSA:2.170.260.10 (GENE3D); IPR003165 (PFAM); mobidb-lite (MOBIDB_LITE); PTHR22891 (PANTHER); IPR003165 (PROSITE_PROFILES); cd02846 (CDD); IPR036085 (SUPERFAMILY); IPR012337 (SUPERFAMILY)	F:GO:0003676; F:GO:0005515	F:nucleic acid binding; F:protein binding
g42.t1	scaffold_3	2625980	2627401	455	putative n-glycosylase dna lyase	2.55899e-79	F:GO:0003684; P:GO:0006285; P:GO:0006289; P:GO:0006308; F:GO:0008534	F:damaged DNA binding; P:base-excision repair, AP site formation; P:nucleotide-excision repair; P:DNA catabolic process; F:oxidized purine nucleobase lesion DNA N-glycosylase activity	EC:3.2.2.23	DNA-formamidopyrimidine glycosylase	IPR003265 (SMART); IPR023170 (G3DSA:1.10.1670.GENE3D); IPR012904 (PFAM); IPR003265 (PFAM); G3DSA:3.30.310.40 (GENE3D); G3DSA:1.10.340.30 (GENE3D); mobidb-lite (MOBIDB_LITE); mobidb-lite (MOBIDB_LITE); PTHR10242 (PANTHER); PTHR10242:SF2 (PANTHER); IPR011257 (SUPERFAMILY); IPR011257 (SUPERFAMILY); SSF55945 (SUPERFAMILY)	F:GO:0003684; F:GO:0003824; P:GO:0006281; P:GO:0006284; P:GO:0006289; F:GO:0008534	F:damaged DNA binding; F:catalytic activity; P:DNA repair; P:base-excision repair; P:nucleotide-excision repair; F:oxidized purine nucleobase lesion DNA N-glycosylase activity	K03660	OGG1	N-glycosylase/DNA lyase
g43.t1	scaffold_3	2628187	2628822	183	---NA---						no IPS match	no IPS match	no IPS match
g44.t1	scaffold_3	2655042	2655493	100	hypothetical protein FKW77_002966	5.66698e-07					IPR036773 (SUPERFAMILY)	no GO terms	no GO terms				signal peptide	predicted effector
g45.t1	scaffold_3	2656371	2657792	473	hypothetical protein BD289DRAFT_371465	1.85218e-116					G3DSA:2.170.270.10 (GENE3D); mobidb-lite (MOBIDB_LITE); PTHR47332 (PANTHER); PTHR47332:SF3 (PANTHER); SSF82199 (SUPERFAMILY)	no GO terms	no GO terms				signal peptide
g46.t1	scaffold_3	2658099	2661240	924	hypothetical protein VM1G_01889	0	F:GO:0004528; C:GO:0005634; P:GO:0036297; F:GO:0046872; P:GO:0090305	F:phosphodiesterase I activity; C:nucleus; P:interstrand cross-link repair; F:metal ion binding; P:nucleic acid phosphodiester bond hydrolysis	EC:3.1.4.1	Phosphodiesterase I	IPR014883 (SMART); IPR014883 (PFAM); mobidb-lite (MOBIDB_LITE); mobidb-lite (MOBIDB_LITE); mobidb-lite (MOBIDB_LITE); mobidb-lite (MOBIDB_LITE); mobidb-lite (MOBIDB_LITE); mobidb-lite (MOBIDB_LITE); mobidb-lite (MOBIDB_LITE); mobidb-lite (MOBIDB_LITE); PTHR15749:SF4 (PANTHER); IPR033315 (PANTHER)	F:GO:0004518; F:GO:0016788; P:GO:0036297	F:nuclease activity; F:hydrolase activity, acting on ester bonds; P:interstrand cross-link repair	K15363	FAN1, MTMR15	Fanconi-associated nuclease 1
g47.t1	scaffold_3	2661558	2663089	198	hypothetical protein BD289DRAFT_483957	0.000287074	C:GO:0044666; C:GO:0048188	C:MLL3/4 complex; C:Set1C/COMPASS complex			mobidb-lite (MOBIDB_LITE); mobidb-lite (MOBIDB_LITE); mobidb-lite (MOBIDB_LITE); mobidb-lite (MOBIDB_LITE); mobidb-lite (MOBIDB_LITE); mobidb-lite (MOBIDB_LITE)	no GO terms	no GO terms
g48.t1	scaffold_3	2665083	2665927	151	ribosomal S13/S15 domain-containing protein	1.36759e-104	F:GO:0003735; C:GO:0005840; P:GO:0006412; P:GO:0042254	F:structural constituent of ribosome; C:ribosome; P:translation; P:ribosome biogenesis			IPR000589 (SMART); IPR012606 (SMART); IPR000589 (PFAM); G3DSA:1.10.287.10 (GENE3D); IPR012606 (PFAM); G3DSA:1.10.8.1030 (GENE3D); IPR023029 (PANTHER); IPR023029 (HAMAP); IPR000589 (CDD); IPR009068 (SUPERFAMILY)	F:GO:0003735; C:GO:0005840; P:GO:0006412	F:structural constituent of ribosome; C:ribosome; P:translation	K02953	RP-S13e, RPS13	Small subunit ribosomal protein S13e
g49.t1	scaffold_3	2666929	2668966	612	putative u2 snrnp auxilliary factor protein	0	F:GO:0003723; C:GO:0005634; P:GO:0006397; P:GO:0008380	F:RNA binding; C:nucleus; P:mRNA processing; P:RNA splicing			IPR003954 (SMART); IPR000504 (SMART); IPR000504 (PFAM); IPR012677 (G3DSA:3.30.70.GENE3D); IPR012677 (G3DSA:3.30.70.GENE3D); IPR012677 (G3DSA:3.30.70.GENE3D); IPR006529 (TIGRFAM); mobidb-lite (MOBIDB_LITE); mobidb-lite (MOBIDB_LITE); mobidb-lite (MOBIDB_LITE); PTHR23139 (PANTHER); PTHR23139:SF9 (PANTHER); IPR000504 (PROSITE_PROFILES); IPR000504 (PROSITE_PROFILES); IPR000504 (PROSITE_PROFILES); cd1…	F:GO:0003676; F:GO:0003723; C:GO:0005634; P:GO:0006397	F:nucleic acid binding; F:RNA binding; C:nucleus; P:mRNA processing	K12837	U2AF2	Splicing factor U2AF 65 kDa subunit
g50.t1	scaffold_3	2729113	2730588	361	putative leucine aminopeptidase 2	4.67738e-78	F:GO:0004177; P:GO:0006508	F:aminopeptidase activity; P:proteolysis	EC:3.4.11	Acting on peptide bonds (peptidases)	IPR007484 (PFAM); G3DSA:3.40.630.10 (GENE3D); G3DSA:3.50.30.30 (GENE3D); IPR003137 (PFAM); PTHR12147 (PANTHER); PTHR12147:SF17 (PANTHER); IPR041756 (CDD); SSF52025 (SUPERFAMILY); SSF53187 (SUPERFAMILY)	F:GO:0004177; P:GO:0006508	F:aminopeptidase activity; P:proteolysis				signal peptide
g51.t1	scaffold_3	2817282	2818190	261	hypothetical protein DL546_009323	1.65725e-80	C:GO:0016020	C:membrane			mobidb-lite (MOBIDB_LITE); PTHR33048 (PANTHER); PTHR33048:SF2 (PANTHER)	no GO terms	no GO terms
g52.t1	scaffold_3	2896582	2898607	609	hypothetical protein DL546_009312	0					PF13738 (PFAM); IPR036188 (G3DSA:3.50.50.GENE3D); PTHR23023 (PANTHER); PTHR23023:SF233 (PANTHER); IPR036188 (SUPERFAMILY)	no GO terms	no GO terms
g53.t1	scaffold_3	2910564	2912269	440	hypothetical protein BD289DRAFT_431511	4.06815e-158	F:GO:0046872	F:metal ion binding			IPR000571 (SMART); G3DSA:4.10.1000.10 (GENE3D); G3DSA:4.10.1000.10 (GENE3D); IPR000571 (PFAM); mobidb-lite (MOBIDB_LITE); mobidb-lite (MOBIDB_LITE); mobidb-lite (MOBIDB_LITE); PTHR46156 (PANTHER); IPR000571 (PROSITE_PROFILES); IPR000571 (PROSITE_PROFILES); IPR000571 (PROSITE_PROFILES); IPR000571 (PROSITE_PROFILES); IPR036855 (SUPERFAMILY); IPR036855 (SUPERFAMILY)	F:GO:0046872	F:metal ion binding
g54.t1	scaffold_3	2912779	2913993	385	transcription initiation factor beta subunit	9.4754e-157	F:GO:0003743; C:GO:0005674; C:GO:0005840; P:GO:0006367; P:GO:0006446	F:translation initiation factor activity; C:transcription factor TFIIF complex; C:ribosome; P:transcription initiation from RNA polymerase II promoter; P:regulation of translational initiation			IPR040504 (PFAM); IPR040450 (PFAM); IPR036388 (G3DSA:1.10.10.GENE3D); mobidb-lite (MOBIDB_LITE); mobidb-lite (MOBIDB_LITE); mobidb-lite (MOBIDB_LITE); mobidb-lite (MOBIDB_LITE); IPR003196 (PANTHER); PTHR10445:SF0 (PANTHER); cd07980 (CDD); IPR036390 (SUPERFAMILY); IPR011039 (SUPERFAMILY)	C:GO:0005674; P:GO:0006366; P:GO:0006367	C:transcription factor TFIIF complex; P:transcription by RNA polymerase II; P:transcription initiation from RNA polymerase II promoter	K03139	TFIIF2, GTF2F2, TFG2	Transcription initiation factor TFIIF subunit beta
g55.t1	scaffold_3	2914343	2917208	832	putative nonselective cation channel	0	C:GO:0016021	C:integral component of membrane			mobidb-lite (MOBIDB_LITE); mobidb-lite (MOBIDB_LITE); mobidb-lite (MOBIDB_LITE); mobidb-lite (MOBIDB_LITE); mobidb-lite (MOBIDB_LITE); mobidb-lite (MOBIDB_LITE); PTHR35859 (PANTHER); PTHR35859:SF1 (PANTHER)	no GO terms	no GO terms						Carbohydrate esterase
g56.t1	scaffold_3	2918051	2921794	1247	cortical protein marker for cell polarity-domain-containing protein	0	C:GO:0016021	C:integral component of membrane			PF12768 (PFAM); mobidb-lite (MOBIDB_LITE); PTHR31778 (PANTHER); IPR011043 (SUPERFAMILY)	no GO terms	no GO terms
g57.t1	scaffold_3	2988801	2989763	211	V-type ATPase assembly factor PKR1	1.9534e-36	C:GO:0016020; P:GO:0070072	C:membrane; P:vacuolar proton-transporting V-type ATPase complex assembly			IPR013945 (PFAM); mobidb-lite (MOBIDB_LITE); mobidb-lite (MOBIDB_LITE); mobidb-lite (MOBIDB_LITE); IPR013945 (PANTHER)	P:GO:0070072	P:vacuolar proton-transporting V-type ATPase complex assembly
g58.t1	scaffold_3	2990257	2990865	127	hypothetical protein VPNG_07575	3.57327e-61	P:GO:0000387; C:GO:0005634	P:spliceosomal snRNP assembly; C:nucleus			IPR001163 (SMART); G3DSA:2.30.30.100 (GENE3D); IPR001163 (PFAM); mobidb-lite (MOBIDB_LITE); mobidb-lite (MOBIDB_LITE); IPR027141 (PANTHER); PTHR23338:SF18 (PANTHER); IPR034102 (CDD); IPR010920 (SUPERFAMILY)	P:GO:0000387; P:GO:0006396	P:spliceosomal snRNP assembly; P:RNA processing	K11087	SNRPD1, SMD1	small nuclear ribonucleoprotein D1
g58.t2	scaffold_3	2990008	2990865	183	hypothetical protein BD289DRAFT_366569, partial	5.96205e-59	P:GO:0000387; C:GO:0005634	P:spliceosomal snRNP assembly; C:nucleus			IPR001163 (SMART); G3DSA:2.30.30.100 (GENE3D); IPR001163 (PFAM); mobidb-lite (MOBIDB_LITE); mobidb-lite (MOBIDB_LITE); IPR027141 (PANTHER); PTHR23338:SF18 (PANTHER); IPR034102 (CDD); IPR010920 (SUPERFAMILY)	P:GO:0000387; P:GO:0006396	P:spliceosomal snRNP assembly; P:RNA processing	K11087	SNRPD1, SMD1	small nuclear ribonucleoprotein D1
g59.t1	scaffold_3	2991224	2992090	288	methyltransferase domain-domain-containing protein	1.36896e-117	F:GO:0003676; F:GO:0008168; P:GO:0032259	F:nucleic acid binding; F:methyltransferase activity; P:methylation			G3DSA:3.40.50.150 (GENE3D); PTHR45875:SF1 (PANTHER); PTHR45875 (PANTHER); IPR029063 (SUPERFAMILY)	no GO terms	no GO terms	K19589		Release factor glutamine methyltransferase
g60.t1	scaffold_3	2992655	2994244	311	cysteine desulfurase	3.56317e-74	F:GO:0003824	F:catalytic activity			IPR000192 (PFAM); IPR015421 (G3DSA:3.40.640.GENE3D); IPR015422 (G3DSA:3.90.1150.GENE3D); PTHR43769:SF2 (PANTHER); PTHR43769 (PANTHER); PTHR43769:SF2 (PANTHER); PTHR43769 (PANTHER); IPR015424 (SUPERFAMILY)	F:GO:0003824	F:catalytic activity
g61.t1	scaffold_3	2997153	2998887	535	hypothetical protein BD289DRAFT_481880	1.73546e-58					IPR001841 (SMART); IPR001841 (PFAM); IPR013083 (G3DSA:3.30.40.GENE3D); mobidb-lite (MOBIDB_LITE); mobidb-lite (MOBIDB_LITE); mobidb-lite (MOBIDB_LITE); mobidb-lite (MOBIDB_LITE); mobidb-lite (MOBIDB_LITE); mobidb-lite (MOBIDB_LITE); mobidb-lite (MOBIDB_LITE); mobidb-lite (MOBIDB_LITE); mobidb-lite (MOBIDB_LITE); mobidb-lite (MOBIDB_LITE); PTHR15710 (PANTHER); PTHR15710:SF51 (PANTHER); IPR001841 (…	no GO terms	no GO terms
g62.t1	scaffold_3	3000835	3002057	368	hypothetical protein VMCG_07209	0	F:GO:0000150; P:GO:0000724; F:GO:0003690; F:GO:0003697; F:GO:0005524; C:GO:0005634; F:GO:0008094; P:GO:1990426	F:recombinase activity; P:double-strand break repair via homologous recombination; F:double-stranded DNA binding; F:single-stranded DNA binding; F:ATP binding; C:nucleus; F:DNA-dependent ATPase activity; P:mitotic recombination-dependent replication fork processing	EC:3.6.1.3; EC:3.6.1.15	Adenosinetriphosphatase; Nucleoside-triphosphate phosphatase	IPR003593 (SMART); IPR016467 (PIRSF); IPR013632 (PFAM); G3DSA:3.40.50.300 (GENE3D); IPR011941 (TIGRFAM); G3DSA:1.10.150.20 (GENE3D); mobidb-lite (MOBIDB_LITE); PTHR22942 (PANTHER); PTHR22942:SF39 (PANTHER); IPR020588 (PROSITE_PROFILES); IPR020587 (PROSITE_PROFILES); IPR033925 (CDD); IPR027417 (SUPERFAMILY); IPR010995 (SUPERFAMILY)	F:GO:0000150; F:GO:0000166; P:GO:0000724; F:GO:0003677; F:GO:0003690; F:GO:0003697; F:GO:0005524; P:GO:0006259; P:GO:0006281; F:GO:0008094; P:GO:1990426	F:recombinase activity; F:nucleotide binding; P:double-strand break repair via homologous recombination; F:DNA binding; F:double-stranded DNA binding; F:single-stranded DNA binding; F:ATP binding; P:DNA metabolic process; P:DNA repair; F:DNA-dependent ATPase activity; P:mitotic recombination-dependent replication fork processing	K04482	RAD51	DNA repair protein RAD51
g63.t1	scaffold_3	3002504	3005215	854	hypothetical protein VSDG_04844	0	P:GO:0006281; C:GO:0042025	P:DNA repair; C:host cell nucleus			PF03215 (PFAM); G3DSA:3.40.50.300 (GENE3D); mobidb-lite (MOBIDB_LITE); mobidb-lite (MOBIDB_LITE); mobidb-lite (MOBIDB_LITE); mobidb-lite (MOBIDB_LITE); mobidb-lite (MOBIDB_LITE); mobidb-lite (MOBIDB_LITE); IPR004582 (PANTHER); PTHR12172:SF0 (PANTHER); cd17933 (CDD); IPR027417 (SUPERFAMILY)	P:GO:0006281; C:GO:0042025	P:DNA repair; C:host cell nucleus	K06662	HRAD17, RAD24	cell cycle checkpoint protein
g64.t1	scaffold_3	3005903	3008932	968	putative f-box domain-containing protein	0					mobidb-lite (MOBIDB_LITE); mobidb-lite (MOBIDB_LITE); mobidb-lite (MOBIDB_LITE); mobidb-lite (MOBIDB_LITE); mobidb-lite (MOBIDB_LITE); mobidb-lite (MOBIDB_LITE); mobidb-lite (MOBIDB_LITE); mobidb-lite (MOBIDB_LITE)	no GO terms	no GO terms
g65.t1	scaffold_3	3009948	3012311	750	Endopolyphosphatase	0	F:GO:0000298; C:GO:0005773; C:GO:0016021	F:endopolyphosphatase activity; C:vacuole; C:integral component of membrane	EC:3.6.1.10	Endopolyphosphatase	IPR012358 (PIRSF); IPR029052 (G3DSA:3.60.21.GENE3D); IPR004843 (PFAM); mobidb-lite (MOBIDB_LITE); mobidb-lite (MOBIDB_LITE); mobidb-lite (MOBIDB_LITE); mobidb-lite (MOBIDB_LITE); mobidb-lite (MOBIDB_LITE); mobidb-lite (MOBIDB_LITE); mobidb-lite (MOBIDB_LITE); mobidb-lite (MOBIDB_LITE); PTHR10340:SF49 (PANTHER); PTHR10340 (PANTHER); IPR041805 (CDD); SSF56300 (SUPERFAMILY)	F:GO:0000298; C:GO:0005773; C:GO:0016021; F:GO:0016787	F:endopolyphosphatase activity; C:vacuole; C:integral component of membrane; F:hydrolase activity	K06018	PPN1	Endopolyphosphatase	signal peptide
g66.t1	scaffold_3	3013876	3017552	1187	nucleoporin Nup120/160-domain-containing protein	0					PF11715 (PFAM); IPR021717 (PANTHER); IPR011047 (SUPERFAMILY)	no GO terms	no GO terms	K14303	NUP160, NUP120	Nuclear pore complex protein Nup160
g66.t2	scaffold_3	3013876	3017552	1188	nucleoporin Nup120/160-domain-containing protein	0					PF11715 (PFAM); IPR021717 (PANTHER); IPR011047 (SUPERFAMILY)	no GO terms	no GO terms	K14303	NUP160, NUP120	Nuclear pore complex protein Nup160
g67.t1	scaffold_3	3017940	3019242	321	Putative vacuolar protein sorting-associated protein 26	0	P:GO:0006886	P:intracellular protein transport			IPR014752 (G3DSA:2.60.40.GENE3D); IPR028934 (PFAM); IPR014752 (G3DSA:2.60.40.GENE3D); mobidb-lite (MOBIDB_LITE); PTHR12233:SF1 (PANTHER); IPR028934 (PANTHER)	P:GO:0006886	P:intracellular protein transport	K18466	VPS26A_B	Vacuolar protein sorting-associated protein 26A/B
g68.t1	scaffold_3	3020302	3021433	193	60S ribosomal protein L9	3.63961e-122	F:GO:0003735; C:GO:0005840; P:GO:0006412; F:GO:0019843; P:GO:0042254	F:structural constituent of ribosome; C:ribosome; P:translation; F:rRNA binding; P:ribosome biogenesis			IPR036789 (G3DSA:3.90.930.GENE3D); IPR020040 (PFAM); IPR000702 (PIRSF); IPR036789 (G3DSA:3.90.930.GENE3D); PTHR11655:SF16 (PANTHER); IPR000702 (PANTHER); IPR036789 (SUPERFAMILY); IPR036789 (SUPERFAMILY)	F:GO:0003735; C:GO:0005840; P:GO:0006412; F:GO:0019843	F:structural constituent of ribosome; C:ribosome; P:translation; F:rRNA binding	K02940	RP-L9e, RPL9	Large subunit ribosomal protein L9e
g69.t1	scaffold_3	3022320	3022727	78	---NA---						mobidb-lite (MOBIDB_LITE); mobidb-lite (MOBIDB_LITE)	no GO terms	no GO terms
g70.t1	scaffold_3	3022805	3024307	500	hypothetical protein VM1G_01319	1.29005e-17	C:GO:0016020; C:GO:0016021	C:membrane; C:integral component of membrane			mobidb-lite (MOBIDB_LITE); mobidb-lite (MOBIDB_LITE); mobidb-lite (MOBIDB_LITE)	no GO terms	no GO terms				signal peptide
g71.t1	scaffold_3	3062315	3063896	482	putative vacuolar atp synthase subunit h	0	C:GO:0000221; P:GO:0006119; F:GO:0046961; P:GO:1902600; P:GO:1902600	C:vacuolar proton-transporting V-type ATPase, V1 domain; P:oxidative phosphorylation; F:proton-transporting ATPase activity, rotational mechanism; P:proton transmembrane transport; P:proton transmembrane transport	EC:7.1.3.1	n/a	IPR004908 (PIRSF); IPR011987 (PFAM); IPR011989 (G3DSA:1.25.10.GENE3D); IPR038497 (G3DSA:1.25.40.GENE3D); IPR004908 (PFAM); IPR004908 (PANTHER); PTHR10698:SF0 (PANTHER); IPR016024 (SUPERFAMILY)	C:GO:0000221; F:GO:0046961; P:GO:1902600	C:vacuolar proton-transporting V-type ATPase, V1 domain; F:proton-transporting ATPase activity, rotational mechanism; P:proton transmembrane transport	K02144	ATPeV1H	V-type H+-transporting ATPase subunit H
g72.t1	scaffold_3	3064027	3064562	129	---NA---						no IPS match	no IPS match	no IPS match
g72.t2	scaffold_3	3064027	3064562	100	---NA---						no IPS match	no IPS match	no IPS match
g73.t1	scaffold_3	3065332	3066354	340	hypothetical protein VSDG_04850	5.97808e-150	F:GO:0004047; F:GO:0005515; C:GO:0005739; P:GO:0006546; P:GO:0006563; P:GO:0006566; F:GO:0008483	F:aminomethyltransferase activity; F:protein binding; C:mitochondrion; P:glycine catabolic process; P:L-serine metabolic process; P:threonine metabolic process; F:transaminase activity	EC:2.1.2.10	Aminomethyltransferase	G3DSA:3.30.70.1400 (GENE3D); G3DSA:4.10.1250.10 (GENE3D); IPR013977 (PFAM); IPR006222 (PFAM); IPR027266 (G3DSA:3.30.1360.GENE3D); IPR006223 (TIGRFAM); IPR028896 (PIRSF); G3DSA:2.40.30.110 (GENE3D); PTHR43757 (PANTHER); PTHR43757:SF2 (PANTHER); IPR029043 (SUPERFAMILY); SSF103025 (SUPERFAMILY)	F:GO:0004047; F:GO:0005515; P:GO:0006546	F:aminomethyltransferase activity; F:protein binding; P:glycine catabolic process	K00605	gcvT, AMT	Glycine cleavage system T protein (aminomethyltransferase)
g73.t2	scaffold_3	3065332	3066744	470	hypothetical protein VSDG_04850	0	F:GO:0004047; F:GO:0005515; C:GO:0005739; P:GO:0006546; P:GO:0006563; P:GO:0006566; F:GO:0008483	F:aminomethyltransferase activity; F:protein binding; C:mitochondrion; P:glycine catabolic process; P:L-serine metabolic process; P:threonine metabolic process; F:transaminase activity	EC:2.1.2.10	Aminomethyltransferase	IPR006222 (PFAM); G3DSA:2.40.30.110 (GENE3D); IPR006223 (TIGRFAM); IPR013977 (PFAM); G3DSA:3.30.70.1400 (GENE3D); IPR027266 (G3DSA:3.30.1360.GENE3D); IPR028896 (PIRSF); G3DSA:4.10.1250.10 (GENE3D); PTHR43757:SF2 (PANTHER); PTHR43757 (PANTHER); SSF103025 (SUPERFAMILY); IPR029043 (SUPERFAMILY)	F:GO:0004047; F:GO:0005515; P:GO:0006546	F:aminomethyltransferase activity; F:protein binding; P:glycine catabolic process	K00605	gcvT, AMT	Glycine cleavage system T protein (aminomethyltransferase)
g74.t1	scaffold_3	3296415	3297505	321	hypothetical protein BD289DRAFT_460289	5.54018e-108					G3DSA:3.30.160.60 (GENE3D); mobidb-lite (MOBIDB_LITE); mobidb-lite (MOBIDB_LITE); mobidb-lite (MOBIDB_LITE)	no GO terms	no GO terms
g75.t1	scaffold_3	3377669	3380530	953	hypothetical protein VSDG_04858	0	P:GO:0006511; F:GO:0031625	P:ubiquitin-dependent protein catabolic process; F:ubiquitin protein ligase binding			IPR014786 (SMART); IPR016158 (SMART); IPR036388 (G3DSA:1.10.10.GENE3D); IPR014786 (PFAM); IPR001373 (PFAM); G3DSA:1.10.10.2620 (GENE3D); mobidb-lite (MOBIDB_LITE); PTHR45957 (PANTHER); IPR016158 (PROSITE_PROFILES); IPR036390 (SUPERFAMILY); IPR036317 (SUPERFAMILY)	P:GO:0006511; F:GO:0031625	P:ubiquitin-dependent protein catabolic process; F:ubiquitin protein ligase binding	K03349	APC2, ANAPC2	Anaphase-promoting complex xubunit 2
g76.t1	scaffold_3	3381351	3382399	201	lipocalin-like domain-containing protein	1.944e-69					IPR022271 (PIRSF); IPR012674 (G3DSA:2.40.128.GENE3D); IPR000566 (PFAM); PTHR10612:SF34 (PANTHER); PTHR10612 (PANTHER); IPR012674 (SUPERFAMILY)	no GO terms	no GO terms	K03098	APOD	Apolipoprotein D and lipocalin family protein	signal peptide	predicted effector
g77.t1	scaffold_3	3495710	3499983	1152	hypothetical protein VM1G_01363	4.82002e-162					mobidb-lite (MOBIDB_LITE); mobidb-lite (MOBIDB_LITE); mobidb-lite (MOBIDB_LITE); mobidb-lite (MOBIDB_LITE); mobidb-lite (MOBIDB_LITE); mobidb-lite (MOBIDB_LITE); mobidb-lite (MOBIDB_LITE); mobidb-lite (MOBIDB_LITE); mobidb-lite (MOBIDB_LITE); mobidb-lite (MOBIDB_LITE); mobidb-lite (MOBIDB_LITE); mobidb-lite (MOBIDB_LITE); mobidb-lite (MOBIDB_LITE); SSF52047 (SUPERFAMILY)	no GO terms	no GO terms
g78.t1	scaffold_3	3501675	3504086	718	hypothetical protein VSDG_02789	0	C:GO:0016020	C:membrane			mobidb-lite (MOBIDB_LITE); mobidb-lite (MOBIDB_LITE); mobidb-lite (MOBIDB_LITE); PTHR35859:SF3 (PANTHER); PTHR35859 (PANTHER)	no GO terms	no GO terms
g79.t1	scaffold_3	3504882	3506066	394	hypothetical protein BD289DRAFT_399529	2.05758e-174	C:GO:0005737; C:GO:0008180	C:cytoplasm; C:COP9 signalosome			IPR000717 (SMART); SM00753 (SMART); IPR036388 (G3DSA:1.10.10.GENE3D); IPR000717 (PFAM); IPR037754 (PTHR10855:PANTHER); IPR040134 (PANTHER); IPR000717 (PROSITE_PROFILES); IPR036390 (SUPERFAMILY)	C:GO:0008180	C:COP9 signalosome	K12178	COPS4, CSN4	COP9 signalosome complex subunit 4
g80.t1	scaffold_3	3506379	3507432	316	hypothetical protein VM1G_01353	3.64425e-93					IPR013830 (PFAM); IPR036514 (G3DSA:3.40.50.GENE3D); PTHR30383:SF19 (PANTHER); PTHR30383 (PANTHER); cd00229 (CDD); SSF52266 (SUPERFAMILY)	no GO terms	no GO terms
g81.t1	scaffold_3	3507983	3509498	459	hypothetical protein STEHIDRAFT_64831	7.334e-172					IPR000008 (PRINTS); IPR000008 (SMART); IPR035892 (G3DSA:2.60.40.GENE3D); IPR000008 (PFAM); mobidb-lite (MOBIDB_LITE); mobidb-lite (MOBIDB_LITE); PTHR45911 (PANTHER); IPR000008 (PROSITE_PROFILES); cd00030 (CDD); SSF49562 (SUPERFAMILY)	no GO terms	no GO terms
g82.t1	scaffold_3	3661410	3662984	413	putative 26S protease subunit rpt4	0	F:GO:0005524; C:GO:0005634; C:GO:0005737; P:GO:0006289; F:GO:0008233; C:GO:0008540; F:GO:0019904; P:GO:0030433; F:GO:0031625; P:GO:0032968; P:GO:0045899; P:GO:0070682	F:ATP binding; C:nucleus; C:cytoplasm; P:nucleotide-excision repair; F:peptidase activity; C:proteasome regulatory particle, base subcomplex; F:protein domain specific binding; P:ubiquitin-dependent ERAD pathway; F:ubiquitin protein ligase binding; P:positive regulation of transcription elongation from RNA polymerase II promoter; P:positive regulation of RNA polymerase II transcriptional preiniti…			IPR003593 (SMART); G3DSA:2.40.50.140 (GENE3D); IPR032501 (PFAM); IPR005937 (TIGRFAM); G3DSA:1.10.8.60 (GENE3D); G3DSA:3.40.50.300 (GENE3D); IPR041569 (PFAM); IPR003959 (PFAM); PTHR23073:SF88 (PANTHER); PTHR23073 (PANTHER); cd00009 (CDD); IPR027417 (SUPERFAMILY)	F:GO:0005524; C:GO:0005737; F:GO:0016787; P:GO:0030163	F:ATP binding; C:cytoplasm; F:hydrolase activity; P:protein catabolic process	K03064	PSMC6, RPT4	26S proteasome regulatory subunit T4			Glycosyl transferase
g83.t1	scaffold_3	3721512	3722935	300	---NA---						mobidb-lite (MOBIDB_LITE); mobidb-lite (MOBIDB_LITE); mobidb-lite (MOBIDB_LITE)	no GO terms	no GO terms
g84.t1	scaffold_3	3723664	3725183	389	hypothetical protein BD289DRAFT_371464	2.03721e-83					IPR021476 (PFAM); PTHR34618:SF4 (PANTHER); IPR021476 (PANTHER)	no GO terms	no GO terms
g85.t1	scaffold_3	3725553	3726878	172	HSCB C-terminal oligomerization domain-domain-containing protein	1.9529e-30	F:GO:0001671; F:GO:0051087; P:GO:0051259; P:GO:0097428	F:ATPase activator activity; F:chaperone binding; P:protein complex oligomerization; P:protein maturation by iron-sulfur cluster transfer			IPR036386 (G3DSA:1.20.1280.GENE3D); IPR009073 (PFAM); IPR004640 (PANTHER); PTHR14021:SF15 (PANTHER); IPR036386 (SUPERFAMILY)	F:GO:0001671; F:GO:0051087; P:GO:0051259; P:GO:0097428	F:ATPase activator activity; F:chaperone binding; P:protein complex oligomerization; P:protein maturation by iron-sulfur cluster transfer	K04082	hscB, HSCB, HSC20	Molecular chaperone HscB
g86.t1	scaffold_3	3727944	3729371	371	hypothetical protein VPNG_07980	1.60999e-124					IPR022185 (PFAM); PTHR35895:SF2 (PANTHER); PTHR35895 (PANTHER)	no GO terms	no GO terms
g87.t1	scaffold_3	3730561	3731367	250	HCNGP-like protein-domain-containing protein	1.38205e-74	P:GO:0006355	P:regulation of transcription, DNA-templated			IPR012479 (PFAM); mobidb-lite (MOBIDB_LITE); mobidb-lite (MOBIDB_LITE); mobidb-lite (MOBIDB_LITE); IPR012479 (PANTHER)	P:GO:0006355	P:regulation of transcription, DNA-templated
g88.t1	scaffold_3	3731757	3732596	279	hypothetical protein CHGG_05997	3.70155e-118	F:GO:0004298; C:GO:0005634; P:GO:0010499; C:GO:0019774; C:GO:0034515; P:GO:0043161; P:GO:0043248	F:threonine-type endopeptidase activity; C:nucleus; P:proteasomal ubiquitin-independent protein catabolic process; C:proteasome core complex, beta-subunit complex; C:proteasome storage granule; P:proteasome-mediated ubiquitin-dependent protein catabolic process; P:proteasome assembly	EC:3.4.25	Acting on peptide bonds (peptidases)	IPR029055 (G3DSA:3.60.20.GENE3D); IPR001353 (PFAM); IPR016295 (PIRSF); IPR016295 (PTHR11599:PANTHER); PTHR11599 (PANTHER); IPR029055 (SUPERFAMILY)	F:GO:0004298; C:GO:0005839; P:GO:0051603	F:threonine-type endopeptidase activity; C:proteasome core complex; P:proteolysis involved in cellular protein catabolic process	K02736	PSMB4	20S proteasome subunit beta 7
g89.t1	scaffold_3	3733759	3737252	741	hypothetical protein BD289DRAFT_20626	0	F:GO:0097367; P:GO:1901135	F:carbohydrate derivative binding; P:carbohydrate derivative metabolic process			G3DSA:3.40.50.10490 (GENE3D); PF13522 (PFAM); G3DSA:3.40.50.10490 (GENE3D); IPR001347 (PFAM); PTHR10937 (PANTHER); PTHR10937:SF10 (PANTHER); IPR017932 (PROSITE_PROFILES); IPR001347 (PROSITE_PROFILES); IPR001347 (PROSITE_PROFILES); IPR035466 (CDD); IPR035490 (CDD); cd00714 (CDD); SSF53697 (SUPERFAMILY); IPR029055 (SUPERFAMILY)	F:GO:0097367; P:GO:1901135	F:carbohydrate derivative binding; P:carbohydrate derivative metabolic process	K00820	glmS, GFPT	Glutamine---fructose-6-phosphate transaminase (isomerizing)
g90.t1	scaffold_3	3914239	3916030	521	Glucose-methanol-choline oxidoreductase	0	F:GO:0016614; F:GO:0050660; P:GO:0055114	F:oxidoreductase activity, acting on CH-OH group of donors; F:flavin adenine dinucleotide binding; P:oxidation-reduction process			IPR012132 (PIRSF); G3DSA:3.30.560.10 (GENE3D); IPR036188 (G3DSA:3.50.50.GENE3D); IPR000172 (PFAM); IPR027424 (G3DSA:4.10.450.GENE3D); IPR007867 (PFAM); PTHR11552 (PANTHER); PTHR11552:SF201 (PANTHER); SSF54373 (SUPERFAMILY); IPR036188 (SUPERFAMILY)	F:GO:0016614; F:GO:0050660; P:GO:0055114	F:oxidoreductase activity, acting on CH-OH group of donors; F:flavin adenine dinucleotide binding; P:oxidation-reduction process						Auxillary activities
g91.t1	scaffold_3	3925696	3927104	401	hypothetical protein ZTR_07410	0	F:GO:0016491; P:GO:0055114	F:oxidoreductase activity; P:oxidation-reduction process			PR00682 (PRINTS); IPR026992 (PFAM); IPR005123 (PFAM); IPR027443 (G3DSA:2.60.120.GENE3D); mobidb-lite (MOBIDB_LITE); PTHR10209:SF172 (PANTHER); PTHR10209 (PANTHER); IPR005123 (PROSITE_PROFILES); SSF51197 (SUPERFAMILY)	F:GO:0016491; P:GO:0055114	F:oxidoreductase activity; P:oxidation-reduction process
g92.t1	scaffold_3	3927640	3928114	116	Protein mmf2, mitochondrial	4.77863e-74					IPR035959 (G3DSA:3.30.1330.GENE3D); IPR006175 (PFAM); mobidb-lite (MOBIDB_LITE); PTHR11803:SF12 (PANTHER); IPR006175 (PANTHER); cd00448 (CDD); IPR035959 (SUPERFAMILY)	no GO terms	no GO terms
g93.t1	scaffold_3	3928139	3928942	267	Phosphoenolpyruvate/pyruvate domain-containing protein	9.40666e-151	F:GO:0003824	F:catalytic activity			IPR005000 (PFAM); IPR040442 (G3DSA:3.20.20.GENE3D); PTHR30502:SF9 (PANTHER); PTHR30502 (PANTHER); IPR015813 (SUPERFAMILY)	F:GO:0003824	F:catalytic activity	K02510	hpaI, hpcH	4-hydroxy-2-oxoheptanedioate aldolase
g94.t1	scaffold_3	3958479	3960183	502	putative pantothenate transporter	0	C:GO:0016021; P:GO:0055085	C:integral component of membrane; P:transmembrane transport			G3DSA:1.20.1250.20 (GENE3D); IPR011701 (PFAM); G3DSA:1.20.1250.20 (GENE3D); PTHR43791 (PANTHER); PTHR43791:SF23 (PANTHER); IPR020846 (PROSITE_PROFILES); cd17327 (CDD); IPR036259 (SUPERFAMILY)	P:GO:0055085	P:transmembrane transport
g95.t1	scaffold_3	4057772	4061384	894	hypothetical protein BD289DRAFT_376129	0	F:GO:0005515; F:GO:0046872	F:protein binding; F:metal ion binding			IPR023210 (PFAM); IPR036812 (G3DSA:3.20.20.GENE3D); IPR002893 (PFAM); G3DSA:3.30.60.180 (GENE3D); G3DSA:3.30.70.3410 (GENE3D); IPR001214 (PFAM); G3DSA:2.170.270.10 (GENE3D); PTHR43625:SF24 (PANTHER); PTHR43625 (PANTHER); IPR002893 (PROSITE_PROFILES); IPR001214 (PROSITE_PROFILES); IPR023210 (CDD); SSF144232 (SUPERFAMILY); SSF82199 (SUPERFAMILY); IPR036812 (SUPERFAMILY)	F:GO:0005515	F:protein binding	K05275	E1.1.1.65	Pyridoxine 4-dehydrogenase
g96.t1	scaffold_3	4064377	4064768	84	hypothetical protein VC83_04150	0.000210643					no IPS match	no IPS match	no IPS match
g97.t1	scaffold_3	4065393	4067639	748	hypothetical protein VPNG_00027	0	F:GO:0003676	F:nucleic acid binding			IPR013520 (SMART); IPR036397 (G3DSA:3.30.420.GENE3D); IPR013520 (PFAM); mobidb-lite (MOBIDB_LITE); mobidb-lite (MOBIDB_LITE); mobidb-lite (MOBIDB_LITE); mobidb-lite (MOBIDB_LITE); mobidb-lite (MOBIDB_LITE); PTHR12801:SF115 (PANTHER); PTHR12801 (PANTHER); IPR034922 (CDD); IPR012337 (SUPERFAMILY)	F:GO:0003676	F:nucleic acid binding	K14570	REX1, REXO1, REXO5, RNH70	RNA exonuclease
g98.t1	scaffold_3	4068028	4069929	633	hypothetical protein VPNG_00029	0	F:GO:0005515	F:protein binding			IPR019734 (SMART); IPR011990 (G3DSA:1.25.40.GENE3D); PF13414 (PFAM); PF13432 (PFAM); mobidb-lite (MOBIDB_LITE); mobidb-lite (MOBIDB_LITE); IPR024111 (PANTHER); IPR019734 (PROSITE_PROFILES); IPR019734 (PROSITE_PROFILES); IPR013026 (PROSITE_PROFILES); IPR019734 (PROSITE_PROFILES); IPR019734 (PROSITE_PROFILES); IPR011990 (SUPERFAMILY)	F:GO:0005515	F:protein binding	K13342	PEX5, PXR1	peroxin-5
g99.t1	scaffold_3	4728375	4729268	225	nucleic acid-binding protein	2.12631e-97	F:GO:0003723	F:RNA binding			IPR000504 (SMART); IPR000504 (PFAM); IPR012677 (G3DSA:3.30.70.GENE3D); IPR012677 (G3DSA:3.30.70.GENE3D); PTHR45735:SF2 (PANTHER); PTHR45735:SF2 (PANTHER); PTHR45735 (PANTHER); PTHR45735 (PANTHER); IPR000504 (PROSITE_PROFILES); IPR000504 (PROSITE_PROFILES); cd00590 (CDD); IPR035979 (SUPERFAMILY)	F:GO:0003676	F:nucleic acid binding
g100.t1	scaffold_3	4729896	4732032	694	WD40-repeat-containing domain protein	0	F:GO:0005515	F:protein binding			IPR001680 (SMART); IPR015943 (G3DSA:2.130.10.GENE3D); IPR001680 (PFAM); IPR015943 (G3DSA:2.130.10.GENE3D); mobidb-lite (MOBIDB_LITE); mobidb-lite (MOBIDB_LITE); PTHR12442:SF22 (PANTHER); PTHR12442 (PANTHER); IPR017986 (PROSITE_PROFILES); IPR001680 (PROSITE_PROFILES); IPR017986 (PROSITE_PROFILES); IPR036322 (SUPERFAMILY)	F:GO:0005515	F:protein binding	K10415	DYNC1I, DNCI	Dynein cytoplasmic 1 intermediate chain
g101.t1	scaffold_3	4732679	4733205	93	ATP synthase subunit e, mitochondrial	5.64465e-41	C:GO:0000276; F:GO:0015078; P:GO:0015986; P:GO:1902600	C:mitochondrial proton-transporting ATP synthase complex, coupling factor F(o); F:proton transmembrane transporter activity; P:ATP synthesis coupled proton transport; P:proton transmembrane transport			IPR008386 (PFAM); mobidb-lite (MOBIDB_LITE); IPR008386 (PANTHER)	C:GO:0000276; F:GO:0015078; P:GO:0015986	C:mitochondrial proton-transporting ATP synthase complex, coupling factor F(o); F:proton transmembrane transporter activity; P:ATP synthesis coupled proton transport	K01549	TIM11, ATP21	F-type H+-transporting ATP synthase subunit e
g102.t1	scaffold_3	4734443	4736878	752	oligosaccharyl transferase subunit	0	F:GO:0004576; P:GO:0006486; C:GO:0008250; C:GO:0016021	F:oligosaccharyl transferase activity; P:protein glycosylation; C:oligosaccharyltransferase complex; C:integral component of membrane	EC:2.4.99.18	Dolichyl-diphosphooligosaccharide--protein glycotransferase	IPR003674 (PFAM); G3DSA:3.40.50.12610 (GENE3D); mobidb-lite (MOBIDB_LITE); mobidb-lite (MOBIDB_LITE); PTHR13872 (PANTHER)	F:GO:0004576; P:GO:0006486; C:GO:0016020	F:oligosaccharyl transferase activity; P:protein glycosylation; C:membrane	K07151	STT3	Dolichyl-diphosphooligosaccharide---protein glycosyltransferase			Glycosyl transferase
g103.t1	scaffold_3	4737628	4740775	987	hypothetical protein VPNG_00034	3.02227e-104					mobidb-lite (MOBIDB_LITE); mobidb-lite (MOBIDB_LITE); mobidb-lite (MOBIDB_LITE); mobidb-lite (MOBIDB_LITE); mobidb-lite (MOBIDB_LITE); mobidb-lite (MOBIDB_LITE); mobidb-lite (MOBIDB_LITE); mobidb-lite (MOBIDB_LITE); mobidb-lite (MOBIDB_LITE); mobidb-lite (MOBIDB_LITE); mobidb-lite (MOBIDB_LITE); mobidb-lite (MOBIDB_LITE); mobidb-lite (MOBIDB_LITE); mobidb-lite (MOBIDB_LITE)	no GO terms	no GO terms
g104.t1	scaffold_3	4740831	4745714	858	ProteinKES1	0	C:GO:0016020; F:GO:0016757	C:membrane; F:transferase activity, transferring glycosyl groups			IPR000648 (PFAM); G3DSA:2.40.160.120 (GENE3D); G3DSA:1.20.120.1290 (GENE3D); G3DSA:3.90.550.50 (GENE3D); IPR003378 (PFAM); mobidb-lite (MOBIDB_LITE); mobidb-lite (MOBIDB_LITE); PTHR10972:SF27 (PANTHER); IPR000648 (PANTHER); IPR037239 (SUPERFAMILY)	C:GO:0016020; F:GO:0016757	C:membrane; F:transferase activity, transferring glycosyl groups	K20465	OSBPL9_10_11, ORP9_10_11	Oxysterol-binding protein-related protein			Glycosyl transferase
g105.t1	scaffold_3	4746365	4747614	337	fructose-bisphosphate aldolase, class II	0	F:GO:0004332; P:GO:0006000; P:GO:0006013; P:GO:0006020; P:GO:0006094; P:GO:0006096; P:GO:0006098; F:GO:0008270; P:GO:0015976	F:fructose-bisphosphate aldolase activity; P:fructose metabolic process; P:mannose metabolic process; P:inositol metabolic process; P:gluconeogenesis; P:glycolytic process; P:pentose-phosphate shunt; F:zinc ion binding; P:carbon utilization	EC:4.1.2.13	Fructose-bisphosphate aldolase	IPR000771 (PIRSF); IPR000771 (TIGRFAM); IPR000771 (PFAM); IPR013785 (G3DSA:3.20.20.GENE3D); IPR006411 (PANTHER); PTHR30559:SF0 (PANTHER); IPR006411 (PANTHER); IPR006411 (CDD); SSF51569 (SUPERFAMILY)	F:GO:0003824; F:GO:0004332; P:GO:0005975; P:GO:0006096; F:GO:0008270; F:GO:0016832	F:catalytic activity; F:fructose-bisphosphate aldolase activity; P:carbohydrate metabolic process; P:glycolytic process; F:zinc ion binding; F:aldehyde-lyase activity	K01624	FBA, fbaA	Fructose-bisphosphate aldolase, class II
g106.t1	scaffold_3	4748713	4751003	642	putative succinate dehydrogenase [ubiquinone] flavoprotein subunit, mitochondrial	0	C:GO:0005743; P:GO:0006099; P:GO:0006119; F:GO:0008177; P:GO:0022900; C:GO:0045281; F:GO:0050660	C:mitochondrial inner membrane; P:tricarboxylic acid cycle; P:oxidative phosphorylation; F:succinate dehydrogenase (ubiquinone) activity; P:electron transport chain; C:succinate dehydrogenase complex; F:flavin adenine dinucleotide binding	EC:1.3.5.1	Succinate dehydrogenase (quinone)	G3DSA:4.10.80.40 (GENE3D); IPR011281 (TIGRFAM); IPR003953 (PFAM); PIRSF000171 (PIRSF); G3DSA:1.20.58.100 (GENE3D); IPR027477 (G3DSA:3.90.700.GENE3D); IPR036188 (G3DSA:3.50.50.GENE3D); IPR015939 (PFAM); IPR014006 (TIGRFAM); mobidb-lite (MOBIDB_LITE); mobidb-lite (MOBIDB_LITE); PTHR11632 (PANTHER); PTHR11632:SF51 (PANTHER); IPR037099 (SUPERFAMILY); IPR027477 (SUPERFAMILY); IPR036188 (SUPERFAMILY)	P:GO:0006099; F:GO:0016491; F:GO:0016627; P:GO:0022900; F:GO:0050660; P:GO:0055114	P:tricarboxylic acid cycle; F:oxidoreductase activity; F:oxidoreductase activity, acting on the CH-CH group of donors; P:electron transport chain; F:flavin adenine dinucleotide binding; P:oxidation-reduction process	K00234	SDHA, SDH1	Succinate dehydrogenase (ubiquinone) flavoprotein subunit
g107.t1	scaffold_3	4792796	4794595	466	glycosyltransferase family 90 protein	8.88602e-51	C:GO:0016020; C:GO:0016021; F:GO:0016740	C:membrane; C:integral component of membrane; F:transferase activity			IPR006598 (PFAM); mobidb-lite (MOBIDB_LITE); mobidb-lite (MOBIDB_LITE); mobidb-lite (MOBIDB_LITE); mobidb-lite (MOBIDB_LITE); mobidb-lite (MOBIDB_LITE); PTHR12203:SF84 (PANTHER); PTHR12203 (PANTHER)	no GO terms	no GO terms						Glycosyl transferase
g108.t1	scaffold_3	4863348	4866426	778	hypothetical protein VM1G_02765	7.30554e-74					mobidb-lite (MOBIDB_LITE); mobidb-lite (MOBIDB_LITE); mobidb-lite (MOBIDB_LITE); mobidb-lite (MOBIDB_LITE); mobidb-lite (MOBIDB_LITE); mobidb-lite (MOBIDB_LITE); mobidb-lite (MOBIDB_LITE); mobidb-lite (MOBIDB_LITE); mobidb-lite (MOBIDB_LITE); mobidb-lite (MOBIDB_LITE)	no GO terms	no GO terms
g109.t1	scaffold_3	4981614	4983409	457	hypothetical protein VSDG_09710	0	F:GO:0003824; F:GO:0051536	F:catalytic activity; F:iron-sulfur cluster binding			IPR013785 (G3DSA:3.20.20.GENE3D); IPR003739 (TIGRFAM); IPR003739 (mobidb-MOBIDB_LITE); IPR003739 (PANTHER); PTHR30538:SF0 (PANTHER); SSF102114 (SUPERFAMILY)	F:GO:0003824; F:GO:0051536	F:catalytic activity; F:iron-sulfur cluster binding	K01843	KamA	Lysine 2,3-aminomutase
g110.t1	scaffold_3	5089294	5093890	1512	Vacuolar protein sorting/targeting protein 10	0	F:GO:0005515; C:GO:0005794; P:GO:0015031; C:GO:0016021	F:protein binding; C:Golgi apparatus; P:protein transport; C:integral component of membrane			IPR006581 (SMART); IPR031777 (PFAM); IPR015943 (G3DSA:2.130.10.GENE3D); G3DSA:2.10.70.90 (GENE3D); IPR031778 (PFAM); G3DSA:2.10.70.80 (GENE3D); mobidb-lite (MOBIDB_LITE); mobidb-lite (MOBIDB_LITE); PTHR12106:SF27 (PANTHER); PTHR12106 (PANTHER); cd15482 (CDD); cd15482 (CDD); SSF110296 (SUPERFAMILY); SSF110296 (SUPERFAMILY)	F:GO:0005515; C:GO:0016021	F:protein binding; C:integral component of membrane				signal peptide		Glycosyl transferase
g111.t1	scaffold_3	5148893	5150480	509	hypothetical protein BD289DRAFT_464023	9.5535e-124					IPR005556 (PFAM); mobidb-lite (MOBIDB_LITE); mobidb-lite (MOBIDB_LITE); PTHR31316 (PANTHER)	no GO terms	no GO terms	K01238	SUN	SUN family beta-glucosidase	signal peptide		Glycoside hydrolase
g112.t1	scaffold_3	5260116	5264188	1151	hypothetical protein BD289DRAFT_486905	0					IPR013887 (PFAM); mobidb-lite (MOBIDB_LITE); mobidb-lite (MOBIDB_LITE); mobidb-lite (MOBIDB_LITE); mobidb-lite (MOBIDB_LITE); mobidb-lite (MOBIDB_LITE); mobidb-lite (MOBIDB_LITE); mobidb-lite (MOBIDB_LITE); mobidb-lite (MOBIDB_LITE); mobidb-lite (MOBIDB_LITE); mobidb-lite (MOBIDB_LITE); PTHR37988 (PANTHER)	no GO terms	no GO terms
g113.t1	scaffold_3	5289462	5290746	216	hypothetical protein BD289DRAFT_486907	1.13389e-27					mobidb-lite (MOBIDB_LITE); mobidb-lite (MOBIDB_LITE); mobidb-lite (MOBIDB_LITE); mobidb-lite (MOBIDB_LITE); mobidb-lite (MOBIDB_LITE); mobidb-lite (MOBIDB_LITE)	no GO terms	no GO terms
g114.t1	scaffold_3	5291412	5293480	626	hypothetical protein BD289DRAFT_486907	0					IPR001849 (SMART); IPR011993 (G3DSA:2.30.29.GENE3D); IPR001849 (PFAM); mobidb-lite (MOBIDB_LITE); mobidb-lite (MOBIDB_LITE); mobidb-lite (MOBIDB_LITE); mobidb-lite (MOBIDB_LITE); mobidb-lite (MOBIDB_LITE); mobidb-lite (MOBIDB_LITE); IPR001849 (PROSITE_PROFILES); SSF50729 (SUPERFAMILY)	no GO terms	no GO terms	K12609	CAF120	CCR4-NOT transcriptional complex subunit CAF120
g115.t1	scaffold_3	5403502	5404134	210	hypothetical protein BD289DRAFT_366477	2.04457e-74	C:GO:0005840	C:ribosome			IPR028909 (PFAM); IPR028909 (PANTHER); PTHR21349:SF0 (PANTHER); IPR036164 (SUPERFAMILY)	C:GO:0005840	C:ribosome
g116.t1	scaffold_3	5533732	5536622	942	kinase-like domain-containing protein	0	F:GO:0004712; F:GO:0005524; P:GO:0006468; P:GO:0007093; P:GO:0051304	F:protein serine/threonine/tyrosineKinase activity; F:ATP binding; P:protein phosphorylation; P:mitotic cell cycle checkpoint; P:chromosome separation	EC:2.7.12.1	Dual-specificityKinase	IPR000719 (SMART); G3DSA:3.30.200.20 (GENE3D); IPR000719 (PFAM); G3DSA:1.10.510.10 (GENE3D); mobidb-lite (MOBIDB_LITE); mobidb-lite (MOBIDB_LITE); mobidb-lite (MOBIDB_LITE); mobidb-lite (MOBIDB_LITE); mobidb-lite (MOBIDB_LITE); mobidb-lite (MOBIDB_LITE); mobidb-lite (MOBIDB_LITE); mobidb-lite (MOBIDB_LITE); mobidb-lite (MOBIDB_LITE); mobidb-lite (MOBIDB_LITE); IPR027084 (PTHR22974:PANTHER); PTHR2…	F:GO:0004672; F:GO:0004712; F:GO:0005524; P:GO:0006468; P:GO:0007093; P:GO:0051304	F:proteinKinase activity; F:protein serine/threonine/tyrosineKinase activity; F:ATP binding; P:protein phosphorylation; P:mitotic cell cycle checkpoint; P:chromosome separation	K08866	TTK, MPS1	Serine/threonine-protein kinase TTK/MPS1
g117.t1	scaffold_3	5537535	5538434	146	60S acidic ribosomal protein P2	1.04361e-32	F:GO:0003735; C:GO:0005840; P:GO:0006414; P:GO:0042254	F:structural constituent of ribosome; C:ribosome; P:translational elongation; P:ribosome biogenesis			IPR001859 (PRINTS); PF00428 (PFAM); IPR038716 (G3DSA:1.10.10.GENE3D); mobidb-lite (MOBIDB_LITE); mobidb-lite (MOBIDB_LITE); PTHR21141:SF85 (PANTHER); PTHR21141 (PANTHER); IPR027534 (HAMAP); cd05833 (CDD)	F:GO:0003735; C:GO:0005840; P:GO:0006412; P:GO:0006414	F:structural constituent of ribosome; C:ribosome; P:translation; P:translational elongation	K02943	RP-LP2, RPLP2	Large subunit ribosomal protein LP2
g118.t1	scaffold_3	5539124	5540457	406	SPT2 chromatin protein-domain-containing protein	6.74605e-49					IPR013256 (SMART); IPR013256 (PFAM); mobidb-lite (MOBIDB_LITE); mobidb-lite (MOBIDB_LITE); mobidb-lite (MOBIDB_LITE); mobidb-lite (MOBIDB_LITE); mobidb-lite (MOBIDB_LITE); mobidb-lite (MOBIDB_LITE); mobidb-lite (MOBIDB_LITE); mobidb-lite (MOBIDB_LITE)	no GO terms	no GO terms
g119.t1	scaffold_3	5542399	5544453	643	hypothetical protein VP1G_05148	3.60111e-116	F:GO:0046872	F:metal ion binding			G3DSA:4.10.1000.10 (GENE3D); IPR019496 (PFAM); mobidb-lite (MOBIDB_LITE); mobidb-lite (MOBIDB_LITE); mobidb-lite (MOBIDB_LITE); mobidb-lite (MOBIDB_LITE); mobidb-lite (MOBIDB_LITE); mobidb-lite (MOBIDB_LITE); mobidb-lite (MOBIDB_LITE); mobidb-lite (MOBIDB_LITE); mobidb-lite (MOBIDB_LITE); mobidb-lite (MOBIDB_LITE); mobidb-lite (MOBIDB_LITE); mobidb-lite (MOBIDB_LITE); mobidb-lite (MOBIDB_LITE); P…	F:GO:0046872	F:metal ion binding
g120.t1	scaffold_3	5545336	5546149	203	RNA polymerase III subunit Rpc25-domain-containing protein	2.42144e-114	F:GO:0003899; C:GO:0005730; P:GO:0006144; P:GO:0006206; P:GO:0006351	F:DNA-directed 5'-3' RNA polymerase activity; C:nucleolus; P:purine nucleobase metabolic process; P:pyrimidine nucleobase metabolic process; P:transcription, DNA-templated	EC:2.7.7.6	DNA-directed RNA polymerase	G3DSA:2.40.50.140 (GENE3D); IPR036898 (G3DSA:3.30.1490.GENE3D); IPR005576 (PFAM); IPR013238 (PFAM); PTHR12709:SF1 (PANTHER); PTHR12709 (PANTHER); cd04330 (CDD); IPR036898 (SUPERFAMILY); IPR012340 (SUPERFAMILY)	F:GO:0003899; P:GO:0006351	F:DNA-directed 5'-3' RNA polymerase activity; P:transcription, DNA-templated	K03022	RPC8, POLR3H	DNA-directed RNA polymerase III subunit RPc8
g121.t1	scaffold_3	5546281	5547362	261	hypothetical protein VMCG_07232	1.18798e-139	C:GO:0016021	C:integral component of membrane			IPR002809 (SMART); IPR008568 (PIRSF); IPR002809 (PFAM); IPR008568 (PANTHER); PTHR13116:SF5 (PANTHER)	C:GO:0016020	C:membrane	K23564	EMC3, TMEM111	ER membrane protein complex subunit 3
g122.t1	scaffold_3	5547695	5548586	223	microsomal signal peptidase 25KDa subunit-domain-containing protein	4.12806e-108	C:GO:0005787; P:GO:0006465; F:GO:0008233; C:GO:0016021	C:signal peptidase complex; P:signal peptide processing; F:peptidase activity; C:integral component of membrane			IPR009582 (PFAM); mobidb-lite (MOBIDB_LITE); IPR009582 (PANTHER); PTHR13085:SF0 (PANTHER)	C:GO:0005787; P:GO:0006465; F:GO:0008233; C:GO:0016021	C:signal peptidase complex; P:signal peptide processing; F:peptidase activity; C:integral component of membrane
g123.t1	scaffold_3	5549345	5553301	1213	Dos2-interacting transcription regulator of RNA-Pol-II-domain-containing protein	0	P:GO:0097428	P:protein maturation by iron-sulfur cluster transfer			IPR029240 (PFAM); mobidb-lite (MOBIDB_LITE); IPR039920 (PANTHER); IPR016024 (SUPERFAMILY)	P:GO:0097428	P:protein maturation by iron-sulfur cluster transfer	K15075	MET18, MMS19	DNA repair/transcription protein MET18/MMS19
g124.t1	scaffold_3	5554110	5555272	331	putative methylenetetrahydrofolate dehydrogenase	0	F:GO:0004488; P:GO:0009396; P:GO:0046487; P:GO:0055114	F:methylenetetrahydrofolate dehydrogenase (NADP+) activity; P:folic acid-containing compound biosynthetic process; P:glyoxylate metabolic process; P:oxidation-reduction process	EC:1.5.1.5	Methylenetetrahydrofolate dehydrogenase (NADP(+))	IPR000672 (PRINTS); G3DSA:3.40.50.720 (GENE3D); G3DSA:3.40.50.10860 (GENE3D); IPR020630 (PFAM); IPR020631 (PFAM); PTHR47045 (PANTHER); IPR035812 (CDD); IPR036291 (SUPERFAMILY); SSF53223 (SUPERFAMILY)	F:GO:0004488; P:GO:0055114	F:methylenetetrahydrofolate dehydrogenase (NADP+) activity; P:oxidation-reduction process	K00295	MTD1	Methylenetetrahydrofolate dehydrogenase (NAD+)
g125.t1	scaffold_3	5556022	5558015	509	hypothetical protein VMCG_07236	2.37112e-69	C:GO:0016020; C:GO:0016021	C:membrane; C:integral component of membrane			mobidb-lite (MOBIDB_LITE); mobidb-lite (MOBIDB_LITE); mobidb-lite (MOBIDB_LITE); mobidb-lite (MOBIDB_LITE); mobidb-lite (MOBIDB_LITE); mobidb-lite (MOBIDB_LITE); mobidb-lite (MOBIDB_LITE); mobidb-lite (MOBIDB_LITE); PTHR40623 (PANTHER); PTHR40623:SF2 (PANTHER)	no GO terms	no GO terms
g126.t1	scaffold_3	5558898	5560706	602	Zinc finger CCCH domain-containing protein 26	3.50894e-60	F:GO:0046872	F:metal ion binding			mobidb-lite (MOBIDB_LITE); mobidb-lite (MOBIDB_LITE); mobidb-lite (MOBIDB_LITE); mobidb-lite (MOBIDB_LITE); mobidb-lite (MOBIDB_LITE); mobidb-lite (MOBIDB_LITE); mobidb-lite (MOBIDB_LITE); IPR000571 (PROSITE_PROFILES)	F:GO:0046872	F:metal ion binding
g127.t1	scaffold_3	5560986	5564193	855	hypothetical protein VMCG_10105	0	F:GO:0046872	F:metal ion binding			IPR000938 (SMART); IPR032675 (G3DSA:3.80.10.GENE3D); IPR000938 (PFAM); G3DSA:3.10.129.10 (GENE3D); G3DSA:3.10.129.10 (GENE3D); IPR036859 (G3DSA:2.30.30.GENE3D); IPR002539 (PFAM); IPR032675 (G3DSA:3.80.10.GENE3D); mobidb-lite (MOBIDB_LITE); mobidb-lite (MOBIDB_LITE); mobidb-lite (MOBIDB_LITE); PTHR13078:SF57 (PANTHER); PTHR13078 (PANTHER); IPR000938 (PROSITE_PROFILES); cd03448 (CDD); IPR036859 (SU…	no GO terms	no GO terms	K21768	TBCE	Tubulin-specific chaperone E
g128.t1	scaffold_3	5564672	5566237	521	hypothetical protein VM1G_02783	2.19373e-27					mobidb-lite (MOBIDB_LITE); mobidb-lite (MOBIDB_LITE); mobidb-lite (MOBIDB_LITE); mobidb-lite (MOBIDB_LITE); mobidb-lite (MOBIDB_LITE); mobidb-lite (MOBIDB_LITE); mobidb-lite (MOBIDB_LITE); mobidb-lite (MOBIDB_LITE); mobidb-lite (MOBIDB_LITE); mobidb-lite (MOBIDB_LITE); mobidb-lite (MOBIDB_LITE)	no GO terms	no GO terms
g129.t1	scaffold_3	5568656	5569798	380	hypothetical protein VMCG_10103	0	F:GO:0005385; C:GO:0016021; P:GO:0071577	F:zinc ion transmembrane transporter activity; C:integral component of membrane; P:zinc ion transmembrane transport			IPR004698 (TIGRFAM); IPR003689 (PFAM); mobidb-lite (MOBIDB_LITE); mobidb-lite (MOBIDB_LITE); PTHR11040 (PANTHER); PTHR11040:SF69 (PANTHER)	F:GO:0005385; C:GO:0016020; C:GO:0016021; P:GO:0030001; F:GO:0046873; P:GO:0055085; P:GO:0071577	F:zinc ion transmembrane transporter activity; C:membrane; C:integral component of membrane; P:metal ion transport; F:metal ion transmembrane transporter activity; P:transmembrane transport; P:zinc ion transmembrane transport	K14709	SLC39A1_2_3, ZIP1_2_3	Solute carrier family 39 (zinc transporter)
g130.t1	scaffold_3	5571482	5574095	812	Lysine-specific demethylase 2B	0	F:GO:0008168; P:GO:0032259	F:methyltransferase activity; P:methylation			G3DSA:2.60.120.650 (GENE3D); mobidb-lite (MOBIDB_LITE); mobidb-lite (MOBIDB_LITE); mobidb-lite (MOBIDB_LITE); mobidb-lite (MOBIDB_LITE); mobidb-lite (MOBIDB_LITE); mobidb-lite (MOBIDB_LITE); mobidb-lite (MOBIDB_LITE); IPR003347 (PROSITE_PROFILES); SSF51197 (SUPERFAMILY)	no GO terms	no GO terms
g131.t1	scaffold_3	5575033	5576304	423	Cys/Met metabolism PLP-dependent enzyme-domain-containing protein	0	F:GO:0003824; P:GO:0019346; F:GO:0030170	F:catalytic activity; P:transsulfuration; F:pyridoxal phosphate binding			IPR015421 (G3DSA:3.40.640.GENE3D); IPR000277 (PIRSF); IPR000277 (PFAM); IPR015422 (G3DSA:3.90.1150.GENE3D); mobidb-lite (MOBIDB_LITE); IPR000277 (PANTHER); PTHR11808:SF15 (PANTHER); IPR000277 (CDD); IPR015424 (SUPERFAMILY)	F:GO:0003824; P:GO:0019346; F:GO:0030170	F:catalytic activity; P:transsulfuration; F:pyridoxal phosphate binding	K01758	CTH	Cystathionine gamma-lyase
g132.t1	scaffold_3	5576874	5578878	541	hypothetical protein DHEL01_v209435	0	F:GO:0000981; C:GO:0005634; P:GO:0006355; F:GO:0008270	F:DNA-binding transcription factor activity, RNA polymerase II-specific; C:nucleus; P:regulation of transcription, DNA-templated; F:zinc ion binding			IPR001138 (SMART); IPR001138 (PFAM); IPR036864 (G3DSA:4.10.240.GENE3D); PTHR47657:SF4 (PANTHER); PTHR47657 (PANTHER); IPR001138 (PROSITE_PROFILES); IPR001138 (CDD); IPR036864 (SUPERFAMILY)	F:GO:0000981; C:GO:0005634; P:GO:0006355; F:GO:0008270	F:DNA-binding transcription factor activity, RNA polymerase II-specific; C:nucleus; P:regulation of transcription, DNA-templated; F:zinc ion binding
g133.t1	scaffold_3	5579630	5580776	341	hypothetical protein VMCG_10099	9.95285e-155	P:GO:0000027; P:GO:0000470; F:GO:0019843	P:ribosomal large subunit assembly; P:maturation of LSU-rRNA; F:rRNA binding			IPR007109 (SMART); IPR007109 (PFAM); mobidb-lite (MOBIDB_LITE); mobidb-lite (MOBIDB_LITE); mobidb-lite (MOBIDB_LITE); mobidb-lite (MOBIDB_LITE); IPR039770 (PANTHER); IPR007109 (PROSITE_PROFILES)	P:GO:0000027; P:GO:0000470; F:GO:0019843	P:ribosomal large subunit assembly; P:maturation of LSU-rRNA; F:rRNA binding	K14847	RPF2	Ribosome production factor 2
g134.t1	scaffold_3	5582412	5585360	962	hypothetical protein DHEL01_v209437	0					mobidb-lite (MOBIDB_LITE); mobidb-lite (MOBIDB_LITE); mobidb-lite (MOBIDB_LITE); mobidb-lite (MOBIDB_LITE); mobidb-lite (MOBIDB_LITE); mobidb-lite (MOBIDB_LITE); mobidb-lite (MOBIDB_LITE); mobidb-lite (MOBIDB_LITE); mobidb-lite (MOBIDB_LITE); mobidb-lite (MOBIDB_LITE); mobidb-lite (MOBIDB_LITE); mobidb-lite (MOBIDB_LITE); mobidb-lite (MOBIDB_LITE); mobidb-lite (MOBIDB_LITE); mobidb-lite (MOBIDB_L…	no GO terms	no GO terms
g135.t1	scaffold_3	5586310	5586914	165	hypothetical protein BD289DRAFT_455828	9.30902e-15	C:GO:0016020; C:GO:0016021	C:membrane; C:integral component of membrane			IPR024316 (PFAM)	no GO terms	no GO terms
g136.t1	scaffold_3	5587320	5588329	303	GPN-loop GTPase 3	2.09195e-158					IPR004130 (PFAM); IPR030228 (PTHR21231:PANTHER); IPR004130 (PANTHER); cd17872 (CDD); IPR027417 (SUPERFAMILY)	no GO terms	no GO terms	K06883	K06883	Uncharacterized protein
g137.t1	scaffold_3	5589446	5590677	362	methionine adenosyltransferase ETH-1	0	F:GO:0004478; F:GO:0005524; P:GO:0006555; P:GO:0006556; P:GO:0006730; F:GO:0046872	F:methionine adenosyltransferase activity; F:ATP binding; P:methionine metabolic process; P:S-adenosylmethionine biosynthetic process; P:one-carbon metabolic process; F:metal ion binding	EC:2.5.1.6	Methionine adenosyltransferase	IPR022630 (PFAM); IPR002133 (TIGRFAM); IPR002133 (PIRSF); G3DSA:3.30.300.10 (GENE3D); IPR022629 (PFAM); G3DSA:3.30.300.10 (GENE3D); G3DSA:3.30.300.10 (GENE3D); IPR022628 (PFAM); PTHR11964:SF11 (PANTHER); IPR002133 (PANTHER); cd18079 (CDD); IPR022636 (SUPERFAMILY); IPR022636 (SUPERFAMILY); IPR022636 (SUPERFAMILY)	F:GO:0004478; F:GO:0005524; P:GO:0006556	F:methionine adenosyltransferase activity; F:ATP binding; P:S-adenosylmethionine biosynthetic process	K00789	metK, MAT	5-adenosylmethionine synthetase
g138.t1	scaffold_3	5592445	5592897	150	hypothetical protein UCRPA7_7183	2.73266e-11					mobidb-lite (MOBIDB_LITE); mobidb-lite (MOBIDB_LITE)	no GO terms	no GO terms
g139.t1	scaffold_3	5637252	5638706	484	1-phosphatidylinositol phosphodiesterase	0	P:GO:0006629; F:GO:0008081	P:lipid metabolic process; F:phosphoric diester hydrolase activity			IPR000909 (SMART); IPR000909 (PFAM); IPR017946 (G3DSA:3.20.20.GENE3D); PTHR13593:SF87 (PANTHER); PTHR13593 (PANTHER); PS50007 (PROSITE_PROFILES); cd08586 (CDD); IPR017946 (SUPERFAMILY)	P:GO:0006629; F:GO:0008081	P:lipid metabolic process; F:phosphoric diester hydrolase activity	K01771	plc	1-phosphatidylinositol phosphodiesterase
g140.t1	scaffold_3	5639828	5640236	68	---NA---						no IPS match	no IPS match	no IPS match
g141.t1	scaffold_3	5640441	5641769	442	putative caseinKinase ii beta 2 subunit protein	8.95581e-158	F:GO:0070628	F:proteasome binding			IPR038816 (PANTHER)	F:GO:0070628	F:proteasome binding
g142.t1	scaffold_3	5640678	5641177	128	---NA---						mobidb-lite (MOBIDB_LITE); mobidb-lite (MOBIDB_LITE)	no GO terms	no GO terms
g143.t1	scaffold_3	5642685	5643613	176	putative glycoside hydrolase family 18 protein	7.35072e-18	F:GO:0016787	F:hydrolase activity			IPR029226 (PFAM)	no GO terms	no GO terms
g144.t1	scaffold_3	5644097	5645097	289	succinate dehydrogenase	0	C:GO:0005743; P:GO:0006099; P:GO:0006118; P:GO:0006119; F:GO:0008177; F:GO:0009055; P:GO:0022900; C:GO:0045281; F:GO:0046872; F:GO:0051537; F:GO:0051538; F:GO:0051539	C:mitochondrial inner membrane; P:tricarboxylic acid cycle; P:obsolete electron transport; P:oxidative phosphorylation; F:succinate dehydrogenase (ubiquinone) activity; F:electron transfer activity; P:electron transport chain; C:succinate dehydrogenase complex; F:metal ion binding; F:2 iron, 2 sulfur cluster binding; F:3 iron, 4 sulfur cluster binding; F:4 iron, 4 sulfur cluster binding	EC:1.3.5.1	Succinate dehydrogenase (quinone)	PF13534 (PFAM); IPR025192 (PFAM); IPR009051 (G3DSA:1.10.1060.GENE3D); IPR012675 (G3DSA:3.10.20.GENE3D); IPR004489 (TIGRFAM); PTHR11921:SF29 (PANTHER); PTHR11921 (PANTHER); IPR001041 (PROSITE_PROFILES); IPR017896 (PROSITE_PROFILES); IPR001041 (CDD); IPR009051 (SUPERFAMILY); IPR036010 (SUPERFAMILY)	P:GO:0006099; F:GO:0009055; F:GO:0016491; F:GO:0051536; P:GO:0055114	P:tricarboxylic acid cycle; F:electron transfer activity; F:oxidoreductase activity; F:iron-sulfur cluster binding; P:oxidation-reduction process	K00235	SDHB, SDH2	Succinate dehydrogenase (ubiquinone) iron-sulfur subunit
g145.t1	scaffold_3	5837258	5838593	419	hypothetical protein DHEL01_v200843	1.19562e-162	F:GO:0016787	F:hydrolase activity			IPR001932 (SMART); IPR036457 (G3DSA:3.60.40.GENE3D); IPR001932 (PFAM); mobidb-lite (MOBIDB_LITE); mobidb-lite (MOBIDB_LITE); mobidb-lite (MOBIDB_LITE); IPR039123 (PANTHER); IPR001932 (PROSITE_PROFILES); IPR036457 (SUPERFAMILY)	F:GO:0003824	F:catalytic activity	K17508	PTC7, PPTC7	Protein phosphatase PTC7
g146.t1	scaffold_3	5839070	5840061	301	hypothetical protein DHEL01_v208826	1.50729e-99	C:GO:0032040	C:small-subunit processome			G3DSA:3.40.50.1010 (GENE3D); IPR006984 (PFAM); mobidb-lite (MOBIDB_LITE); mobidb-lite (MOBIDB_LITE); mobidb-lite (MOBIDB_LITE); PTHR12416:SF3 (PANTHER); PTHR12416 (PANTHER); cd09865 (CDD); IPR029060 (SUPERFAMILY)	C:GO:0032040	C:small-subunit processome	K14773	UTP23	U3 small nucleolar RNA-associated protein 23
g147.t1	scaffold_3	5989993	5991040	297	hypothetical protein VMCG_10117	2.04114e-95	F:GO:0016787	F:hydrolase activity			mobidb-lite (MOBIDB_LITE); mobidb-lite (MOBIDB_LITE); IPR039123 (PANTHER); PTHR12320:SF24 (PANTHER)	no GO terms	no GO terms
g147.t2	scaffold_3	5989993	5991040	301	hypothetical protein VMCG_10117	2.66041e-95	F:GO:0016787	F:hydrolase activity			mobidb-lite (MOBIDB_LITE); mobidb-lite (MOBIDB_LITE); PTHR12320:SF24 (PANTHER); IPR039123 (PANTHER)	no GO terms	no GO terms
g148.t1	scaffold_3	6063435	6064544	369	hypothetical protein VM1G_01557	1.56223e-83	F:GO:0003676	F:nucleic acid binding			IPR000504 (SMART); IPR000504 (PFAM); IPR012677 (G3DSA:3.30.70.GENE3D); mobidb-lite (MOBIDB_LITE); mobidb-lite (MOBIDB_LITE); mobidb-lite (MOBIDB_LITE); mobidb-lite (MOBIDB_LITE); mobidb-lite (MOBIDB_LITE); PTHR13952:SF8 (PANTHER); PTHR13952 (PANTHER); IPR000504 (PROSITE_PROFILES); IPR034215 (CDD); IPR035979 (SUPERFAMILY)	F:GO:0003676	F:nucleic acid binding
g149.t1	scaffold_3	6065203	6067326	638	hypothetical protein VMCG_01560	7.27441e-33					mobidb-lite (MOBIDB_LITE); mobidb-lite (MOBIDB_LITE); mobidb-lite (MOBIDB_LITE); mobidb-lite (MOBIDB_LITE); mobidb-lite (MOBIDB_LITE); mobidb-lite (MOBIDB_LITE); mobidb-lite (MOBIDB_LITE); mobidb-lite (MOBIDB_LITE); IPR037504 (PANTHER)	no GO terms	no GO terms
g150.t1	scaffold_3	6068420	6069928	483	ThEn42	3.29665e-109	P:GO:0005975; F:GO:0008061; F:GO:0016787	P:carbohydrate metabolic process; F:chitin binding; F:hydrolase activity			IPR011583 (SMART); IPR029070 (G3DSA:3.10.50.GENE3D); IPR001223 (PFAM); G3DSA:3.20.20.80 (GENE3D); mobidb-lite (MOBIDB_LITE); mobidb-lite (MOBIDB_LITE); PTHR11177:SF356 (PANTHER); PTHR11177 (PANTHER); IPR017853 (SUPERFAMILY); IPR029070 (SUPERFAMILY)	P:GO:0005975; F:GO:0008061	P:carbohydrate metabolic process; F:chitin binding	K01183	E3.2.1.14	Chitinase			Glycoside hydrolase
g151.t1	scaffold_3	6072453	6073801	419	hypothetical protein BD289DRAFT_465514	0	F:GO:0005515	F:protein binding			SM00368 (SMART); IPR032675 (G3DSA:3.80.10.GENE3D); IPR001611 (PFAM); mobidb-lite (MOBIDB_LITE); mobidb-lite (MOBIDB_LITE); mobidb-lite (MOBIDB_LITE); PTHR24113 (PANTHER); PTHR24113:SF5 (PANTHER); cd00116 (CDD); SSF52047 (SUPERFAMILY)	F:GO:0005515	F:protein binding	K14319	RANGAP1	Ran GTPase-activating protein 1
g152.t1	scaffold_3	6073918	6075654	369	INO80 complex subunit 1	7.97583e-145	F:GO:0003676	F:nucleic acid binding			IPR013087 (SMART); G3DSA:3.30.160.60 (GENE3D); G3DSA:3.30.160.60 (GENE3D); G3DSA:3.30.160.60 (GENE3D); mobidb-lite (MOBIDB_LITE); PTHR19818:SF137 (PANTHER); PTHR19818 (PANTHER); IPR013087 (PROSITE_PROFILES); IPR013087 (PROSITE_PROFILES); IPR036236 (SUPERFAMILY)	F:GO:0003676	F:nucleic acid binding
g153.t1	scaffold_3	6077013	6077771	172	KUI66417.1	7.44173e-66					mobidb-lite (MOBIDB_LITE); mobidb-lite (MOBIDB_LITE); PTHR39605 (PANTHER)	no GO terms	no GO terms
g154.t1	scaffold_3	6079049	6080089	346	iron hydrogenase	0					G3DSA:3.40.950.20 (GENE3D); IPR004108 (PFAM); G3DSA:3.40.50.1780 (GENE3D); PTHR11615 (PANTHER); PTHR11615:SF258 (PANTHER); IPR009016 (SUPERFAMILY)	no GO terms	no GO terms
g154.t2	scaffold_3	6078320	6080089	589	iron hydrogenase	0					IPR004108 (PFAM); G3DSA:3.40.50.1780 (GENE3D); G3DSA:3.40.950.20 (GENE3D); PTHR11615 (PANTHER); PTHR11615:SF258 (PANTHER); IPR009016 (SUPERFAMILY)	no GO terms	no GO terms
g155.t1	scaffold_3	6080124	6081037	274	hypothetical protein BD289DRAFT_480031	7.74535e-42					mobidb-lite (MOBIDB_LITE); mobidb-lite (MOBIDB_LITE); mobidb-lite (MOBIDB_LITE); mobidb-lite (MOBIDB_LITE); mobidb-lite (MOBIDB_LITE); mobidb-lite (MOBIDB_LITE)	no GO terms	no GO terms
g156.t1	scaffold_3	6081098	6083330	480	hypothetical protein VMCG_01547	0	F:GO:0004055; F:GO:0005524; P:GO:0006522; P:GO:0006526; P:GO:0006531; P:GO:0006560	F:argininosuccinate synthase activity; F:ATP binding; P:alanine metabolic process; P:arginine biosynthetic process; P:aspartate metabolic process; P:proline metabolic process	EC:6.3.4.5	Argininosuccinate synthase	IPR014729 (G3DSA:3.40.50.GENE3D); IPR024074 (G3DSA:3.90.1260.GENE3D); IPR001518 (PFAM); IPR001518 (TIGRFAM); IPR001518 (PANTHER); IPR023434 (HAMAP); IPR023434 (CDD); SSF52402 (SUPERFAMILY); IPR024074 (SUPERFAMILY)	F:GO:0004055; F:GO:0005524; P:GO:0006526	F:argininosuccinate synthase activity; F:ATP binding; P:arginine biosynthetic process	K01940	argG, ASS1	Argininosuccinate synthase
g157.t1	scaffold_3	6131061	6131943	187	hypothetical protein BD289DRAFT_91052	7.94848e-18					mobidb-lite (MOBIDB_LITE); mobidb-lite (MOBIDB_LITE)	no GO terms	no GO terms
g158.t1	scaffold_3	6136752	6141027	680	putative serine threonine-proteinKinase sck1	0	C:GO:0000329; C:GO:0000785; P:GO:0001302; P:GO:0001324; F:GO:0004674; F:GO:0005524; C:GO:0005634; P:GO:0006468; P:GO:0032880; P:GO:0043619; P:GO:0045943; P:GO:0045945; P:GO:0047484; P:GO:0060963; P:GO:0090153; P:GO:1901494; P:GO:1904828	C:fungal-type vacuole membrane; C:chromatin; P:replicative cell aging; P:age-dependent response to oxidative stress involved in chronological cell aging; F:protein serine/threonineKinase activity; F:ATP binding; C:nucleus; P:protein phosphorylation; P:regulation of protein localization; P:regulation of transcription from RNA polymerase II promoter in response to oxidative stress; P:positive regul…			IPR000719 (SMART); IPR000008 (SMART); IPR000961 (SMART); G3DSA:3.30.200.20 (GENE3D); IPR000008 (PFAM); IPR000719 (PFAM); IPR017892 (PFAM); G3DSA:1.10.510.10 (GENE3D); mobidb-lite (MOBIDB_LITE); mobidb-lite (MOBIDB_LITE); mobidb-lite (MOBIDB_LITE); PTHR24356 (PANTHER); PTHR24356:SF358 (PANTHER); IPR000961 (PROSITE_PROFILES); IPR000719 (PROSITE_PROFILES); cd05586 (CDD); SSF49562 (SUPERFAMILY); IPR0…	F:GO:0004672; F:GO:0004674; F:GO:0005524; P:GO:0006468	F:proteinKinase activity; F:protein serine/threonineKinase activity; F:ATP binding; P:protein phosphorylation	K19800	SCH9	Serine/threonine protein kinase SCH9
g159.t1	scaffold_3	6142454	6144506	370	cyclin-K	6.71754e-167					IPR013763 (SMART); IPR006671 (PFAM); PIRSF028758 (PIRSF); G3DSA:1.10.472.10 (GENE3D); G3DSA:1.10.472.10 (GENE3D); mobidb-lite (MOBIDB_LITE); mobidb-lite (MOBIDB_LITE); mobidb-lite (MOBIDB_LITE); PTHR10026 (PANTHER); PTHR10026:SF51 (PANTHER); IPR013763 (CDD); IPR036915 (SUPERFAMILY); IPR036915 (SUPERFAMILY)	no GO terms	no GO terms
g160.t1	scaffold_3	6144932	6146631	511	hypothetical protein VM1G_01539	0	F:GO:0005515	F:protein binding			IPR020472 (PRINTS); IPR001680 (SMART); IPR014906 (SMART); IPR015943 (G3DSA:2.130.10.GENE3D); IPR015943 (G3DSA:2.130.10.GENE3D); IPR014906 (PFAM); IPR036285 (G3DSA:1.10.720.GENE3D); IPR001680 (PFAM); mobidb-lite (MOBIDB_LITE); mobidb-lite (MOBIDB_LITE); PTHR19846 (PANTHER); PTHR19846:SF0 (PANTHER); IPR001680 (PROSITE_PROFILES); IPR017986 (PROSITE_PROFILES); IPR001680 (PROSITE_PROFILES); IPR001680 …	F:GO:0005515	F:protein binding	K12662	PRPF4, PRP4	U4/U6 small nuclear ribonucleoprotein PRP4
g161.t1	scaffold_3	6147599	6149731	622	phosphoribosylaminoimidazole carboxylase	0	F:GO:0004638; F:GO:0005524; P:GO:0006144; P:GO:0006189; C:GO:0009320; F:GO:0046872	F:phosphoribosylaminoimidazole carboxylase activity; F:ATP binding; P:purine nucleobase metabolic process; P:'de novo' IMP biosynthetic process; C:phosphoribosylaminoimidazole carboxylase complex; F:metal ion binding	EC:4.1.1.21	Phosphoribosylaminoimidazole carboxylase	IPR000031 (SMART); IPR035893 (G3DSA:3.40.50.GENE3D); IPR000031 (TIGRFAM); IPR040686 (PFAM); G3DSA:3.40.50.20 (GENE3D); IPR005875 (TIGRFAM); G3DSA:3.30.470.20 (GENE3D); IPR016301 (PIRSF); IPR013815 (G3DSA:3.30.1490.GENE3D); IPR003135 (PFAM); IPR000031 (PFAM); mobidb-lite (MOBIDB_LITE); mobidb-lite (MOBIDB_LITE); PTHR11609 (PANTHER); PTHR11609:SF5 (PANTHER); IPR033747 (HAMAP); IPR005875 (HAMAP); IP…	F:GO:0004638; F:GO:0005524; P:GO:0006189; F:GO:0046872	F:phosphoribosylaminoimidazole carboxylase activity; F:ATP binding; P:'de novo' IMP biosynthetic process; F:metal ion binding	K11808	ADE2	Phosphoribosylaminoimidazole carboxylase
g161.t2	scaffold_3	6147599	6149731	621	phosphoribosylaminoimidazole carboxylase	0	F:GO:0004638; F:GO:0005524; P:GO:0006144; P:GO:0006189; C:GO:0009320; F:GO:0046872	F:phosphoribosylaminoimidazole carboxylase activity; F:ATP binding; P:purine nucleobase metabolic process; P:'de novo' IMP biosynthetic process; C:phosphoribosylaminoimidazole carboxylase complex; F:metal ion binding	EC:4.1.1.21	Phosphoribosylaminoimidazole carboxylase	IPR000031 (SMART); IPR035893 (G3DSA:3.40.50.GENE3D); IPR013815 (G3DSA:3.30.1490.GENE3D); IPR000031 (TIGRFAM); G3DSA:3.40.50.20 (GENE3D); IPR003135 (PFAM); IPR005875 (TIGRFAM); G3DSA:3.30.470.20 (GENE3D); IPR016301 (PIRSF); IPR040686 (PFAM); IPR000031 (PFAM); mobidb-lite (MOBIDB_LITE); mobidb-lite (MOBIDB_LITE); PTHR11609:SF5 (PANTHER); PTHR11609 (PANTHER); IPR033747 (HAMAP); IPR005875 (HAMAP); IP…	F:GO:0004638; F:GO:0005524; P:GO:0006189; F:GO:0046872	F:phosphoribosylaminoimidazole carboxylase activity; F:ATP binding; P:'de novo' IMP biosynthetic process; F:metal ion binding	K11808	ADE2	Phosphoribosylaminoimidazole carboxylase
g162.t1	scaffold_3	6150026	6151801	254	hypothetical protein VMCG_01533	3.77362e-73	P:GO:0002943; F:GO:0017150; F:GO:0050660; P:GO:0055114	P:tRNA dihydrouridine synthesis; F:tRNA dihydrouridine synthase activity; F:flavin adenine dinucleotide binding; P:oxidation-reduction process			IPR001269 (PFAM); IPR013785 (G3DSA:3.20.20.GENE3D); PTHR11082 (PANTHER); PTHR11082:SF31 (PANTHER); IPR035587 (CDD); SSF51395 (SUPERFAMILY)	F:GO:0003824; P:GO:0008033; F:GO:0017150; F:GO:0050660; P:GO:0055114	F:catalytic activity; P:tRNA processing; F:tRNA dihydrouridine synthase activity; F:flavin adenine dinucleotide binding; P:oxidation-reduction process	K05545	DUS4	tRNA-dihydrouridine synthase 4
g162.t2	scaffold_3	6150026	6151801	259	hypothetical protein VSDG_06469	4.89537e-78	P:GO:0002943; F:GO:0017150; F:GO:0050660; P:GO:0055114	P:tRNA dihydrouridine synthesis; F:tRNA dihydrouridine synthase activity; F:flavin adenine dinucleotide binding; P:oxidation-reduction process			IPR013785 (G3DSA:3.20.20.GENE3D); IPR001269 (PFAM); PTHR11082 (PANTHER); PTHR11082:SF31 (PANTHER); IPR035587 (CDD); SSF51395 (SUPERFAMILY)	F:GO:0003824; P:GO:0008033; F:GO:0017150; F:GO:0050660; P:GO:0055114	F:catalytic activity; P:tRNA processing; F:tRNA dihydrouridine synthase activity; F:flavin adenine dinucleotide binding; P:oxidation-reduction process	K05545	DUS4	tRNA-dihydrouridine synthase 4
g163.t1	scaffold_3	6152707	6153542	131	putative atp synthase h chain	2.80006e-55	C:GO:0000276; P:GO:0015986	C:mitochondrial proton-transporting ATP synthase complex, coupling factor F(o); P:ATP synthesis coupled proton transport			IPR019711 (PFAM); mobidb-lite (MOBIDB_LITE); IPR019711 (PANTHER)	C:GO:0000276; P:GO:0015986	C:mitochondrial proton-transporting ATP synthase complex, coupling factor F(o); P:ATP synthesis coupled proton transport	K02141	ATPeFH, ATP14	F-type H+-transporting ATP synthase subunit h
g164.t1	scaffold_3	6215722	6217343	416	hypothetical protein BD289DRAFT_458929	4.12953e-139	C:GO:0000276; P:GO:0015986; C:GO:0016021	C:mitochondrial proton-transporting ATP synthase complex, coupling factor F(o); P:ATP synthesis coupled proton transport; C:integral component of membrane			IPR005018 (SMART); IPR015920 (PFAM); IPR038697 (G3DSA:2.60.40.GENE3D); IPR018825 (PFAM); PTHR47797:SF1 (PANTHER); PTHR47797 (PANTHER); IPR005018 (PROSITE_PROFILES); IPR015920 (CDD); cd08760 (CDD); SSF49344 (SUPERFAMILY)	no GO terms	no GO terms				signal peptide		Auxillary activities
g165.t1	scaffold_3	6220121	6221824	567	serine/threonine proteinKinase-like protein	0	F:GO:0004674; F:GO:0005524; P:GO:0006468; P:GO:0009069	F:protein serine/threonineKinase activity; F:ATP binding; P:protein phosphorylation; P:serine family amino acid metabolic process			IPR000719 (SMART); IPR000961 (SMART); G3DSA:3.30.200.20 (GENE3D); IPR000719 (PFAM); G3DSA:1.10.510.10 (GENE3D); mobidb-lite (MOBIDB_LITE); mobidb-lite (MOBIDB_LITE); mobidb-lite (MOBIDB_LITE); mobidb-lite (MOBIDB_LITE); PTHR24351:SF166 (PANTHER); PTHR24351 (PANTHER); IPR000719 (PROSITE_PROFILES); IPR000961 (PROSITE_PROFILES); cd05123 (CDD); IPR011009 (SUPERFAMILY)	F:GO:0004672; F:GO:0004674; F:GO:0005524; P:GO:0006468	F:proteinKinase activity; F:protein serine/threonineKinase activity; F:ATP binding; P:protein phosphorylation	K22008	PSK1	Serine/threonine-protein kinase Psk1
g166.t1	scaffold_3	6357980	6358468	66	---NA---						mobidb-lite (MOBIDB_LITE)	no GO terms	no GO terms
g167.t1	scaffold_3	6359012	6359858	152	putative 40s ribosomal protein s15	8.9962e-78	F:GO:0003723; F:GO:0003735; P:GO:0006412; C:GO:0015935; P:GO:0042254	F:RNA binding; F:structural constituent of ribosome; P:translation; C:small ribosomal subunit; P:ribosome biogenesis			IPR002222 (PRINTS); IPR005713 (TIGRFAM); IPR002222 (PFAM); IPR002222 (PIRSF); IPR023575 (G3DSA:3.30.860.GENE3D); IPR002222 (PANTHER); PTHR11880:SF32 (PANTHER); IPR002222 (HAMAP); IPR023575 (SUPERFAMILY)	F:GO:0003735; C:GO:0005840; P:GO:0006412; C:GO:0015935	F:structural constituent of ribosome; C:ribosome; P:translation; C:small ribosomal subunit	K02958	RP-S15e, RPS15	Small subunit ribosomal protein S15e
g168.t1	scaffold_3	6360550	6361257	180	hypothetical protein VM1G_02798	2.30498e-42	C:GO:0005739; P:GO:0055114	C:mitochondrion; P:oxidation-reduction process			mobidb-lite (MOBIDB_LITE); mobidb-lite (MOBIDB_LITE); IPR034444 (PANTHER)	C:GO:0005739; P:GO:0055114	C:mitochondrion; P:oxidation-reduction process
g169.t1	scaffold_3	6361552	6362961	402	hypothetical protein VMCG_10088	1.62419e-166					PTHR19316:SF32 (PANTHER); PTHR19316 (PANTHER)	no GO terms	no GO terms	K14001	SIL1, SLS1	Nucleotide exchange factor SIL1	signal peptide
g170.t1	scaffold_3	6608516	6610130	485	Protein esc1	0	F:GO:0046983	F:protein dimerization activity			IPR011598 (SMART); IPR036638 (G3DSA:4.10.280.GENE3D); IPR011598 (PFAM); mobidb-lite (MOBIDB_LITE); mobidb-lite (MOBIDB_LITE); mobidb-lite (MOBIDB_LITE); mobidb-lite (MOBIDB_LITE); mobidb-lite (MOBIDB_LITE); mobidb-lite (MOBIDB_LITE); mobidb-lite (MOBIDB_LITE); PTHR22934:SF13 (PANTHER); PTHR22934 (PANTHER); IPR011598 (PROSITE_PROFILES); IPR011598 (CDD); IPR036638 (SUPERFAMILY)	F:GO:0046983	F:protein dimerization activity
g171.t1	scaffold_3	6613023	6614365	421	Alpha-1,3-mannosyltransferase CMT1	0					IPR021047 (PFAM); IPR021047 (PANTHER); PTHR34144:SF6 (PANTHER)	no GO terms	no GO terms						Glycosyl transferase
g172.t1	scaffold_3	6614388	6614826	123	---NA---						mobidb-lite (MOBIDB_LITE); mobidb-lite (MOBIDB_LITE)	no GO terms	no GO terms
g173.t1	scaffold_3	6615474	6616430	318	hypothetical protein VPNG_00001	2.35909e-170	F:GO:0016829	F:lyase activity			IPR002220 (PRINTS); IPR002220 (SMART); IPR002220 (PIRSF); IPR013785 (G3DSA:3.20.20.GENE3D); IPR002220 (PFAM); PTHR12128:SF47 (PANTHER); IPR002220 (PANTHER); cd00408 (CDD); SSF51569 (SUPERFAMILY)	F:GO:0003824; F:GO:0016829	F:catalytic activity; F:lyase activity	K18123	HOGA1	4-hydroxy-2-oxoglutarate aldolase
g174.t1	scaffold_3	6617089	6619025	622	hypothetical protein VMCG_10523	0	F:GO:0005506; F:GO:0016706; F:GO:0031418; P:GO:0055114	F:iron ion binding; F:2-oxoglutarate-dependent dioxygenase activity; F:L-ascorbic acid binding; P:oxidation-reduction process	EC:1.14.11	Acting on paired donors, with incorporation or reduction of molecular oxygen. The oxygen incorporated need not be derived from O(2)	IPR006620 (SMART); G3DSA:2.60.120.620 (GENE3D); IPR019601 (PFAM); IPR039558 (PFAM); mobidb-lite (MOBIDB_LITE); mobidb-lite (MOBIDB_LITE); mobidb-lite (MOBIDB_LITE); mobidb-lite (MOBIDB_LITE); PTHR12117 (PANTHER); IPR005123 (PROSITE_PROFILES)	F:GO:0005506; F:GO:0016491; F:GO:0016705; F:GO:0016706; F:GO:0031418; P:GO:0055114	F:iron ion binding; F:oxidoreductase activity; F:oxidoreductase activity, acting on paired donors, with incorporation or reduction of molecular oxygen; F:2-oxoglutarate-dependent dioxygenase activity; F:L-ascorbic acid binding; P:oxidation-reduction process
g174.t2	scaffold_3	6617089	6619025	625	hypothetical protein VMCG_10523	0	F:GO:0005506; F:GO:0016706; F:GO:0031418; P:GO:0055114	F:iron ion binding; F:2-oxoglutarate-dependent dioxygenase activity; F:L-ascorbic acid binding; P:oxidation-reduction process	EC:1.14.11	Acting on paired donors, with incorporation or reduction of molecular oxygen. The oxygen incorporated need not be derived from O(2)	IPR006620 (SMART); IPR039558 (PFAM); IPR019601 (PFAM); G3DSA:2.60.120.620 (GENE3D); mobidb-lite (MOBIDB_LITE); mobidb-lite (MOBIDB_LITE); mobidb-lite (MOBIDB_LITE); mobidb-lite (MOBIDB_LITE); PTHR12117 (PANTHER); IPR005123 (PROSITE_PROFILES)	F:GO:0005506; F:GO:0016491; F:GO:0016705; F:GO:0016706; F:GO:0031418; P:GO:0055114	F:iron ion binding; F:oxidoreductase activity; F:oxidoreductase activity, acting on paired donors, with incorporation or reduction of molecular oxygen; F:2-oxoglutarate-dependent dioxygenase activity; F:L-ascorbic acid binding; P:oxidation-reduction process
g175.t1	scaffold_3	6619448	6619924	158	---NA---						mobidb-lite (MOBIDB_LITE)	no GO terms	no GO terms
g176.t1	scaffold_3	6621831	6622751	251	---NA---		F:GO:0004750; P:GO:0005975; P:GO:0006098; P:GO:0015976	F:ribulose-phosphate 3-epimerase activity; P:carbohydrate metabolic process; P:pentose-phosphate shunt; P:carbon utilization	EC:5.1.3.1	Ribulose-phosphate 3-epimerase	IPR026019 (PIRSF); IPR000056 (PFAM); IPR013785 (G3DSA:3.20.20.GENE3D); PTHR11749:SF3 (PANTHER); IPR000056 (PANTHER); IPR000056 (CDD); IPR011060 (SUPERFAMILY)	F:GO:0003824; F:GO:0004750; P:GO:0005975; P:GO:0006098; F:GO:0016857	F:catalytic activity; F:ribulose-phosphate 3-epimerase activity; P:carbohydrate metabolic process; P:pentose-phosphate shunt; F:racemase and epimerase activity, acting on carbohydrates and derivatives	K01783	rpe, RPE	ribuloase-phosphate 3-epimerase
g177.t1	scaffold_3	6623150	6624397	415	Oxidoreductase AflY	0	F:GO:0016491; P:GO:0055114	F:oxidoreductase activity; P:oxidation-reduction process			IPR025337 (PFAM); IPR025337 (PANTHER); PTHR35870:SF6 (PANTHER)	F:GO:0016491	F:oxidoreductase activity
g178.t1	scaffold_3	6625160	6626908	413	hypothetical protein VPNG_07567	8.20383e-126	F:GO:0005515	F:protein binding			IPR006597 (SMART); IPR006597 (PFAM); IPR011990 (G3DSA:1.25.40.GENE3D); mobidb-lite (MOBIDB_LITE); mobidb-lite (MOBIDB_LITE); mobidb-lite (MOBIDB_LITE); mobidb-lite (MOBIDB_LITE); mobidb-lite (MOBIDB_LITE); mobidb-lite (MOBIDB_LITE); PTHR43628 (PANTHER); PTHR43628:SF5 (PANTHER); SSF81901 (SUPERFAMILY)	F:GO:0005515	F:protein binding
g179.t1	scaffold_3	6631028	6634770	749	hypothetical protein BD289DRAFT_366589	0	F:GO:0003700; C:GO:0005667; P:GO:0006355; P:GO:0006355	F:DNA-binding transcription factor activity; C:transcription factor complex; P:regulation of transcription, DNA-templated; P:regulation of transcription, DNA-templated			IPR004827 (SMART); IPR004827 (PFAM); G3DSA:1.20.5.170 (GENE3D); mobidb-lite (MOBIDB_LITE); mobidb-lite (MOBIDB_LITE); mobidb-lite (MOBIDB_LITE); mobidb-lite (MOBIDB_LITE); mobidb-lite (MOBIDB_LITE); PTHR19304 (PANTHER); IPR004827 (PROSITE_PROFILES); cd14687 (CDD); SSF57959 (SUPERFAMILY)	F:GO:0003700; P:GO:0006355	F:DNA-binding transcription factor activity; P:regulation of transcription, DNA-templated
g180.t1	scaffold_3	6637130	6637794	145	---NA---						no IPS match	no IPS match	no IPS match
g181.t1	scaffold_3	6639507	6641171	554	hypothetical protein VSDG_04833	0	P:GO:0042254	P:ribosome biogenesis			IPR005612 (PFAM); mobidb-lite (MOBIDB_LITE); mobidb-lite (MOBIDB_LITE); IPR027193 (PANTHER)	P:GO:0042254	P:ribosome biogenesis	K14771	NOC4, UTP19	U3 small nucleolar RNA-associated protein 19
g182.t1	scaffold_3	6641444	6642385	245	ATP synthase subunit 4, mitochondrial	4.49145e-118	C:GO:0000276; F:GO:0015078; P:GO:0015986; P:GO:1902600	C:mitochondrial proton-transporting ATP synthase complex, coupling factor F(o); F:proton transmembrane transporter activity; P:ATP synthesis coupled proton transport; P:proton transmembrane transport			IPR008688 (PFAM); IPR013837 (PANTHER); PTHR12733:SF3 (PANTHER); SSF161060 (SUPERFAMILY)	C:GO:0000276; F:GO:0015078; P:GO:0015986	C:mitochondrial proton-transporting ATP synthase complex, coupling factor F(o); F:proton transmembrane transporter activity; P:ATP synthesis coupled proton transport	K02127		F-type H+-transporting ATP synthase subunit b
g183.t1	scaffold_3	6643454	6646423	968	putative dom34-interacting protein 2 protein	0	F:GO:0005515	F:protein binding			IPR020472 (PRINTS); IPR001680 (SMART); IPR007148 (PFAM); IPR015943 (G3DSA:2.130.10.GENE3D); IPR015943 (G3DSA:2.130.10.GENE3D); IPR001680 (PFAM); IPR015943 (G3DSA:2.130.10.GENE3D); IPR015943 (G3DSA:2.130.10.GENE3D); PTHR19853:SF0 (PANTHER); PTHR19853 (PANTHER); IPR001680 (PROSITE_PROFILES); IPR001680 (PROSITE_PROFILES); IPR001680 (PROSITE_PROFILES); IPR001680 (PROSITE_PROFILES); IPR001680 (PROSITE…	F:GO:0005515	F:protein binding	K14556	DIP2, UTP12, WDR3	U3 small nucleolar RNA-associated protein 12
g184.t1	scaffold_3	6646812	6649447	663	P34-Arc-domain-containing protein	0	C:GO:0005885; P:GO:0034314	C:Arp2/3 protein complex; P:Arp2/3 complex-mediated actin nucleation			IPR016071 (SMART); IPR034666 (G3DSA:3.30.1460.GENE3D); IPR035437 (G3DSA:2.40.50.GENE3D); IPR007188 (PFAM); IPR016071 (PFAM); IPR034666 (G3DSA:3.30.1460.GENE3D); mobidb-lite (MOBIDB_LITE); mobidb-lite (MOBIDB_LITE); mobidb-lite (MOBIDB_LITE); IPR007188 (PANTHER); PTHR12058:SF0 (PANTHER); IPR016071 (PROSITE_PROFILES); SSF50199 (SUPERFAMILY); IPR034666 (SUPERFAMILY); IPR034666 (SUPERFAMILY)	C:GO:0005885; C:GO:0015629; P:GO:0030041; P:GO:0030833; P:GO:0034314	C:Arp2/3 protein complex; C:actin cytoskeleton; P:actin filament polymerization; P:regulation of actin filament polymerization; P:Arp2/3 complex-mediated actin nucleation	K05758	ARPC2	Actin related protein 2/3 complex, subunit 2
g185.t1	scaffold_3	6650072	6651967	631	hypothetical protein FA10DRAFT_262066	5.29825e-136	F:GO:0003677; C:GO:0005634; P:GO:0006351; F:GO:0008270	F:DNA binding; C:nucleus; P:transcription, DNA-templated; F:zinc ion binding			IPR013087 (SMART); IPR007219 (PFAM); G3DSA:3.30.160.60 (GENE3D); mobidb-lite (MOBIDB_LITE); PTHR40626 (PANTHER); IPR013087 (PROSITE_PROFILES); IPR013087 (PROSITE_PROFILES); cd12148 (CDD); IPR036236 (SUPERFAMILY)	F:GO:0003676; F:GO:0003677; C:GO:0005634; P:GO:0006351; F:GO:0008270	F:nucleic acid binding; F:DNA binding; C:nucleus; P:transcription, DNA-templated; F:zinc ion binding
g186.t1	scaffold_3	6652434	6655395	848	hypothetical protein VMCG_01372	0	P:GO:0000463; P:GO:0000466; F:GO:0005515; C:GO:0005654; C:GO:0005730; C:GO:0030687; F:GO:0043021	P:maturation of LSU-rRNA from tricistronic rRNA transcript (SSU-rRNA, 5.8S rRNA, LSU-rRNA); P:maturation of 5.8S rRNA from tricistronic rRNA transcript (SSU-rRNA, 5.8S rRNA, LSU-rRNA); F:protein binding; C:nucleoplasm; C:nucleolus; C:preribosome, large subunit precursor; F:ribonucleoprotein complex binding			IPR012953 (SMART); IPR001680 (SMART); IPR012953 (PFAM); IPR015943 (G3DSA:2.130.10.GENE3D); IPR001680 (PFAM); mobidb-lite (MOBIDB_LITE); mobidb-lite (MOBIDB_LITE); mobidb-lite (MOBIDB_LITE); mobidb-lite (MOBIDB_LITE); mobidb-lite (MOBIDB_LITE); mobidb-lite (MOBIDB_LITE); IPR028598 (PANTHER); IPR017986 (PROSITE_PROFILES); IPR001680 (PROSITE_PROFILES); IPR028598 (HAMAP); IPR036322 (SUPERFAMILY)	F:GO:0005515; P:GO:0006364; P:GO:0042254	F:protein binding; P:rRNA processing; P:ribosome biogenesis	K14824	ERB1, BOP1	Ribosome biogenesis protein ERB1			Carbohydrate esterase
g187.t1	scaffold_3	6656185	6657294	303	putative surf4 family protein	5.38194e-147	C:GO:0016021	C:integral component of membrane			IPR002995 (PFAM); PTHR23427 (PANTHER); PTHR23427:SF1 (PANTHER)	C:GO:0016021	C:integral component of membrane	K20369	ERV29, SURF4	ER-derived vesicles protein
g188.t1	scaffold_3	6659162	6660385	407	glycosyl transferase family 17 protein	6.65009e-86	F:GO:0003830; P:GO:0006487; C:GO:0016020	F:beta-1,4-mannosylglycoprotein 4-beta-N-acetylglucosaminyltransferase activity; P:protein N-linked glycosylation; C:membrane	EC:2.4.1.144	Beta-1,4-mannosyl-glycoprotein 4-beta-N-acetylglucosaminyltransferase	IPR006813 (PFAM); mobidb-lite (MOBIDB_LITE); IPR006813 (PANTHER); PTHR12224:SF0 (PANTHER)	F:GO:0003830; P:GO:0006487; C:GO:0016020	F:beta-1,4-mannosylglycoprotein 4-beta-N-acetylglucosaminyltransferase activity; P:protein N-linked glycosylation; C:membrane	K00737	MGAT3	beta-1,4-mannosyl-glycoprotein beta-1,4-N-acetylglucosaminyltransferase			Glycosyl transferase
g189.t1	scaffold_3	6740913	6741260	115	hypothetical protein VMCG_01369	4.57651e-09					no IPS match	no IPS match	no IPS match				signal peptide
g190.t1	scaffold_3	6915310	6915929	181	hypothetical protein BO94DRAFT_546819	5.60584e-29	F:GO:0005515; P:GO:0051260	F:protein binding; P:protein homooligomerization			G3DSA:3.30.710.10 (GENE3D); IPR003131 (PFAM); mobidb-lite (MOBIDB_LITE); PTHR14499 (PANTHER); PTHR14499:SF11 (PANTHER); IPR000210 (PROSITE_PROFILES); cd18316 (CDD); IPR011333 (SUPERFAMILY)	F:GO:0005515; P:GO:0051260	F:protein binding; P:protein homooligomerization	K21919	KCTD9	BTB/POZ domain-containing protein KCTD9
g191.t1	scaffold_3	7108033	7109333	392	hypothetical protein VMCG_01270	0	P:GO:0006520; F:GO:0016829	P:cellular amino acid metabolic process; F:lyase activity			IPR023603 (PIRSF); IPR015421 (G3DSA:3.40.640.GENE3D); IPR001597 (PFAM); IPR023603 (PANTHER); PTHR10289:SF5 (PANTHER); IPR015424 (SUPERFAMILY)	F:GO:0003824; P:GO:0006520; F:GO:0016829	F:catalytic activity; P:cellular amino acid metabolic process; F:lyase activity	K01620	ltaE	threonine aldolase			Glycoside hydrolase
g192.t1	scaffold_3	7111001	7113226	686	hypothetical protein VSDG_02109	0	F:GO:0004555; P:GO:0005982; P:GO:0005985; P:GO:0005991	F:alpha,alpha-trehalase activity; P:starch metabolic process; P:sucrose metabolic process; P:trehalose metabolic process	EC:3.2.1.28	Alpha,alpha-trehalase	IPR001661 (PRINTS); IPR012341 (G3DSA:1.50.10.GENE3D); IPR001661 (PFAM); PTHR23403:SF1 (PANTHER); IPR001661 (PANTHER); IPR008928 (SUPERFAMILY)	F:GO:0003824; F:GO:0004555; P:GO:0005991	F:catalytic activity; F:alpha,alpha-trehalase activity; P:trehalose metabolic process	K01194	TREH, treA, treF	alpha,alpha-trehalase	signal peptide		Glycoside hydrolase
g193.t1	scaffold_3	7114214	7116479	541	Diacylglycerol O-acyltransferase 2A	0	C:GO:0016020; F:GO:0016747	C:membrane; F:transferase activity, transferring acyl groups other than amino-acyl groups			IPR007130 (PFAM); mobidb-lite (MOBIDB_LITE); mobidb-lite (MOBIDB_LITE); PTHR12317:SF0 (PANTHER); PTHR12317 (PANTHER); cd07987 (CDD)	F:GO:0016747	F:transferase activity, transferring acyl groups other than amino-acyl groups	K14457	MOGAT2, MGAT2	2-acylglycerol 0-acyltransferase 2
g194.t1	scaffold_3	7117797	7120073	720	hypothetical protein VMCG_01274	0	F:GO:0005515	F:protein binding			IPR006597 (SMART); IPR011990 (G3DSA:1.25.40.GENE3D); IPR006597 (PFAM); mobidb-lite (MOBIDB_LITE); mobidb-lite (MOBIDB_LITE); mobidb-lite (MOBIDB_LITE); mobidb-lite (MOBIDB_LITE); mobidb-lite (MOBIDB_LITE); mobidb-lite (MOBIDB_LITE); mobidb-lite (MOBIDB_LITE); mobidb-lite (MOBIDB_LITE); mobidb-lite (MOBIDB_LITE); mobidb-lite (MOBIDB_LITE); mobidb-lite (MOBIDB_LITE); mobidb-lite (MOBIDB_LITE); mobi…	F:GO:0005515	F:protein binding
g195.t1	scaffold_3	7122668	7124110	438	hypothetical protein VPNG_00192	0	C:GO:0016021	C:integral component of membrane			IPR012936 (PFAM); IPR039542 (PFAM); PTHR10984 (PANTHER); PTHR10984:SF25 (PANTHER)	no GO terms	no GO terms	K20367	ERGIC3, ERV46	Endoplasmic reticulum-Glogi intermediate compartment protein 3
g196.t1	scaffold_3	7125661	7126764	327	mitochondrial thiamine pyrophosphate carrier 1	2.80932e-160	F:GO:0005347; P:GO:0015867; C:GO:0016021; P:GO:0055085	F:ATP transmembrane transporter activity; P:ATP transport; C:integral component of membrane; P:transmembrane transport			IPR002067 (PRINTS); IPR023395 (G3DSA:1.50.40.GENE3D); IPR018108 (PFAM); PTHR24089:SF59 (PANTHER); PTHR24089 (PANTHER); IPR018108 (PROSITE_PROFILES); IPR018108 (PROSITE_PROFILES); IPR018108 (PROSITE_PROFILES); IPR023395 (SUPERFAMILY)	F:GO:0005347; P:GO:0055085	F:ATP transmembrane transporter activity; P:transmembrane transport	K15108	SLC25A19, DNC, TPC1	Solute carrier family 25 (mitochondrial thiamine pyrophosphate transporter), member 19
g197.t1	scaffold_3	7158350	7159659	265	hypothetical protein MAPG_07287	2.18269e-42	C:GO:0016020; C:GO:0016021	C:membrane; C:integral component of membrane			PTHR33048 (PANTHER)	no GO terms	no GO terms
g198.t1	scaffold_3	7288586	7289248	220	HSP20-like chaperone	6.82845e-78					IPR002068 (PFAM); mobidb-lite (MOBIDB_LITE); mobidb-lite (MOBIDB_LITE); mobidb-lite (MOBIDB_LITE); mobidb-lite (MOBIDB_LITE); PTHR43670 (PANTHER); PTHR43670:SF51 (PANTHER); IPR002068 (PROSITE_PROFILES); cd06464 (CDD); IPR008978 (SUPERFAMILY)	no GO terms	no GO terms
g199.t1	scaffold_3	7290665	7292331	496	Zinc finger CCCH domain-containing protein 45	0	F:GO:0003723	F:RNA binding			G3DSA:3.10.590.10 (GENE3D); G3DSA:3.10.590.10 (GENE3D); IPR012677 (G3DSA:3.30.70.GENE3D); IPR007275 (PFAM); mobidb-lite (MOBIDB_LITE); mobidb-lite (MOBIDB_LITE); mobidb-lite (MOBIDB_LITE); mobidb-lite (MOBIDB_LITE); mobidb-lite (MOBIDB_LITE); mobidb-lite (MOBIDB_LITE); PTHR12357 (PANTHER); PTHR12357:SF3 (PANTHER); IPR007275 (PROSITE_PROFILES); cd00590 (CDD); IPR035979 (SUPERFAMILY)	F:GO:0003676; F:GO:0003723	F:nucleic acid binding; F:RNA binding
g200.t1	scaffold_3	7431210	7432543	300	Proteasome subunit beta type-6	6.74529e-160	F:GO:0004298; P:GO:0010499; C:GO:0019774; P:GO:0043161	F:threonine-type endopeptidase activity; P:proteasomal ubiquitin-independent protein catabolic process; C:proteasome core complex, beta-subunit complex; P:proteasome-mediated ubiquitin-dependent protein catabolic process	EC:3.4.25	Acting on peptide bonds (peptidases)	IPR001353 (PFAM); IPR029055 (G3DSA:3.60.20.GENE3D); IPR035202 (PTHR11599:PANTHER); PTHR11599 (PANTHER); IPR023333 (PROSITE_PROFILES); cd03757 (CDD); IPR029055 (SUPERFAMILY)	F:GO:0004298; C:GO:0005839; P:GO:0051603	F:threonine-type endopeptidase activity; C:proteasome core complex; P:proteolysis involved in cellular protein catabolic process	K02732	PSMB1	20S proteasome subunit beta 6
g200.t2	scaffold_3	7430358	7432543	342	Proteasome subunit beta type-6	1.88804e-159	F:GO:0004298; P:GO:0010499; C:GO:0019774; P:GO:0043161	F:threonine-type endopeptidase activity; P:proteasomal ubiquitin-independent protein catabolic process; C:proteasome core complex, beta-subunit complex; P:proteasome-mediated ubiquitin-dependent protein catabolic process	EC:3.4.25	Acting on peptide bonds (peptidases)	IPR029055 (G3DSA:3.60.20.GENE3D); IPR001353 (PFAM); IPR035202 (PTHR11599:PANTHER); PTHR11599 (PANTHER); IPR023333 (PROSITE_PROFILES); cd03757 (CDD); IPR029055 (SUPERFAMILY)	F:GO:0004298; C:GO:0005839; P:GO:0051603	F:threonine-type endopeptidase activity; C:proteasome core complex; P:proteolysis involved in cellular protein catabolic process	K02732	PSMB1	20S proteasome subunit beta 6
g201.t1	scaffold_3	7433106	7439186	1944	Phosphatidylinositol 4-kinase stt4	0	F:GO:0016301; P:GO:0046854; P:GO:0048015	F:kinase activity; P:phosphatidylinositol phosphorylation; P:phosphatidylinositol-mediated signaling			IPR000403 (SMART); IPR001263 (SMART); IPR000403 (PFAM); IPR042236 (G3DSA:1.25.40.GENE3D); IPR001263 (PFAM); G3DSA:3.30.1010.10 (GENE3D); IPR036940 (G3DSA:1.10.1070.GENE3D); IPR015433 (PANTHER); PTHR10048:SF15 (PANTHER); IPR001263 (PROSITE_PROFILES); IPR000403 (PROSITE_PROFILES); cd05167 (CDD); IPR011009 (SUPERFAMILY); IPR016024 (SUPERFAMILY)	F:GO:0016301; P:GO:0046854; P:GO:0048015	F:kinase activity; P:phosphatidylinositol phosphorylation; P:phosphatidylinositol-mediated signaling	K00888	PI4KA	Phosphatidylinositol 4-kinase A
g202.t1	scaffold_3	7439903	7440895	330	hypothetical protein VP1G_01339	5.37986e-73	C:GO:0016020; C:GO:0016021	C:membrane; C:integral component of membrane			mobidb-lite (MOBIDB_LITE); mobidb-lite (MOBIDB_LITE); mobidb-lite (MOBIDB_LITE); mobidb-lite (MOBIDB_LITE); mobidb-lite (MOBIDB_LITE); IPR040241 (PANTHER); PTHR31145:SF6 (PANTHER)	no GO terms	no GO terms
g203.t1	scaffold_3	7441332	7443337	549	hypothetical protein VP1G_01339	0	C:GO:0016020	C:membrane			IPR032800 (SMART); IPR032800 (PFAM); IPR010308 (PFAM); IPR040241 (PANTHER); PTHR31145:SF6 (PANTHER); PTHR31145:SF6 (PANTHER); IPR040241 (PANTHER)	no GO terms	no GO terms
g204.t1	scaffold_3	7555987	7556951	89	---NA---						no IPS match	no IPS match	no IPS match
g205.t1	scaffold_3	7557409	7558625	320	hypothetical protein VMCG_01057	6.05655e-98	P:GO:0006298; F:GO:0016887; C:GO:0032300; F:GO:0097159; F:GO:1901363	P:mismatch repair; F:ATPase activity; C:mismatch repair complex; F:organic cyclic compound binding; F:heterocyclic compound binding	EC:3.6.1.3; EC:3.6.1.15	Adenosinetriphosphatase; Nucleoside-triphosphate phosphatase	PF13589 (PFAM); IPR036890 (G3DSA:3.30.565.GENE3D); PTHR10073:SF41 (PANTHER); IPR038973 (PANTHER); cd16926 (CDD); IPR036890 (SUPERFAMILY)	P:GO:0006298; F:GO:0016887; C:GO:0032300	P:mismatch repair; F:ATPase activity; C:mismatch repair complex
g206.t1	scaffold_3	7559045	7560845	575	cation efflux family protein	0	P:GO:0006812; F:GO:0008324; C:GO:0016021; P:GO:0055085	P:cation transport; F:cation transmembrane transporter activity; C:integral component of membrane; P:transmembrane transport			IPR027470 (PFAM); IPR036837 (G3DSA:3.30.70.GENE3D); IPR027469 (G3DSA:1.20.1510.GENE3D); IPR002524 (PFAM); mobidb-lite (MOBIDB_LITE); mobidb-lite (MOBIDB_LITE); mobidb-lite (MOBIDB_LITE); PTHR43840:SF4 (PANTHER); PTHR43840 (PANTHER); IPR036837 (SUPERFAMILY); IPR027469 (SUPERFAMILY)	P:GO:0006812; F:GO:0008324; C:GO:0016021; P:GO:0055085	P:cation transport; F:cation transmembrane transporter activity; C:integral component of membrane; P:transmembrane transport
g207.t1	scaffold_3	7562298	7563164	228	phosphoribosylglycinamide formyltransferase	1.04087e-108	F:GO:0004644; P:GO:0006144; P:GO:0006189; P:GO:0009256	F:phosphoribosylglycinamide formyltransferase activity; P:purine nucleobase metabolic process; P:'de novo' IMP biosynthetic process; P:10-formyltetrahydrofolate metabolic process	EC:2.1.2.2	Phosphoribosylglycinamide formyltransferase	G3DSA:3.40.50.170 (GENE3D); IPR002376 (PFAM); IPR004607 (TIGRFAM); PTHR43369 (PANTHER); IPR036477 (SUPERFAMILY)	F:GO:0004644; P:GO:0006189; P:GO:0009058; F:GO:0016742	F:phosphoribosylglycinamide formyltransferase activity; P:'de novo' IMP biosynthetic process; P:biosynthetic process; F:hydroxymethyl-, formyl- and related transferase activity	K00601	E2.1.2.2	Phosphoribosylglycinamide formyltransferase
g208.t1	scaffold_3	7695748	7696204	78	---NA---						mobidb-lite (MOBIDB_LITE)	no GO terms	no GO terms
g209.t1	scaffold_3	7774710	7778371	759	hypothetical protein DHEL01_v203576	1.68513e-163					mobidb-lite (MOBIDB_LITE); mobidb-lite (MOBIDB_LITE); mobidb-lite (MOBIDB_LITE); mobidb-lite (MOBIDB_LITE); mobidb-lite (MOBIDB_LITE); mobidb-lite (MOBIDB_LITE); mobidb-lite (MOBIDB_LITE); mobidb-lite (MOBIDB_LITE); mobidb-lite (MOBIDB_LITE); mobidb-lite (MOBIDB_LITE); mobidb-lite (MOBIDB_LITE); mobidb-lite (MOBIDB_LITE); mobidb-lite (MOBIDB_LITE); mobidb-lite (MOBIDB_LITE); mobidb-lite (MOBIDB_L…	no GO terms	no GO terms
g210.t1	scaffold_3	7778948	7779925	192	6,7-dimethyl-8-ribityllumazine synthase	7.8275e-81	F:GO:0000906; P:GO:0009231; C:GO:0009349	F:6,7-dimethyl-8-ribityllumazine synthase activity; P:riboflavin biosynthetic process; C:riboflavin synthase complex	EC:2.5.1.78	6,7-dimethyl-8-ribityllumazine synthase	IPR036467 (G3DSA:3.40.50.GENE3D); IPR034964 (TIGRFAM); IPR002180 (PFAM); IPR034964 (PANTHER); PTHR21058:SF0 (PANTHER); IPR034964 (HAMAP); IPR034964 (CDD); IPR036467 (SUPERFAMILY)	F:GO:0000906; P:GO:0009231; C:GO:0009349	F:6,7-dimethyl-8-ribityllumazine synthase activity; P:riboflavin biosynthetic process; C:riboflavin synthase complex	K00794	ribH, RIB4	6,7-dimethyl-8-ribityllumazine synthase
g211.t1	scaffold_3	7780815	7781465	216	---NA---						mobidb-lite (MOBIDB_LITE); mobidb-lite (MOBIDB_LITE); mobidb-lite (MOBIDB_LITE); mobidb-lite (MOBIDB_LITE); mobidb-lite (MOBIDB_LITE)	no GO terms	no GO terms
g212.t1	scaffold_3	7954425	7955692	264	hypothetical protein CTRI78_v002742	3.536e-07					IPR040621 (PFAM); mobidb-lite (MOBIDB_LITE); mobidb-lite (MOBIDB_LITE); mobidb-lite (MOBIDB_LITE); mobidb-lite (MOBIDB_LITE)	no GO terms	no GO terms				signal peptide
g213.t1	scaffold_3	8141929	8143140	266	CaseinKinase II subunit beta-2	1.43697e-137	C:GO:0005956; F:GO:0016301; F:GO:0019887; P:GO:0045859	C:proteinKinase CK2 complex; F:kinase activity; F:proteinKinase regulator activity; P:regulation of proteinKinase activity			IPR000704 (PRINTS); IPR000704 (SMART); IPR000704 (PFAM); IPR016149 (G3DSA:1.10.1820.GENE3D); G3DSA:2.20.25.20 (GENE3D); mobidb-lite (MOBIDB_LITE); PTHR11740:SF0 (PANTHER); IPR000704 (PANTHER); IPR035991 (SUPERFAMILY)	C:GO:0005956; F:GO:0019887	C:proteinKinase CK2 complex; F:proteinKinase regulator activity	K03115	CSNK2B	Casein kinase II subunit beta
g214.t1	scaffold_3	8143946	8147791	876	50S ribosomal protein L2	5.187e-152	F:GO:0003723; F:GO:0003735; P:GO:0006412; C:GO:0015934; F:GO:0016740; P:GO:0042254	F:RNA binding; F:structural constituent of ribosome; P:translation; C:large ribosomal subunit; F:transferase activity; P:ribosome biogenesis			IPR002171 (SMART); IPR022669 (SMART); IPR000326 (PFAM); G3DSA:2.40.50.140 (GENE3D); IPR014726 (G3DSA:4.10.950.GENE3D); IPR022666 (PFAM); IPR022669 (PFAM); G3DSA:1.20.144.10 (GENE3D); IPR014722 (G3DSA:2.30.30.GENE3D); IPR005880 (TIGRFAM); mobidb-lite (MOBIDB_LITE); mobidb-lite (MOBIDB_LITE); mobidb-lite (MOBIDB_LITE); mobidb-lite (MOBIDB_LITE); mobidb-lite (MOBIDB_LITE); mobidb-lite (MOBIDB_LITE);…	F:GO:0003723; F:GO:0003735; C:GO:0005840; P:GO:0006412; C:GO:0015934; F:GO:0016740	F:RNA binding; F:structural constituent of ribosome; C:ribosome; P:translation; C:large ribosomal subunit; F:transferase activity	K02886	RP-L2, MRPL2, rplB	Large subunit ribosomal protein L2
g215.t1	scaffold_3	8149152	8151515	534	cyclin	0	C:GO:0005634; C:GO:0042025	C:nucleus; C:host cell nucleus			IPR004367 (SMART); IPR013763 (SMART); IPR039361 (PIRSF); G3DSA:1.10.472.10 (GENE3D); G3DSA:1.10.472.10 (GENE3D); IPR004367 (PFAM); IPR006671 (PFAM); mobidb-lite (MOBIDB_LITE); mobidb-lite (MOBIDB_LITE); IPR039361 (PANTHER); PTHR10177:SF415 (PANTHER); IPR013763 (CDD); IPR013763 (CDD); IPR036915 (SUPERFAMILY); IPR036915 (SUPERFAMILY)	C:GO:0042025	C:host cell nucleus	K23469	CLB2	G2/mitotic-specific cyclin 2
g216.t1	scaffold_3	8153860	8154198	112	hypothetical protein BD289DRAFT_486140	4.18801e-10					mobidb-lite (MOBIDB_LITE); mobidb-lite (MOBIDB_LITE)	no GO terms	no GO terms
g217.t1	scaffold_3	8254045	8261385	2106	hypothetical protein BN1708_012457	0	F:GO:0005216; F:GO:0005509; P:GO:0006811; C:GO:0016020; P:GO:0055085	F:ion channel activity; F:calcium ion binding; P:ion transport; C:membrane; P:transmembrane transport			IPR027359 (G3DSA:1.20.120.GENE3D); G3DSA:1.10.238.10 (GENE3D); IPR005821 (PFAM); G3DSA:1.10.287.70 (GENE3D); G3DSA:1.10.287.70 (GENE3D); mobidb-lite (MOBIDB_LITE); mobidb-lite (MOBIDB_LITE); mobidb-lite (MOBIDB_LITE); mobidb-lite (MOBIDB_LITE); mobidb-lite (MOBIDB_LITE); mobidb-lite (MOBIDB_LITE); mobidb-lite (MOBIDB_LITE); mobidb-lite (MOBIDB_LITE); mobidb-lite (MOBIDB_LITE); PTHR45628 (PANTHER)…	F:GO:0005216; F:GO:0005509; P:GO:0006811; C:GO:0016020; P:GO:0055085	F:ion channel activity; F:calcium ion binding; P:ion transport; C:membrane; P:transmembrane transport	K21864	CCH1	voltage-dependent calcium channel
g218.t1	scaffold_3	8262164	8264878	823	hypothetical protein VM1G_02029	0	F:GO:0046872	F:metal ion binding			IPR001965 (SMART); IPR019787 (PFAM); IPR013083 (G3DSA:3.30.40.GENE3D); mobidb-lite (MOBIDB_LITE); mobidb-lite (MOBIDB_LITE); mobidb-lite (MOBIDB_LITE); mobidb-lite (MOBIDB_LITE); mobidb-lite (MOBIDB_LITE); mobidb-lite (MOBIDB_LITE); mobidb-lite (MOBIDB_LITE); mobidb-lite (MOBIDB_LITE); mobidb-lite (MOBIDB_LITE); mobidb-lite (MOBIDB_LITE); mobidb-lite (MOBIDB_LITE); PTHR14296 (PANTHER); IPR011011 …	no GO terms	no GO terms
g219.t1	scaffold_3	8316551	8318169	518	hypothetical protein VMCG_01388	2.12573e-111	F:GO:0003677; C:GO:0005634	F:DNA binding; C:nucleus			IPR009071 (SMART); IPR036910 (G3DSA:1.10.30.GENE3D); IPR009071 (PFAM); mobidb-lite (MOBIDB_LITE); mobidb-lite (MOBIDB_LITE); mobidb-lite (MOBIDB_LITE); mobidb-lite (MOBIDB_LITE); mobidb-lite (MOBIDB_LITE); mobidb-lite (MOBIDB_LITE); PTHR45803 (PANTHER); PTHR45803:SF5 (PANTHER); IPR009071 (PROSITE_PROFILES); IPR036910 (SUPERFAMILY)	no GO terms	no GO terms
g220.t1	scaffold_3	8318786	8323563	1158	hypothetical protein VM1G_02032	0	F:GO:0005524; P:GO:0006298; F:GO:0030983	F:ATP binding; P:mismatch repair; F:mismatched DNA binding			IPR007696 (SMART); IPR000432 (SMART); IPR018937 (PFAM); IPR007696 (PFAM); IPR000432 (PFAM); G3DSA:1.10.1420.10 (GENE3D); G3DSA:1.10.1420.10 (GENE3D); G3DSA:3.40.50.300 (GENE3D); mobidb-lite (MOBIDB_LITE); mobidb-lite (MOBIDB_LITE); PTHR11361 (PANTHER); PTHR11361:SF20 (PANTHER); cd03281 (CDD); IPR027417 (SUPERFAMILY); IPR036187 (SUPERFAMILY)	F:GO:0005524; P:GO:0006298; F:GO:0030983	F:ATP binding; P:mismatch repair; F:mismatched DNA binding	K08741	MSH5	DNA mismatch repair protein MSH5
g221.t1	scaffold_3	8326300	8327524	181	---NA---						mobidb-lite (MOBIDB_LITE)	no GO terms	no GO terms				signal peptide
g222.t1	scaffold_3	8365061	8367367	662	hypothetical protein BD289DRAFT_454739	0	C:GO:0016020; P:GO:0030001; F:GO:0046873; P:GO:0055085	C:membrane; P:metal ion transport; F:metal ion transmembrane transporter activity; P:transmembrane transport			IPR002523 (PFAM); G3DSA:1.20.58.340 (GENE3D); mobidb-lite (MOBIDB_LITE); mobidb-lite (MOBIDB_LITE); mobidb-lite (MOBIDB_LITE); PTHR46494 (PANTHER)	C:GO:0016020; P:GO:0030001; F:GO:0046873; P:GO:0055085	C:membrane; P:metal ion transport; F:metal ion transmembrane transporter activity; P:transmembrane transport
g223.t1	scaffold_3	8438080	8438965	262	hypothetical protein VMCG_01401	1.46743e-41					PTHR39599 (PANTHER); PTHR39599:SF1 (PANTHER)	no GO terms	no GO terms				signal peptide
g224.t1	scaffold_3	8439713	8440714	333	hypothetical protein VSDG_02228	2.05488e-81					mobidb-lite (MOBIDB_LITE); mobidb-lite (MOBIDB_LITE)	no GO terms	no GO terms
g225.t1	scaffold_3	8442080	8443904	476	protein phosphatase PP2A regulatory subunit B	0	C:GO:0000159; F:GO:0005515; F:GO:0019888; P:GO:0043666	C:protein phosphatase type 2A complex; F:protein binding; F:protein phosphatase regulator activity; P:regulation of phosphoprotein phosphatase activity			IPR000009 (PRINTS); IPR001680 (SMART); IPR001680 (PFAM); IPR000009 (PIRSF); mobidb-lite (MOBIDB_LITE); mobidb-lite (MOBIDB_LITE); PTHR11871:SF0 (PANTHER); IPR000009 (PANTHER); IPR036322 (SUPERFAMILY)	C:GO:0000159; F:GO:0005515; F:GO:0019888	C:protein phosphatase type 2A complex; F:protein binding; F:protein phosphatase regulator activity	K04354	PPP2R2	Serine/threonine-protein phosphatase 2A regulatory subunit B
g226.t1	scaffold_3	8515835	8517212	415	UDP-N-acetylglucosamine transporter yea4	0	C:GO:0016021; P:GO:0055085	C:integral component of membrane; P:transmembrane transport			TIGR00803 (TIGRFAM); IPR013657 (PFAM); mobidb-lite (MOBIDB_LITE); PTHR10778:SF4 (PANTHER); PTHR10778 (PANTHER)	P:GO:0055085	P:transmembrane transport	K15278	SLC35B4, YEA4	Solute carrier family 35 (UDP-xylose/UDP-N-acetylglucosamine transporter), member B4
g226.t2	scaffold_3	8515835	8517212	417	UDP-N-acetylglucosamine transporter yea4	0	C:GO:0016021; P:GO:0055085	C:integral component of membrane; P:transmembrane transport			IPR013657 (PFAM); TIGR00803 (TIGRFAM); mobidb-lite (MOBIDB_LITE); PTHR10778:SF4 (PANTHER); PTHR10778 (PANTHER)	P:GO:0055085	P:transmembrane transport	K15278	SLC35B4, YEA4	Solute carrier family 35 (UDP-xylose/UDP-N-acetylglucosamine transporter), member B4
g227.t1	scaffold_3	8518414	8521511	947	hypothetical protein BD289DRAFT_372418	0	F:GO:0003876; P:GO:0006144; P:GO:0032264	F:AMP deaminase activity; P:purine nucleobase metabolic process; P:IMP salvage	EC:3.5.4.17; EC:3.5.4.6	Adenosine-phosphate deaminase; AMP deaminase	IPR001365 (PFAM); IPR006329 (TIGRFAM); G3DSA:3.20.20.140 (GENE3D); IPR006329 (PIRSF); G3DSA:2.30.30.800 (GENE3D); mobidb-lite (MOBIDB_LITE); mobidb-lite (MOBIDB_LITE); mobidb-lite (MOBIDB_LITE); mobidb-lite (MOBIDB_LITE); mobidb-lite (MOBIDB_LITE); mobidb-lite (MOBIDB_LITE); mobidb-lite (MOBIDB_LITE); mobidb-lite (MOBIDB_LITE); IPR006329 (PANTHER); PTHR11359:SF0 (PANTHER); IPR006329 (CDD); IPR032…	F:GO:0003876; F:GO:0019239; P:GO:0032264	F:AMP deaminase activity; F:deaminase activity; P:IMP salvage	K01490	AMPD	AMP deaminase
g228.t1	scaffold_3	8523507	8527087	1103	hypothetical protein DL770_004695	0	P:GO:0006897; F:GO:0008092; F:GO:0030674; F:GO:0042802; F:GO:0043130	P:endocytosis; F:cytoskeletal protein binding; F:protein binding, bridging; F:identical protein binding; F:ubiquitin binding			IPR001452 (PRINTS); IPR001452 (SMART); IPR001452 (PFAM); G3DSA:2.30.30.40 (GENE3D); IPR013761 (G3DSA:1.10.150.GENE3D); IPR007131 (PFAM); G3DSA:2.30.30.40 (GENE3D); IPR038159 (G3DSA:2.30.30.GENE3D); IPR001452 (PFAM); PF18017 (PFAM); G3DSA:2.30.30.40 (GENE3D); mobidb-lite (MOBIDB_LITE); mobidb-lite (MOBIDB_LITE); mobidb-lite (MOBIDB_LITE); mobidb-lite (MOBIDB_LITE); mobidb-lite (MOBIDB_LITE); mobid…	F:GO:0005515; P:GO:0006897; F:GO:0008092; F:GO:0030674; F:GO:0042802; F:GO:0043130	F:protein binding; P:endocytosis; F:cytoskeletal protein binding; F:protein binding, bridging; F:identical protein binding; F:ubiquitin binding	K20046	SLA1	Actin cytoskeleton-regulatory complex protein SLA1
g229.t1	scaffold_3	8529294	8530461	362	mitochondrial carrier domain-containing protein	1.24319e-141	F:GO:0005347; C:GO:0005743; F:GO:0015187; P:GO:0015867; C:GO:0016021; P:GO:1904983	F:ATP transmembrane transporter activity; C:mitochondrial inner membrane; F:glycine transmembrane transporter activity; P:ATP transport; C:integral component of membrane; P:glycine import into mitochondrion			IPR002067 (PRINTS); IPR018108 (PFAM); IPR023395 (G3DSA:1.50.40.GENE3D); mobidb-lite (MOBIDB_LITE); PTHR46181 (PANTHER); PTHR46181:SF3 (PANTHER); IPR018108 (PROSITE_PROFILES); IPR030847 (HAMAP); IPR018108 (PROSITE_PROFILES); IPR018108 (PROSITE_PROFILES); IPR023395 (SUPERFAMILY)	F:GO:0005347; C:GO:0005743; F:GO:0015187; P:GO:0055085; P:GO:1904983	F:ATP transmembrane transporter activity; C:mitochondrial inner membrane; F:glycine transmembrane transporter activity; P:transmembrane transport; P:glycine import into mitochondrion	K15118	SLC25A38	Solute carrier family 25, member 38
g230.t1	scaffold_3	8530842	8532158	438	Conserved oligomeric Golgi complex subunit 8	0	C:GO:0017119	C:Golgi transport complex			IPR007255 (PFAM); IPR007255 (PANTHER)	C:GO:0017119	C:Golgi transport complex	K20295	COG8	Conserved oligomeric Golgi complex subunit 8
g231.t1	scaffold_3	8532916	8534518	383	TRAM, LAG1 and CLN8 domain-containing protein	0	C:GO:0016021	C:integral component of membrane			IPR006634 (SMART); IPR006634 (PFAM); PTHR13439 (PANTHER); PTHR13439:SF0 (PANTHER); IPR006634 (PROSITE_PROFILES)	C:GO:0016021	C:integral component of membrane
g232.t1	scaffold_3	8536837	8538733	571	hypothetical protein BD289DRAFT_438845	0	F:GO:0003676	F:nucleic acid binding			IPR000504 (SMART); IPR012677 (G3DSA:3.30.70.GENE3D); IPR000504 (PFAM); mobidb-lite (MOBIDB_LITE); mobidb-lite (MOBIDB_LITE); mobidb-lite (MOBIDB_LITE); mobidb-lite (MOBIDB_LITE); mobidb-lite (MOBIDB_LITE); mobidb-lite (MOBIDB_LITE); mobidb-lite (MOBIDB_LITE); PTHR23236:SF25 (PANTHER); PTHR23236 (PANTHER); IPR000504 (PROSITE_PROFILES); IPR034777 (CDD); IPR035979 (SUPERFAMILY); IPR035979 (SUPERFAMI…	F:GO:0003676	F:nucleic acid binding	K14837	NOP12	Nucleolar protein 12
g233.t1	scaffold_3	8539461	8541420	616	Sds3-like-domain-containing protein	2.43713e-121					IPR013907 (SMART); IPR013907 (PFAM); mobidb-lite (MOBIDB_LITE); mobidb-lite (MOBIDB_LITE); mobidb-lite (MOBIDB_LITE); mobidb-lite (MOBIDB_LITE); mobidb-lite (MOBIDB_LITE); mobidb-lite (MOBIDB_LITE); mobidb-lite (MOBIDB_LITE); mobidb-lite (MOBIDB_LITE); mobidb-lite (MOBIDB_LITE); mobidb-lite (MOBIDB_LITE); PTHR21964:SF13 (PANTHER); IPR013907 (PANTHER)	no GO terms	no GO terms
g234.t1	scaffold_3	8541961	8542341	80	hypothetical protein VSDG_06478	1.4403e-19	C:GO:0005751; C:GO:0016021	C:mitochondrial respiratory chain complex IV; C:integral component of membrane			IPR041752 (PANTHER)	C:GO:0005751	C:mitochondrial respiratory chain complex IV	K18176	COA3	Cytochrome C oxidase assembly factor 3, fungi type
g235.t1	scaffold_3	8543186	8545730	723	hypothetical protein BD289DRAFT_462049	0					IPR011989 (G3DSA:1.25.10.GENE3D); IPR032460 (PFAM); PTHR15245 (PANTHER); IPR016024 (SUPERFAMILY)	no GO terms	no GO terms	K06100	SYMPK	Symplekin
g236.t1	scaffold_3	8892272	8893999	575	hypothetical protein BD289DRAFT_438833	0	F:GO:0016491; P:GO:0055114	F:oxidoreductase activity; P:oxidation-reduction process			G3DSA:3.30.360.10 (GENE3D); G3DSA:3.40.50.720 (GENE3D); IPR000683 (PFAM); G3DSA:3.30.360.10 (GENE3D); PTHR43377:SF12 (PANTHER); PTHR43377 (PANTHER); SSF55347 (SUPERFAMILY); IPR036291 (SUPERFAMILY)	F:GO:0016491	F:oxidoreductase activity
g237.t1	scaffold_3	8894740	8895376	195	hypothetical protein VPNG_01808	6.25106e-87	F:GO:0000175; F:GO:0003676; P:GO:0051252; P:GO:0090503	F:3'-5'-exoribonuclease activity; F:nucleic acid binding; P:regulation of RNA metabolic process; P:RNA phosphodiester bond hydrolysis, exonucleolytic	EC:3.1.13; EC:3.1.15	Acting on ester bonds; Acting on ester bonds	IPR013520 (SMART); IPR036397 (G3DSA:3.30.420.GENE3D); IPR013520 (PFAM); PTHR11046:SF0 (PANTHER); PTHR11046 (PANTHER); IPR022894 (CDD); IPR012337 (SUPERFAMILY)	F:GO:0000175; F:GO:0003676	F:3'-5'-exoribonuclease activity; F:nucleic acid binding	K13288	orn, REX2, REXO2	Oligoribonuclease
g238.t1	scaffold_3	8896009	8897901	552	phosphoglucomutase/phosphomannomutase	0	F:GO:0000287; P:GO:0005975; F:GO:0016868	F:magnesium ion binding; P:carbohydrate metabolic process; F:intramolecular transferase activity, phosphotransferases			IPR005841 (PRINTS); G3DSA:3.40.120.10 (GENE3D); G3DSA:3.40.120.10 (GENE3D); IPR005843 (PFAM); G3DSA:3.40.120.10 (GENE3D); IPR005845 (PFAM); IPR005844 (PFAM); IPR005846 (PFAM); G3DSA:3.30.310.50 (GENE3D); PTHR22573 (PANTHER); PTHR22573:SF2 (PANTHER); IPR016055 (SUPERFAMILY); IPR036900 (SUPERFAMILY); IPR016055 (SUPERFAMILY); IPR016055 (SUPERFAMILY)	P:GO:0005975; F:GO:0016868; P:GO:0071704	P:carbohydrate metabolic process; F:intramolecular transferase activity, phosphotransferases; P:organic substance metabolic process	K01835	pgm	Phosphoglucomutase
g239.t1	scaffold_3	8898673	8901076	515	hypothetical protein VMCG_01519	7.91421e-102					no IPS match	no IPS match	no IPS match
g239.t2	scaffold_3	8898673	8901076	509	hypothetical protein VMCG_01519	1.08686e-95					no IPS match	no IPS match	no IPS match
g240.t1	scaffold_3	8903701	8905177	179	Non-histone chromosomal protein 6	2.72547e-26	F:GO:0003677; C:GO:0005634	F:DNA binding; C:nucleus			IPR009071 (SMART); IPR009071 (PFAM); IPR036910 (G3DSA:1.10.30.GENE3D); PTHR13711 (PANTHER); PTHR13711:SF302 (PANTHER); IPR009071 (PROSITE_PROFILES); cd01390 (CDD); IPR036910 (SUPERFAMILY)	no GO terms	no GO terms
g240.t2	scaffold_3	8903701	8905177	180	Non-histone chromosomal protein 6	2.49616e-26	F:GO:0003677; C:GO:0005634	F:DNA binding; C:nucleus			IPR009071 (SMART); IPR036910 (G3DSA:1.10.30.GENE3D); IPR009071 (PFAM); PTHR13711:SF302 (PANTHER); PTHR13711 (PANTHER); IPR009071 (PROSITE_PROFILES); cd01390 (CDD); IPR036910 (SUPERFAMILY)	no GO terms	no GO terms
g241.t1	scaffold_3	9008906	9010314	156	hypothetical protein BD289DRAFT_445104	9.0427e-38	F:GO:0003735; C:GO:0005840; P:GO:0006412; P:GO:0042254	F:structural constituent of ribosome; C:ribosome; P:translation; P:ribosome biogenesis			IPR020070 (PFAM); IPR036935 (G3DSA:3.40.5.GENE3D); mobidb-lite (MOBIDB_LITE); mobidb-lite (MOBIDB_LITE); IPR000244 (PANTHER); PTHR21368:SF18 (PANTHER); IPR009027 (SUPERFAMILY)	F:GO:0003735; C:GO:0005840; P:GO:0006412	F:structural constituent of ribosome; C:ribosome; P:translation
g242.t1	scaffold_3	9010856	9015313	1452	Autophagy-related protein 11	0	P:GO:0000045; P:GO:0000422	P:autophagosome assembly; P:autophagy of mitochondrion			IPR019460 (PFAM); mobidb-lite (MOBIDB_LITE); mobidb-lite (MOBIDB_LITE); mobidb-lite (MOBIDB_LITE); mobidb-lite (MOBIDB_LITE); mobidb-lite (MOBIDB_LITE); mobidb-lite (MOBIDB_LITE); mobidb-lite (MOBIDB_LITE); mobidb-lite (MOBIDB_LITE); IPR040040 (PANTHER); SSF57997 (SUPERFAMILY)	P:GO:0000045; P:GO:0000422	P:autophagosome assembly; P:autophagy of mitochondrion	K08330	ATG11	Autophagy-related protein 11
g242.t2	scaffold_3	9010856	9015313	1453	Autophagy-related protein 11	0	P:GO:0000045; P:GO:0000422	P:autophagosome assembly; P:autophagy of mitochondrion			IPR019460 (PFAM); mobidb-lite (MOBIDB_LITE); mobidb-lite (MOBIDB_LITE); mobidb-lite (MOBIDB_LITE); mobidb-lite (MOBIDB_LITE); mobidb-lite (MOBIDB_LITE); mobidb-lite (MOBIDB_LITE); mobidb-lite (MOBIDB_LITE); mobidb-lite (MOBIDB_LITE); mobidb-lite (MOBIDB_LITE); IPR040040 (PANTHER); SSF57997 (SUPERFAMILY)	P:GO:0000045; P:GO:0000422	P:autophagosome assembly; P:autophagy of mitochondrion	K08330	ATG11	Autophagy-related protein 11
g243.t1	scaffold_3	9015995	9017577	500	hypothetical protein VM1G_01520	0					IPR010828 (PFAM); IPR023213 (G3DSA:3.30.559.GENE3D); PTHR28037 (PANTHER); PTHR28037:SF1 (PANTHER); SSF52777 (SUPERFAMILY)	no GO terms	no GO terms
g244.t1	scaffold_3	9018285	9021410	1041	hypothetical protein VSDG_06489	3.27497e-142					mobidb-lite (MOBIDB_LITE); mobidb-lite (MOBIDB_LITE); mobidb-lite (MOBIDB_LITE); mobidb-lite (MOBIDB_LITE); mobidb-lite (MOBIDB_LITE); mobidb-lite (MOBIDB_LITE); mobidb-lite (MOBIDB_LITE); mobidb-lite (MOBIDB_LITE); mobidb-lite (MOBIDB_LITE); mobidb-lite (MOBIDB_LITE); mobidb-lite (MOBIDB_LITE); mobidb-lite (MOBIDB_LITE); mobidb-lite (MOBIDB_LITE); mobidb-lite (MOBIDB_LITE); mobidb-lite (MOBIDB_L…	no GO terms	no GO terms
g245.t1	scaffold_3	9056150	9057369	298	histone acetyltransferase subunit NuA4-domain-containing protein	5.04591e-24	C:GO:0000123; P:GO:0016573; F:GO:0016740	C:histone acetyltransferase complex; P:histone acetylation; F:transferase activity			mobidb-lite (MOBIDB_LITE); mobidb-lite (MOBIDB_LITE); mobidb-lite (MOBIDB_LITE); mobidb-lite (MOBIDB_LITE); mobidb-lite (MOBIDB_LITE); mobidb-lite (MOBIDB_LITE)	no GO terms	no GO terms	K11344	EAF6	Chromatin modification-related protein EAF6
g246.t1	scaffold_3	9058238	9059906	335	hypothetical protein VP1G_07244	3.93747e-76	P:GO:0006397	P:mRNA processing			IPR002483 (SMART); IPR002483 (PFAM); G3DSA:1.20.1390.10 (GENE3D); mobidb-lite (MOBIDB_LITE); mobidb-lite (MOBIDB_LITE); PTHR23148 (PANTHER); PTHR23148:SF0 (PANTHER); IPR002483 (PROSITE_PROFILES); IPR036483 (SUPERFAMILY)	P:GO:0006397	P:mRNA processing	K13171	SRRM1, SRM160	Serine/arginine repetitive matrix protein 1
g247.t1	scaffold_3	9060728	9061368	182	hypothetical protein BD289DRAFT_347312, partial	4.75868e-38					mobidb-lite (MOBIDB_LITE); mobidb-lite (MOBIDB_LITE); mobidb-lite (MOBIDB_LITE); mobidb-lite (MOBIDB_LITE); mobidb-lite (MOBIDB_LITE); mobidb-lite (MOBIDB_LITE)	no GO terms	no GO terms
g248.t1	scaffold_3	9063338	9063722	68	---NA---						mobidb-lite (MOBIDB_LITE)	no GO terms	no GO terms
g249.t1	scaffold_3	9063749	9064603	230	hypothetical protein BD289DRAFT_143046	6.88389e-127	F:GO:0003824	F:catalytic activity			IPR011234 (PFAM); IPR036663 (G3DSA:3.90.850.GENE3D); PTHR11820:SF7 (PANTHER); PTHR11820 (PANTHER); IPR036663 (SUPERFAMILY)	F:GO:0003824	F:catalytic activity
g250.t1	scaffold_3	9065587	9066302	143	hypothetical protein VMCG_06164	3.10835e-70	F:GO:0005375; C:GO:0016021; P:GO:0035434	F:copper ion transmembrane transporter activity; C:integral component of membrane; P:copper ion transmembrane transport			IPR007274 (PFAM); IPR007274 (PANTHER); PTHR12483:SF27 (PANTHER)	F:GO:0005375; C:GO:0016021; P:GO:0035434	F:copper ion transmembrane transporter activity; C:integral component of membrane; P:copper ion transmembrane transport	K14686	SLC31A1, CTR1	Solute carrier family 31 (copper transporter), member 1
g251.t1	scaffold_3	9066515	9068185	409	putative nudix domain-containing protein	3.26894e-135	F:GO:0016787	F:hydrolase activity			IPR000086 (PFAM); mobidb-lite (MOBIDB_LITE); mobidb-lite (MOBIDB_LITE); mobidb-lite (MOBIDB_LITE); mobidb-lite (MOBIDB_LITE); PTHR12992 (PANTHER); PTHR12992:SF0 (PANTHER); IPR000086 (PROSITE_PROFILES); cd03426 (CDD); IPR015797 (SUPERFAMILY)	F:GO:0016787	F:hydrolase activity
g252.t1	scaffold_3	9068564	9069732	286	Monothiol glutaredoxin-4	1.18709e-145	C:GO:0005623; C:GO:0005634; C:GO:0005829; P:GO:0006118; P:GO:0006879; F:GO:0009055; F:GO:0015035; F:GO:0015038; P:GO:0022900; P:GO:0045454; F:GO:0051537; P:GO:1903026	C:cell; C:nucleus; C:cytosol; P:obsolete electron transport; P:cellular iron ion homeostasis; F:electron transfer activity; F:protein disulfide oxidoreductase activity; F:glutathione disulfide oxidoreductase activity; P:electron transport chain; P:cell redox homeostasis; F:2 iron, 2 sulfur cluster binding; P:negative regulation of RNA polymerase II regulatory region sequence-specific DNA binding			IPR036249 (G3DSA:3.40.30.GENE3D); IPR036249 (G3DSA:3.40.30.GENE3D); IPR002109 (PFAM); IPR013766 (PFAM); mobidb-lite (MOBIDB_LITE); IPR004480 (PANTHER); IPR004480 (PANTHER); PTHR10293:SF40 (PANTHER); PTHR10293:SF40 (PANTHER); IPR002109 (PROSITE_PROFILES); IPR013766 (PROSITE_PROFILES); IPR033658 (CDD); cd02984 (CDD); IPR036249 (SUPERFAMILY); IPR036249 (SUPERFAMILY)	F:GO:0009055; F:GO:0015035; P:GO:0045454	F:electron transfer activity; F:protein disulfide oxidoreductase activity; P:cell redox homeostasis
g253.t1	scaffold_3	9070158	9071420	360	hypothetical protein VSDG_06490	1.16e-59					no IPS match	no IPS match	no IPS match
g254.t1	scaffold_3	9072342	9072596	84	---NA---						mobidb-lite (MOBIDB_LITE)	no GO terms	no GO terms
g255.t1	scaffold_3	9075363	9075903	135	---NA---						mobidb-lite (MOBIDB_LITE); mobidb-lite (MOBIDB_LITE)	no GO terms	no GO terms
g256.t1	scaffold_3	9221573	9222546	293	hypothetical protein VP1G_07248	1.07545e-07					mobidb-lite (MOBIDB_LITE); mobidb-lite (MOBIDB_LITE); mobidb-lite (MOBIDB_LITE)	no GO terms	no GO terms
g257.t1	scaffold_3	9222888	9225694	743	hypothetical protein DL767_004037	0	P:GO:0006508; F:GO:0008236	P:proteolysis; F:serine-type peptidase activity			IPR029058 (G3DSA:3.40.50.GENE3D); IPR011042 (G3DSA:2.120.10.GENE3D); IPR001375 (PFAM); mobidb-lite (MOBIDB_LITE); mobidb-lite (MOBIDB_LITE); PTHR42776 (PANTHER); PTHR42776:SF13 (PANTHER); SSF82171 (SUPERFAMILY); IPR029058 (SUPERFAMILY)	P:GO:0006508; F:GO:0008236	P:proteolysis; F:serine-type peptidase activity
g258.t1	scaffold_3	9295074	9296205	347	GNAT family protein	4.33796e-19					G3DSA:3.40.630.30 (GENE3D); mobidb-lite (MOBIDB_LITE); mobidb-lite (MOBIDB_LITE); mobidb-lite (MOBIDB_LITE); mobidb-lite (MOBIDB_LITE); PTHR42791:SF2 (PANTHER); PTHR42791 (PANTHER)	no GO terms	no GO terms
g259.t1	scaffold_3	9296548	9297670	254	hypothetical protein V500_09198	2.77602e-106	P:GO:0043386	P:mycotoxin biosynthetic process			IPR021765 (PFAM); IPR021765 (PANTHER)	P:GO:0043386	P:mycotoxin biosynthetic process
g260.t1	scaffold_3	9298224	9298809	159	hypothetical protein V500_09196	5.65934e-24	P:GO:0043386	P:mycotoxin biosynthetic process			IPR021765 (PFAM)	P:GO:0043386	P:mycotoxin biosynthetic process
g261.t1	scaffold_3	9315191	9316485	321	hypothetical protein EYC84_010588	2.2962e-60	P:GO:0043386	P:mycotoxin biosynthetic process			IPR021765 (PFAM); mobidb-lite (MOBIDB_LITE); mobidb-lite (MOBIDB_LITE); IPR021765 (PANTHER)	P:GO:0043386	P:mycotoxin biosynthetic process
g262.t1	scaffold_3	9353142	9354279	160	hypothetical protein V500_09195	8.13535e-18					no IPS match	no IPS match	no IPS match
g263.t1	scaffold_3	9454496	9455413	305	hypothetical protein BD289DRAFT_39850	8.46537e-100					mobidb-lite (MOBIDB_LITE); mobidb-lite (MOBIDB_LITE); mobidb-lite (MOBIDB_LITE); mobidb-lite (MOBIDB_LITE); mobidb-lite (MOBIDB_LITE); IPR017877 (PROSITE_PROFILES)	no GO terms	no GO terms
g264.t1	scaffold_3	9601845	9604105	656	cytochrome P450 4A12A	0	F:GO:0005506; C:GO:0016020; F:GO:0016705; F:GO:0020037; P:GO:0055114	F:iron ion binding; C:membrane; F:oxidoreductase activity, acting on paired donors, with incorporation or reduction of molecular oxygen; F:heme binding; P:oxidation-reduction process			IPR001128 (PRINTS); IPR002401 (PRINTS); IPR036396 (G3DSA:1.10.630.GENE3D); IPR001128 (PFAM); mobidb-lite (MOBIDB_LITE); mobidb-lite (MOBIDB_LITE); mobidb-lite (MOBIDB_LITE); PTHR24305 (PANTHER); PTHR24305:SF148 (PANTHER); IPR036396 (SUPERFAMILY)	F:GO:0005506; F:GO:0016705; F:GO:0020037; P:GO:0055114	F:iron ion binding; F:oxidoreductase activity, acting on paired donors, with incorporation or reduction of molecular oxygen; F:heme binding; P:oxidation-reduction process
g265.t1	scaffold_3	9604541	9606281	532	eburicol 14a-demethylase	0	F:GO:0004497; F:GO:0005506; F:GO:0008168; C:GO:0016021; F:GO:0016705; F:GO:0020037; P:GO:0032259; P:GO:0055114	F:monooxygenase activity; F:iron ion binding; F:methyltransferase activity; C:integral component of membrane; F:oxidoreductase activity, acting on paired donors, with incorporation or reduction of molecular oxygen; F:heme binding; P:methylation; P:oxidation-reduction process			IPR002403 (PRINTS); IPR001128 (PRINTS); IPR001128 (PFAM); IPR036396 (G3DSA:1.10.630.GENE3D); PTHR24286 (PANTHER); PTHR24286:SF176 (PANTHER); IPR036396 (SUPERFAMILY)	F:GO:0004497; F:GO:0005506; F:GO:0016705; F:GO:0020037; P:GO:0055114	F:monooxygenase activity; F:iron ion binding; F:oxidoreductase activity, acting on paired donors, with incorporation or reduction of molecular oxygen; F:heme binding; P:oxidation-reduction process	K05917	CYP51	Serol 14alpha-demethylase			Glycosyl transferase
g266.t1	scaffold_3	9606753	9608145	369	hypothetical protein VM1G_02737	4.67561e-74					IPR018865 (PFAM); mobidb-lite (MOBIDB_LITE); mobidb-lite (MOBIDB_LITE); IPR018865 (PANTHER)	no GO terms	no GO terms
g267.t1	scaffold_3	9686905	9689393	809	Kinesin-related protein 11	0	F:GO:0003777; F:GO:0005524; C:GO:0005874; P:GO:0007018; F:GO:0008017; C:GO:0045298	F:microtubule motor activity; F:ATP binding; C:microtubule; P:microtubule-based movement; F:microtubule binding; C:tubulin complex	EC:3.6.1.15	Nucleoside-triphosphate phosphatase	IPR001752 (PRINTS); IPR001752 (SMART); IPR001752 (PFAM); IPR036961 (G3DSA:3.40.850.GENE3D); mobidb-lite (MOBIDB_LITE); mobidb-lite (MOBIDB_LITE); mobidb-lite (MOBIDB_LITE); mobidb-lite (MOBIDB_LITE); mobidb-lite (MOBIDB_LITE); mobidb-lite (MOBIDB_LITE); mobidb-lite (MOBIDB_LITE); mobidb-lite (MOBIDB_LITE); PTHR24115:SF545 (PANTHER); IPR027640 (PANTHER); IPR001752 (PROSITE_PROFILES); IPR027417 (SU…	F:GO:0003777; F:GO:0005524; P:GO:0007018; F:GO:0008017	F:microtubule motor activity; F:ATP binding; P:microtubule-based movement; F:microtubule binding	K11498	CENPE	Centromeric protein E
g268.t1	scaffold_3	9691579	9693886	690	hypothetical protein VSDG_01983	2.31966e-73					PTHR13132:SF29 (PANTHER); PTHR13132 (PANTHER)	no GO terms	no GO terms
g269.t1	scaffold_3	9729206	9731219	507	---NA---						mobidb-lite (MOBIDB_LITE); mobidb-lite (MOBIDB_LITE); mobidb-lite (MOBIDB_LITE); mobidb-lite (MOBIDB_LITE); mobidb-lite (MOBIDB_LITE); mobidb-lite (MOBIDB_LITE); mobidb-lite (MOBIDB_LITE); mobidb-lite (MOBIDB_LITE); mobidb-lite (MOBIDB_LITE); mobidb-lite (MOBIDB_LITE); mobidb-lite (MOBIDB_LITE); mobidb-lite (MOBIDB_LITE)	no GO terms	no GO terms
g270.t1	scaffold_3	9785539	9790996	1699	ATP-dependent bile acid permease	0	F:GO:0005524; C:GO:0016021; F:GO:0016887; F:GO:0042626; P:GO:0055085	F:ATP binding; C:integral component of membrane; F:ATPase activity; F:ATPase-coupled transmembrane transporter activity; P:transmembrane transport	EC:3.6.1.3; EC:3.6.1.15	Adenosinetriphosphatase; Nucleoside-triphosphate phosphatase	IPR003593 (SMART); IPR036640 (G3DSA:1.20.1560.GENE3D); IPR003439 (PFAM); G3DSA:3.40.50.300 (GENE3D); IPR036640 (G3DSA:1.20.1560.GENE3D); IPR003439 (PFAM); IPR011527 (PFAM); mobidb-lite (MOBIDB_LITE); mobidb-lite (MOBIDB_LITE); mobidb-lite (MOBIDB_LITE); mobidb-lite (MOBIDB_LITE); mobidb-lite (MOBIDB_LITE); PTHR24223 (PANTHER); PTHR24223:SF335 (PANTHER); IPR003439 (PROSITE_PROFILES); IPR011527 (PR…	F:GO:0005524; C:GO:0016021; F:GO:0016887; F:GO:0042626; P:GO:0055085	F:ATP binding; C:integral component of membrane; F:ATPase activity; F:ATPase-coupled transmembrane transporter activity; P:transmembrane transport						Auxillary activities
g271.t1	scaffold_3	9791753	9792851	282	hypothetical protein BD289DRAFT_424217	4.22614e-161	F:GO:0016491; P:GO:0055114	F:oxidoreductase activity; P:oxidation-reduction process			IPR002347 (PRINTS); IPR002347 (PRINTS); PF13561 (PFAM); G3DSA:3.40.50.720 (GENE3D); mobidb-lite (MOBIDB_LITE); mobidb-lite (MOBIDB_LITE); PTHR43348:SF4 (PANTHER); PTHR43348 (PANTHER); IPR036291 (SUPERFAMILY)	no GO terms	no GO terms
g272.t1	scaffold_3	9897250	9898919	343	G-protein coupled receptor	9.34478e-152	F:GO:0004930; P:GO:0007166; P:GO:0007186; C:GO:0016021	F:G protein-coupled receptor activity; P:cell surface receptor signaling pathway; P:G protein-coupled receptor signaling pathway; C:integral component of membrane			G3DSA:1.20.1070.10 (GENE3D); IPR000832 (PFAM); mobidb-lite (MOBIDB_LITE); PTHR23112:SF40 (PANTHER); PTHR23112 (PANTHER); IPR017981 (PROSITE_PROFILES); cd15040 (CDD); SSF81321 (SUPERFAMILY)	F:GO:0004888; F:GO:0004930; P:GO:0007166; P:GO:0007186; C:GO:0016021	F:transmembrane signaling receptor activity; F:G protein-coupled receptor activity; P:cell surface receptor signaling pathway; P:G protein-coupled receptor signaling pathway; C:integral component of membrane
g272.t2	scaffold_3	9897250	9898919	314	hypothetical protein BD289DRAFT_474412	7.27732e-155	F:GO:0004930; P:GO:0007166; P:GO:0007186; C:GO:0016021	F:G protein-coupled receptor activity; P:cell surface receptor signaling pathway; P:G protein-coupled receptor signaling pathway; C:integral component of membrane			G3DSA:1.20.1070.10 (GENE3D); IPR000832 (PFAM); mobidb-lite (MOBIDB_LITE); mobidb-lite (MOBIDB_LITE); PTHR23112:SF40 (PANTHER); PTHR23112 (PANTHER); IPR017981 (PROSITE_PROFILES); cd15040 (CDD); SSF81321 (SUPERFAMILY)	F:GO:0004888; F:GO:0004930; P:GO:0007166; P:GO:0007186; C:GO:0016021	F:transmembrane signaling receptor activity; F:G protein-coupled receptor activity; P:cell surface receptor signaling pathway; P:G protein-coupled receptor signaling pathway; C:integral component of membrane
g273.t1	scaffold_3	9981392	9983066	464	acyl-CoA desaturase	0	F:GO:0004768; P:GO:0006636; C:GO:0016021; F:GO:0046872; P:GO:0055114	F:stearoyl-CoA 9-desaturase activity; P:unsaturated fatty acid biosynthetic process; C:integral component of membrane; F:metal ion binding; P:oxidation-reduction process	EC:1.14.19.1; EC:1.14.19	Stearoyl-CoA 9-desaturase; Acting on paired donors, with incorporation or reduction of molecular oxygen. The oxygen incorporated need not be derived from O(2)	IPR015876 (PRINTS); IPR001199 (PRINTS); IPR001199 (SMART); IPR036400 (G3DSA:3.10.120.GENE3D); IPR005804 (PFAM); IPR001199 (PFAM); IPR009160 (PIRSF); mobidb-lite (MOBIDB_LITE); mobidb-lite (MOBIDB_LITE); PTHR11351:SF64 (PANTHER); IPR015876 (PANTHER); IPR001199 (PROSITE_PROFILES); IPR015876 (CDD); IPR036400 (SUPERFAMILY)	F:GO:0004768; P:GO:0006629; P:GO:0006636; C:GO:0016021; F:GO:0016717; P:GO:0055114	F:stearoyl-CoA 9-desaturase activity; P:lipid metabolic process; P:unsaturated fatty acid biosynthetic process; C:integral component of membrane; F:oxidoreductase activity, acting on paired donors, with oxidation of a pair of donors resulting in the reduction of molecular oxygen to two molecules of water; P:oxidation-reduction process	K00507	SCD, desC	Stearoyl-CoA desaturase (Delta-9 desaturase)
g274.t1	scaffold_3	10309436	10310742	385	Alcohol dehydrogenase	1.65074e-136	F:GO:0016491; F:GO:0046872; P:GO:0055114	F:oxidoreductase activity; F:metal ion binding; P:oxidation-reduction process			IPR020843 (SMART); G3DSA:3.90.180.10 (GENE3D); IPR013149 (PFAM); G3DSA:3.40.50.720 (GENE3D); IPR013154 (PFAM); PTHR42940 (PANTHER); IPR036291 (SUPERFAMILY); IPR011032 (SUPERFAMILY)	F:GO:0016491; P:GO:0055114	F:oxidoreductase activity; P:oxidation-reduction process	K13953	adhP	Alcohol dehydrogenase, propanol-preferring
g275.t1	scaffold_3	10414620	10418105	1142	muts domain V-domain-containing protein	0	F:GO:0005524; P:GO:0006298; F:GO:0030983	F:ATP binding; P:mismatch repair; F:mismatched DNA binding			IPR000432 (SMART); IPR007696 (SMART); IPR000432 (PFAM); IPR007861 (PFAM); IPR007860 (PFAM); IPR007695 (PFAM); G3DSA:3.40.50.300 (GENE3D); IPR016151 (G3DSA:3.40.1170.GENE3D); IPR007696 (PFAM); G3DSA:1.10.1420.10 (GENE3D); IPR017261 (PIRSF); IPR036678 (G3DSA:3.30.420.GENE3D); G3DSA:1.10.1420.10 (GENE3D); mobidb-lite (MOBIDB_LITE); mobidb-lite (MOBIDB_LITE); mobidb-lite (MOBIDB_LITE); mobidb-lite (M…	F:GO:0005524; P:GO:0006298; F:GO:0030983	F:ATP binding; P:mismatch repair; F:mismatched DNA binding	K08736	MSH3	DNA mismatch repair protein MSH3
g276.t1	scaffold_3	10419249	10422353	779	hypothetical protein GE09DRAFT_421104	2.23876e-37					mobidb-lite (MOBIDB_LITE); mobidb-lite (MOBIDB_LITE); mobidb-lite (MOBIDB_LITE); mobidb-lite (MOBIDB_LITE); mobidb-lite (MOBIDB_LITE); mobidb-lite (MOBIDB_LITE); mobidb-lite (MOBIDB_LITE); mobidb-lite (MOBIDB_LITE); mobidb-lite (MOBIDB_LITE)	no GO terms	no GO terms
g277.t1	scaffold_3	10425127	10425975	282	hypothetical protein VMCG_00884	8.49976e-10	F:GO:0004842; P:GO:0016567; F:GO:0016740; F:GO:0046872	F:ubiquitin-protein transferase activity; P:protein ubiquitination; F:transferase activity; F:metal ion binding			mobidb-lite (MOBIDB_LITE); mobidb-lite (MOBIDB_LITE); mobidb-lite (MOBIDB_LITE); mobidb-lite (MOBIDB_LITE); mobidb-lite (MOBIDB_LITE); mobidb-lite (MOBIDB_LITE)	no GO terms	no GO terms
g278.t1	scaffold_3	10426539	10427720	393	hypothetical protein VMCG_00884	5.41864e-32	F:GO:0004842; P:GO:0016567; F:GO:0016740; F:GO:0046872	F:ubiquitin-protein transferase activity; P:protein ubiquitination; F:transferase activity; F:metal ion binding			G3DSA:1.20.120.1750 (GENE3D); mobidb-lite (MOBIDB_LITE); mobidb-lite (MOBIDB_LITE); SSF57850 (SUPERFAMILY)	no GO terms	no GO terms
g279.t1	scaffold_3	10428315	10430086	565	pH-response regulator protein palC	9.66668e-130	P:GO:0071467	P:cellular response to pH			IPR004328 (SMART); mobidb-lite (MOBIDB_LITE); mobidb-lite (MOBIDB_LITE); mobidb-lite (MOBIDB_LITE); IPR037505 (PANTHER); IPR004328 (PROSITE_PROFILES)	P:GO:0071467	P:cellular response to pH
g280.t1	scaffold_3	10430522	10432366	586	glycosyltransferase family 57 protein	0	C:GO:0005783; C:GO:0005789; P:GO:0006488; C:GO:0016021; F:GO:0042281	C:endoplasmic reticulum; C:endoplasmic reticulum membrane; P:dolichol-linked oligosaccharide biosynthetic process; C:integral component of membrane; F:dolichyl pyrophosphate Man9GlcNAc2 alpha-1,3-glucosyltransferase activity			IPR004856 (PFAM); mobidb-lite (MOBIDB_LITE); IPR039488 (PTHR12413:PANTHER); IPR004856 (PANTHER)	C:GO:0005783; C:GO:0005789; P:GO:0006488; F:GO:0016758; F:GO:0042281	C:endoplasmic reticulum; C:endoplasmic reticulum membrane; P:dolichol-linked oligosaccharide biosynthetic process; F:transferase activity, transferring hexosyl groups; F:dolichyl pyrophosphate Man9GlcNAc2 alpha-1,3-glucosyltransferase activity	K03848	ALG6	Alpha-1,3-glucosyltransferase			Glycosyl transferase
g281.t1	scaffold_3	10433088	10435181	390	hypothetical protein VMCG_00887	8.29557e-58	C:GO:0016021	C:integral component of membrane			IPR008972 (G3DSA:2.60.40.GENE3D); mobidb-lite (MOBIDB_LITE); mobidb-lite (MOBIDB_LITE); mobidb-lite (MOBIDB_LITE); PTHR34883 (PANTHER); PTHR34883:SF8 (PANTHER); IPR008972 (SUPERFAMILY)	no GO terms	no GO terms
g281.t2	scaffold_3	10433088	10435181	391	hypothetical protein VM1G_02092	2.2194e-59	C:GO:0016021	C:integral component of membrane			IPR008972 (G3DSA:2.60.40.GENE3D); mobidb-lite (MOBIDB_LITE); mobidb-lite (MOBIDB_LITE); mobidb-lite (MOBIDB_LITE); PTHR34883 (PANTHER); PTHR34883:SF8 (PANTHER); IPR008972 (SUPERFAMILY)	no GO terms	no GO terms
g282.t1	scaffold_3	10435948	10437782	550	hypothetical protein VP1G_09385	0					G3DSA:3.10.450.50 (GENE3D); mobidb-lite (MOBIDB_LITE); mobidb-lite (MOBIDB_LITE); mobidb-lite (MOBIDB_LITE); mobidb-lite (MOBIDB_LITE); mobidb-lite (MOBIDB_LITE); mobidb-lite (MOBIDB_LITE); mobidb-lite (MOBIDB_LITE); IPR032710 (SUPERFAMILY)	no GO terms	no GO terms
g283.t1	scaffold_3	10443998	10445082	213	putative rna recognition domain-containing protein	4.39907e-52	F:GO:0003676	F:nucleic acid binding			IPR000504 (SMART); IPR012677 (G3DSA:3.30.70.GENE3D); IPR000504 (PFAM); mobidb-lite (MOBIDB_LITE); mobidb-lite (MOBIDB_LITE); mobidb-lite (MOBIDB_LITE); PTHR15241 (PANTHER); PTHR15241:SF181 (PANTHER); IPR000504 (PROSITE_PROFILES); IPR035979 (SUPERFAMILY)	F:GO:0003676	F:nucleic acid binding	K13195	CIRBP	Cold-inducible RNA-binding protein
g284.t1	scaffold_3	10447831	10449521	357	hypothetical protein VMCG_01571	4.16682e-38					mobidb-lite (MOBIDB_LITE); mobidb-lite (MOBIDB_LITE); mobidb-lite (MOBIDB_LITE); mobidb-lite (MOBIDB_LITE)	no GO terms	no GO terms
g285.t1	scaffold_3	10452102	10453446	138	Ser-Thr-rich glycosyl-phosphatidyl-inositol-anchored membrane family-domain-containing protein	1.63753e-38					IPR018466 (PFAM); PTHR40633 (PANTHER)	no GO terms	no GO terms				signal peptide
g286.t1	scaffold_3	10609968	10610971	308	hypothetical protein VMCG_01568	1.05284e-70	C:GO:0016020	C:membrane			IPR010699 (PFAM); mobidb-lite (MOBIDB_LITE); PTHR37488:SF2 (PANTHER); PTHR37488 (PANTHER)	no GO terms	no GO terms
g287.t1	scaffold_3	10648539	10649206	93	---NA---						no IPS match	no IPS match	no IPS match
g288.t1	scaffold_3	10650524	10651529	83	---NA---						mobidb-lite (MOBIDB_LITE)	no GO terms	no GO terms
g288.t2	scaffold_3	10650524	10651522	82	---NA---						mobidb-lite (MOBIDB_LITE)	no GO terms	no GO terms
g289.t1	scaffold_3	10652345	10655661	992	hypothetical protein BD289DRAFT_90602	0	F:GO:0005524; C:GO:0016021; F:GO:0016887; F:GO:0042626; P:GO:0055085	F:ATP binding; C:integral component of membrane; F:ATPase activity; F:ATPase-coupled transmembrane transporter activity; P:transmembrane transport	EC:3.6.1.3; EC:3.6.1.15	Adenosinetriphosphatase; Nucleoside-triphosphate phosphatase	IPR003593 (SMART); IPR009818 (PFAM); IPR036640 (G3DSA:1.20.1560.GENE3D); G3DSA:3.40.50.300 (GENE3D); IPR011527 (PFAM); IPR003439 (PFAM); mobidb-lite (MOBIDB_LITE); mobidb-lite (MOBIDB_LITE); mobidb-lite (MOBIDB_LITE); mobidb-lite (MOBIDB_LITE); mobidb-lite (MOBIDB_LITE); mobidb-lite (MOBIDB_LITE); mobidb-lite (MOBIDB_LITE); PTHR24221:SF517 (PANTHER); IPR039421 (PANTHER); IPR011527 (PROSITE_PROFIL…	F:GO:0005524; C:GO:0016021; F:GO:0016887; F:GO:0042626; P:GO:0055085	F:ATP binding; C:integral component of membrane; F:ATPase activity; F:ATPase-coupled transmembrane transporter activity; P:transmembrane transport						Glycoside hydrolase
g290.t1	scaffold_3	10744717	10746857	692	multicopper oxidase-domain-containing protein	0	F:GO:0005507; F:GO:0016491; P:GO:0055114	F:copper ion binding; F:oxidoreductase activity; P:oxidation-reduction process			IPR008972 (G3DSA:2.60.40.GENE3D); IPR011707 (PFAM); IPR008972 (G3DSA:2.60.40.GENE3D); IPR001117 (PFAM); IPR008972 (G3DSA:2.60.40.GENE3D); IPR011706 (PFAM); mobidb-lite (MOBIDB_LITE); mobidb-lite (MOBIDB_LITE); mobidb-lite (MOBIDB_LITE); PTHR11709 (PANTHER); PTHR11709:SF131 (PANTHER); cd13857 (CDD); cd13910 (CDD); IPR008972 (SUPERFAMILY); IPR008972 (SUPERFAMILY); IPR008972 (SUPERFAMILY)	F:GO:0005507; F:GO:0016491; P:GO:0055114	F:copper ion binding; F:oxidoreductase activity; P:oxidation-reduction process						Auxillary activities
g291.t1	scaffold_3	10760402	10761723	366	SWR1 complex subunit vps71	1.90271e-29	P:GO:0006338; P:GO:0043486	P:chromatin remodeling; P:histone exchange			mobidb-lite (MOBIDB_LITE); mobidb-lite (MOBIDB_LITE); mobidb-lite (MOBIDB_LITE); mobidb-lite (MOBIDB_LITE); mobidb-lite (MOBIDB_LITE)	no GO terms	no GO terms	K11663	ZNHIT1, VPS71	Zinc finger HIT domain-containing protein 1
g291.t2	scaffold_3	10760402	10761723	369	SWR1 complex subunit vps71	1.44092e-29	P:GO:0006338; P:GO:0043486	P:chromatin remodeling; P:histone exchange			mobidb-lite (MOBIDB_LITE); mobidb-lite (MOBIDB_LITE); mobidb-lite (MOBIDB_LITE); mobidb-lite (MOBIDB_LITE); mobidb-lite (MOBIDB_LITE)	no GO terms	no GO terms	K11663	ZNHIT1, VPS71	Zinc finger HIT domain-containing protein 1
g292.t1	scaffold_3	10762275	10762790	171	---NA---						mobidb-lite (MOBIDB_LITE); mobidb-lite (MOBIDB_LITE); mobidb-lite (MOBIDB_LITE); mobidb-lite (MOBIDB_LITE)	no GO terms	no GO terms
g293.t1	scaffold_3	10818398	10819696	356	putative wlm domain-containing protein	6.12526e-124					IPR013536 (PFAM); mobidb-lite (MOBIDB_LITE); mobidb-lite (MOBIDB_LITE); mobidb-lite (MOBIDB_LITE); mobidb-lite (MOBIDB_LITE); mobidb-lite (MOBIDB_LITE); mobidb-lite (MOBIDB_LITE); mobidb-lite (MOBIDB_LITE); PTHR30399 (PANTHER); IPR013536 (PROSITE_PROFILES); cd07344 (CDD)	no GO terms	no GO terms
g294.t1	scaffold_3	10820205	10822485	714	Kelch repeat-containing protein 3	0	F:GO:0005515	F:protein binding			IPR025183 (PFAM); PF13415 (PFAM); IPR015915 (G3DSA:2.120.10.GENE3D); mobidb-lite (MOBIDB_LITE); mobidb-lite (MOBIDB_LITE); mobidb-lite (MOBIDB_LITE); mobidb-lite (MOBIDB_LITE); mobidb-lite (MOBIDB_LITE); mobidb-lite (MOBIDB_LITE); mobidb-lite (MOBIDB_LITE); PTHR46063 (PANTHER); IPR015915 (SUPERFAMILY)	F:GO:0005515	F:protein binding
g295.t1	scaffold_3	10997864	11000422	791	hypothetical protein BD289DRAFT_481120	0	F:GO:0005515	F:protein binding			IPR015943 (G3DSA:2.130.10.GENE3D); mobidb-lite (MOBIDB_LITE); mobidb-lite (MOBIDB_LITE); mobidb-lite (MOBIDB_LITE); mobidb-lite (MOBIDB_LITE); PTHR18359:SF0 (PANTHER); PTHR18359 (PANTHER); IPR001810 (PROSITE_PROFILES); IPR036047 (SUPERFAMILY); SSF101898 (SUPERFAMILY)	F:GO:0005515	F:protein binding
g296.t1	scaffold_3	11001348	11001887	179	hypothetical protein BD289DRAFT_481120	3.69348e-23					mobidb-lite (MOBIDB_LITE); mobidb-lite (MOBIDB_LITE); mobidb-lite (MOBIDB_LITE)	no GO terms	no GO terms
g297.t1	scaffold_3	11003018	11004703	478	apurinic endonuclease	2.63697e-119	F:GO:0003677; P:GO:0006281; F:GO:0008270	F:DNA binding; P:DNA repair; F:zinc ion binding			IPR001719 (SMART); IPR013022 (PFAM); G3DSA:3.20.20.150 (GENE3D); IPR001719 (TIGRFAM); mobidb-lite (MOBIDB_LITE); mobidb-lite (MOBIDB_LITE); mobidb-lite (MOBIDB_LITE); mobidb-lite (MOBIDB_LITE); mobidb-lite (MOBIDB_LITE); mobidb-lite (MOBIDB_LITE); PTHR21445:SF0 (PANTHER); IPR001719 (PANTHER); IPR001719 (PROSITE_PROFILES); IPR001719 (HAMAP); IPR001719 (CDD); IPR036237 (SUPERFAMILY)	F:GO:0003677; P:GO:0006281; F:GO:0008270	F:DNA binding; P:DNA repair; F:zinc ion binding	K10771	APEX1	AP endonuclease 1
g298.t1	scaffold_3	11005074	11008705	1158	Checkpoint serine/threonine-proteinKinase bub1	0	F:GO:0004672; F:GO:0005524; P:GO:0006468; P:GO:0007094	F:proteinKinase activity; F:ATP binding; P:protein phosphorylation; P:mitotic spindle assembly checkpoint			IPR000719 (SMART); IPR013212 (SMART); IPR000719 (PFAM); G3DSA:1.25.40.430 (GENE3D); IPR013212 (PFAM); G3DSA:1.10.510.10 (GENE3D); IPR012572 (PFAM); mobidb-lite (MOBIDB_LITE); mobidb-lite (MOBIDB_LITE); mobidb-lite (MOBIDB_LITE); mobidb-lite (MOBIDB_LITE); mobidb-lite (MOBIDB_LITE); mobidb-lite (MOBIDB_LITE); mobidb-lite (MOBIDB_LITE); mobidb-lite (MOBIDB_LITE); IPR015661 (PANTHER); PTHR14030:SF4 …	F:GO:0004672; F:GO:0005524; P:GO:0006468; P:GO:0007094	F:proteinKinase activity; F:ATP binding; P:protein phosphorylation; P:mitotic spindle assembly checkpoint	K02178	BUB1	Checkpoint serine/threonine-protein kinase
g299.t1	scaffold_3	11087876	11089259	438	hypothetical protein VMCG_06259	0	C:GO:0000015; P:GO:0000162; F:GO:0000287; F:GO:0004634; P:GO:0006094; P:GO:0006096; P:GO:0006571; P:GO:0009094	C:phosphopyruvate hydratase complex; P:tryptophan biosynthetic process; F:magnesium ion binding; F:phosphopyruvate hydratase activity; P:gluconeogenesis; P:glycolytic process; P:tyrosine biosynthetic process; P:L-phenylalanine biosynthetic process	EC:4.2.1.11	Phosphopyruvate hydratase	IPR000941 (PRINTS); IPR020811 (SMART); IPR020810 (SMART); IPR020810 (PFAM); IPR020811 (PFAM); IPR029017 (G3DSA:3.30.390.GENE3D); IPR000941 (PIRSF); IPR000941 (TIGRFAM); IPR036849 (G3DSA:3.20.20.GENE3D); IPR000941 (PANTHER); IPR000941 (HAMAP); IPR000941 (CDD); IPR029017 (SUPERFAMILY); IPR036849 (SUPERFAMILY)	C:GO:0000015; F:GO:0000287; F:GO:0004634; P:GO:0006096	C:phosphopyruvate hydratase complex; F:magnesium ion binding; F:phosphopyruvate hydratase activity; P:glycolytic process	K01689	ENO, eno	Enolase			Glycoside hydrolase
g300.t1	scaffold_3	11090375	11092348	657	Vacuolar fusion protein MON1	0	P:GO:0006623	P:protein targeting to vacuole			IPR004353 (PRINTS); IPR004353 (PFAM); mobidb-lite (MOBIDB_LITE); mobidb-lite (MOBIDB_LITE); mobidb-lite (MOBIDB_LITE); mobidb-lite (MOBIDB_LITE); IPR004353 (PANTHER)	P:GO:0006623	P:protein targeting to vacuole	K20195	MON1	Vacuolar fusion protein MON1
g301.t1	scaffold_3	11162519	11164986	603	hypothetical protein DHEL01_v212392	1.82599e-56	C:GO:0016020; C:GO:0016021	C:membrane; C:integral component of membrane			mobidb-lite (MOBIDB_LITE)	no GO terms	no GO terms
g302.t1	scaffold_3	11281878	11282262	79	---NA---						no IPS match	no IPS match	no IPS match
g303.t1	scaffold_3	11283161	11284981	606	hypothetical protein BD289DRAFT_487050	0					mobidb-lite (MOBIDB_LITE); mobidb-lite (MOBIDB_LITE); mobidb-lite (MOBIDB_LITE); mobidb-lite (MOBIDB_LITE); mobidb-lite (MOBIDB_LITE); mobidb-lite (MOBIDB_LITE); mobidb-lite (MOBIDB_LITE); PTHR38702 (PANTHER)	no GO terms	no GO terms
g304.t1	scaffold_3	11324349	11325072	176	hypothetical protein VPNG_05324	4.61023e-39	C:GO:0016021	C:integral component of membrane			mobidb-lite (MOBIDB_LITE); PTHR38646 (PANTHER)	no GO terms	no GO terms
g305.t1	scaffold_3	11325552	11325977	87	hypothetical protein BD289DRAFT_486583	1.05186e-48	F:GO:0004521; C:GO:0016021; P:GO:0051252; P:GO:0090502	F:endoribonuclease activity; C:integral component of membrane; P:regulation of RNA metabolic process; P:RNA phosphodiester bond hydrolysis, endonucleolytic			PTHR31733:SF1 (PANTHER); IPR026770 (PANTHER); PS51257 (PROSITE_PROFILES)	F:GO:0004521; P:GO:0090305	F:endoribonuclease activity; P:nucleic acid phosphodiester bond hydrolysis
g306.t1	scaffold_3	11360986	11361961	278	putative superoxide dismutase	6.633e-73	P:GO:0006801; F:GO:0046872	P:superoxide metabolic process; F:metal ion binding			IPR001424 (PFAM); IPR036423 (G3DSA:2.60.40.GENE3D); mobidb-lite (MOBIDB_LITE); mobidb-lite (MOBIDB_LITE); IPR024134 (PANTHER); PTHR10003:SF37 (PANTHER); IPR036423 (SUPERFAMILY)	P:GO:0006801; F:GO:0046872	P:superoxide metabolic process; F:metal ion binding				signal peptide
g307.t1	scaffold_3	11468247	11468820	134	---NA---						mobidb-lite (MOBIDB_LITE); mobidb-lite (MOBIDB_LITE); mobidb-lite (MOBIDB_LITE)	no GO terms	no GO terms
g308.t1	scaffold_3	11468921	11471150	569	pyridoxal phosphate-dependent transferase	0	F:GO:0003824	F:catalytic activity			IPR015421 (G3DSA:3.40.640.GENE3D); IPR000192 (PFAM); IPR015422 (G3DSA:3.90.1150.GENE3D); IPR015421 (G3DSA:3.40.640.GENE3D); PTHR14237 (PANTHER); PTHR14237:SF19 (PANTHER); IPR015424 (SUPERFAMILY)	F:GO:0003824	F:catalytic activity	K15631	ABA3	Molybdenum cofactor sulfurtransferase
g309.t1	scaffold_3	11518841	11519234	103	---NA---						mobidb-lite (MOBIDB_LITE)	no GO terms	no GO terms				signal peptide	predicted effector
g310.t1	scaffold_3	11519477	11520135	128	briggsae CBR-DAD-1 protein	1.82254e-50	F:GO:0004579; C:GO:0008250; C:GO:0016021; P:GO:0018279	F:dolichyl-diphosphooligosaccharide-protein glycotransferase activity; C:oligosaccharyltransferase complex; C:integral component of membrane; P:protein N-linked glycosylation via asparagine	EC:2.4.1.119; EC:2.4.99.18	Glycosyltransferases; Dolichyl-diphosphooligosaccharide--protein glycotransferase	IPR003038 (PFAM); IPR003038 (PIRSF); IPR003038 (PANTHER)	F:GO:0004579; C:GO:0008250; C:GO:0016021	F:dolichyl-diphosphooligosaccharide-protein glycotransferase activity; C:oligosaccharyltransferase complex; C:integral component of membrane	K12668	OST2, DAD1	oligosaccharyltransferase complex subunit epsilon
g311.t1	scaffold_3	11520393	11521444	297	hypothetical protein VMCG_06291	9.19439e-73					G3DSA:2.30.42.10 (GENE3D); G3DSA:2.30.42.10 (GENE3D); IPR024958 (PFAM); mobidb-lite (MOBIDB_LITE); mobidb-lite (MOBIDB_LITE); mobidb-lite (MOBIDB_LITE); IPR007583 (PANTHER); PTHR12893:SF0 (PANTHER)	no GO terms	no GO terms
g312.t1	scaffold_3	11521913	11523061	153	conserved hypothetical protein	8.72859e-32	P:GO:0001510; F:GO:0008168; P:GO:0009452	P:RNA methylation; F:methyltransferase activity; P:7-methylguanosine RNA capping			IPR019012 (PFAM); G3DSA:3.40.50.150 (GENE3D); PTHR14741 (PANTHER)	P:GO:0001510; F:GO:0008168; P:GO:0009452	P:RNA methylation; F:methyltransferase activity; P:7-methylguanosine RNA capping	K14292	TGS1	Trimethylguanosine synthase
g313.t1	scaffold_3	11523216	11529128	1854	Dopey, N-terminal-domain-containing protein	0	C:GO:0005829; P:GO:0006895	C:cytosol; P:Golgi to endosome transport			IPR007249 (PFAM); mobidb-lite (MOBIDB_LITE); mobidb-lite (MOBIDB_LITE); mobidb-lite (MOBIDB_LITE); mobidb-lite (MOBIDB_LITE); mobidb-lite (MOBIDB_LITE); PTHR14042:SF24 (PANTHER); IPR040314 (PANTHER); IPR016024 (SUPERFAMILY)	P:GO:0006895	P:Golgi to endosome transport
g314.t1	scaffold_3	11621902	11623994	652	hypothetical protein DHEL01_v200870	0					IPR013859 (PFAM); mobidb-lite (MOBIDB_LITE); mobidb-lite (MOBIDB_LITE); mobidb-lite (MOBIDB_LITE); mobidb-lite (MOBIDB_LITE)	no GO terms	no GO terms
g315.t1	scaffold_3	11624792	11626775	492	6-phosphogluconate dehydrogenase	0	F:GO:0004616; P:GO:0006098; P:GO:0019521; F:GO:0050661	F:phosphogluconate dehydrogenase (decarboxylating) activity; P:pentose-phosphate shunt; P:D-gluconate metabolic process; F:NADP binding	EC:1.1.1.44	Phosphogluconate dehydrogenase (NADP(+)-dependent, decarboxylating)	IPR006183 (PRINTS); IPR006114 (SMART); G3DSA:1.20.5.320 (GENE3D); IPR013328 (G3DSA:1.10.1040.GENE3D); IPR006113 (TIGRFAM); IPR006114 (PFAM); IPR006115 (PFAM); G3DSA:3.40.50.720 (GENE3D); IPR006113 (PIRSF); IPR006183 (PANTHER); PTHR11811:SF45 (PANTHER); IPR036291 (SUPERFAMILY); IPR008927 (SUPERFAMILY)	F:GO:0004616; P:GO:0006098; F:GO:0016491; F:GO:0050661; P:GO:0055114	F:phosphogluconate dehydrogenase (decarboxylating) activity; P:pentose-phosphate shunt; F:oxidoreductase activity; F:NADP binding; P:oxidation-reduction process	K00033	PGD, gnd, gntZ	6-phosphogluconate dehydrogenase			Glycosyl transferase
g316.t1	scaffold_3	11721473	11723704	721	putative elmo ced-12 family protein	0					IPR011989 (G3DSA:1.25.10.GENE3D); G3DSA:1.10.8.920 (GENE3D); IPR024574 (PFAM); IPR001849 (PFAM); IPR011993 (G3DSA:2.30.29.GENE3D); IPR006816 (PFAM); mobidb-lite (MOBIDB_LITE); mobidb-lite (MOBIDB_LITE); mobidb-lite (MOBIDB_LITE); PTHR12771 (PANTHER); PTHR12771:SF3 (PANTHER); IPR006816 (PROSITE_PROFILES); IPR016024 (SUPERFAMILY)	no GO terms	no GO terms
g317.t1	scaffold_3	11776161	11778419	390	hypothetical protein UCDDA912_g03193	1.38527e-48	F:GO:0008270	F:zinc ion binding			IPR010666 (PFAM); mobidb-lite (MOBIDB_LITE); mobidb-lite (MOBIDB_LITE); mobidb-lite (MOBIDB_LITE)	F:GO:0008270	F:zinc ion binding
g318.t1	scaffold_3	11778745	11782165	1114	hypothetical protein BD289DRAFT_364529	0					mobidb-lite (MOBIDB_LITE); mobidb-lite (MOBIDB_LITE); mobidb-lite (MOBIDB_LITE); mobidb-lite (MOBIDB_LITE); mobidb-lite (MOBIDB_LITE); mobidb-lite (MOBIDB_LITE); mobidb-lite (MOBIDB_LITE)	no GO terms	no GO terms
g319.t1	scaffold_3	11784700	11786572	508	Oxysterol-binding protein-like protein OBPa	0					G3DSA:2.40.160.120 (GENE3D); G3DSA:1.20.120.1290 (GENE3D); IPR000648 (PFAM); mobidb-lite (MOBIDB_LITE); mobidb-lite (MOBIDB_LITE); mobidb-lite (MOBIDB_LITE); mobidb-lite (MOBIDB_LITE); mobidb-lite (MOBIDB_LITE); mobidb-lite (MOBIDB_LITE); IPR000648 (PANTHER); PTHR10972:SF102 (PANTHER); IPR037239 (SUPERFAMILY)	no GO terms	no GO terms	K22285	OSBPL8, ORP8	Oxysterol-binding protein-related protein 8
g320.t1	scaffold_3	11787247	11788024	209	hypothetical protein VPNG_03796	1.33311e-146	P:GO:0000398; F:GO:0003723; F:GO:0046872; C:GO:0089701	P:mRNA splicing, via spliceosome; F:RNA binding; F:metal ion binding; C:U2AF			IPR009145 (PRINTS); IPR003954 (SMART); IPR000571 (SMART); IPR012677 (G3DSA:3.30.70.GENE3D); IPR000571 (PFAM); mobidb-lite (MOBIDB_LITE); PTHR12620:SF8 (PANTHER); IPR009145 (PANTHER); IPR000504 (PROSITE_PROFILES); IPR000571 (PROSITE_PROFILES); IPR000571 (PROSITE_PROFILES); cd12538 (CDD); IPR035979 (SUPERFAMILY)	P:GO:0000398; F:GO:0003676; F:GO:0003723; F:GO:0046872; C:GO:0089701	P:mRNA splicing, via spliceosome; F:nucleic acid binding; F:RNA binding; F:metal ion binding; C:U2AF	K12836	U2AF1	Splicing factor U2AF 35 kDa subunit
g321.t1	scaffold_3	11790065	11794776	1505	C2 domain-containing protein	0	P:GO:0006869; F:GO:0008289; C:GO:0016021; P:GO:0061817	P:lipid transport; F:lipid binding; C:integral component of membrane; P:endoplasmic reticulum-plasma membrane tethering			IPR000008 (SMART); IPR035892 (G3DSA:2.60.40.GENE3D); IPR000008 (PFAM); IPR035892 (G3DSA:2.60.40.GENE3D); IPR017147 (PIRSF); mobidb-lite (MOBIDB_LITE); mobidb-lite (MOBIDB_LITE); mobidb-lite (MOBIDB_LITE); mobidb-lite (MOBIDB_LITE); mobidb-lite (MOBIDB_LITE); mobidb-lite (MOBIDB_LITE); mobidb-lite (MOBIDB_LITE); PTHR46980 (PANTHER); IPR000008 (PROSITE_PROFILES); IPR000008 (PROSITE_PROFILES); IPR03…	F:GO:0008289; P:GO:0061817	F:lipid binding; P:endoplasmic reticulum-plasma membrane tethering
g322.t1	scaffold_3	11795914	11797067	365	concanavalin A-like lectin/glucanase domain-containing protein	4.4238e-107	F:GO:0004553; P:GO:0005975	F:hydrolase activity, hydrolyzing O-glycosyl compounds; P:carbohydrate metabolic process			IPR000757 (PFAM); G3DSA:2.60.120.200 (GENE3D); PTHR10963:SF27 (PANTHER); PTHR10963 (PANTHER); IPR000757 (PROSITE_PROFILES); IPR013320 (SUPERFAMILY)	F:GO:0004553; P:GO:0005975	F:hydrolase activity, hydrolyzing O-glycosyl compounds; P:carbohydrate metabolic process				signal peptide		Glycoside hydrolase
g323.t1	scaffold_3	12011467	12012810	447	hypothetical protein UCDDA912_g09084	0					no IPS match	no IPS match	no IPS match				signal peptide
g324.t1	scaffold_3	12116887	12120487	925	eukaryotic DNA topoisomerase I	0	F:GO:0003677; F:GO:0003917; C:GO:0005694; P:GO:0006265	F:DNA binding; F:DNA topoisomerase type I (single strand cut, ATP-independent) activity; C:chromosome; P:DNA topological change	EC:5.6.2.1	n/a	IPR001631 (PRINTS); IPR013499 (SMART); IPR013500 (PFAM); IPR025834 (PFAM); IPR008336 (PFAM); IPR013030 (G3DSA:2.170.11.GENE3D); IPR014711 (G3DSA:3.90.15.GENE3D); IPR013034 (G3DSA:1.10.10.GENE3D); IPR014727 (G3DSA:1.10.132.GENE3D); mobidb-lite (MOBIDB_LITE); mobidb-lite (MOBIDB_LITE); mobidb-lite (MOBIDB_LITE); mobidb-lite (MOBIDB_LITE); mobidb-lite (MOBIDB_LITE); mobidb-lite (MOBIDB_LITE); PTHR10…	F:GO:0003677; F:GO:0003917; C:GO:0005694; P:GO:0006265	F:DNA binding; F:DNA topoisomerase type I (single strand cut, ATP-independent) activity; C:chromosome; P:DNA topological change	K03163	TOP1	DNA topoisomerase I	signal peptide
g325.t1	scaffold_3	12121008	12122205	301	ATPase, F1 complex, gamma subunit domain-containing protein	5.71127e-173	P:GO:0015986; C:GO:0045261; F:GO:0046933	P:ATP synthesis coupled proton transport; C:proton-transporting ATP synthase complex, catalytic core F(1); F:proton-transporting ATP synthase activity, rotational mechanism			IPR000131 (PRINTS); PIRSF039089 (PIRSF); IPR000131 (PFAM); G3DSA:3.40.1380.10 (GENE3D); G3DSA:1.10.287.80 (GENE3D); IPR000131 (TIGRFAM); PTHR11693:SF22 (PANTHER); IPR000131 (PANTHER); IPR000131 (CDD); IPR035968 (SUPERFAMILY)	P:GO:0015986; C:GO:0045261; F:GO:0046933	P:ATP synthesis coupled proton transport; C:proton-transporting ATP synthase complex, catalytic core F(1); F:proton-transporting ATP synthase activity, rotational mechanism	K02136	ATPeF1G, ATP5C1, ATP3	F-type H+-transporting ATPase subunit gamma
g325.t2	scaffold_3	12121008	12122205	300	ATPase, F1 complex, gamma subunit domain-containing protein	4.21991e-173	P:GO:0015986; C:GO:0045261; F:GO:0046933	P:ATP synthesis coupled proton transport; C:proton-transporting ATP synthase complex, catalytic core F(1); F:proton-transporting ATP synthase activity, rotational mechanism			IPR000131 (PRINTS); IPR000131 (TIGRFAM); PIRSF039089 (PIRSF); G3DSA:3.40.1380.10 (GENE3D); G3DSA:1.10.287.80 (GENE3D); IPR000131 (PFAM); PTHR11693:SF22 (PANTHER); IPR000131 (PANTHER); IPR000131 (CDD); IPR035968 (SUPERFAMILY)	P:GO:0015986; C:GO:0045261; F:GO:0046933	P:ATP synthesis coupled proton transport; C:proton-transporting ATP synthase complex, catalytic core F(1); F:proton-transporting ATP synthase activity, rotational mechanism	K02136	ATPeF1G, ATP5C1, ATP3	F-type H+-transporting ATPase subunit gamma
g326.t1	scaffold_3	12123237	12128042	1487	hypothetical protein VMCG_00999	0	F:GO:0003677; F:GO:0005515; C:GO:0005634; P:GO:0006904; F:GO:0016491; P:GO:0055114	F:DNA binding; F:protein binding; C:nucleus; P:vesicle docking involved in exocytosis; F:oxidoreductase activity; P:oxidation-reduction process			IPR009071 (SMART); IPR002937 (PFAM); IPR007526 (PFAM); IPR036188 (G3DSA:3.50.50.GENE3D); G3DSA:3.90.660.10 (GENE3D); IPR036910 (G3DSA:1.10.30.GENE3D); IPR036188 (G3DSA:3.50.50.GENE3D); IPR036388 (G3DSA:1.10.10.GENE3D); mobidb-lite (MOBIDB_LITE); mobidb-lite (MOBIDB_LITE); mobidb-lite (MOBIDB_LITE); mobidb-lite (MOBIDB_LITE); mobidb-lite (MOBIDB_LITE); mobidb-lite (MOBIDB_LITE); mobidb-lite (MOBID…	F:GO:0003677; F:GO:0005515; F:GO:0016491; P:GO:0055114	F:DNA binding; F:protein binding; F:oxidoreductase activity; P:oxidation-reduction process	K11450	KDM1A, AOF2, LSD1	(histone H3)-N6,N6-dimethyl-L-lysine4 FAD-dependent demethylase
g327.t1	scaffold_3	12129327	12131695	661	hypothetical protein VPNG_03803	0	P:GO:0006904	P:vesicle docking involved in exocytosis			G3DSA:3.90.830.10 (GENE3D); IPR027482 (G3DSA:3.40.50.GENE3D); G3DSA:3.40.50.2060 (GENE3D); G3DSA:1.25.40.850 (GENE3D); IPR001619 (PFAM); IPR001619 (PANTHER); IPR027121 (PTHR11679:PANTHER); IPR036045 (SUPERFAMILY)	P:GO:0006904; P:GO:0016192	P:vesicle docking involved in exocytosis; P:vesicle-mediated transport	K20182	VPS33	Vacuolar protein sorting-associated protein 33A
g328.t1	scaffold_3	12132358	12133011	156	putative ubiquitin-conjugating enzyme E2 W-A	2.85472e-91					SM00212 (SMART); IPR016135 (G3DSA:3.10.110.GENE3D); IPR000608 (PFAM); PTHR24068:SF153 (PANTHER); PTHR24068 (PANTHER); IPR000608 (PROSITE_PROFILES); IPR000608 (CDD); IPR016135 (SUPERFAMILY)	no GO terms	no GO terms	K10688	UBE2W, UBC16	Ubiquitin-conjugating enzyme E2 W
g329.t1	scaffold_3	12134474	12136043	408	KUI65879.1	0	F:GO:0004672; F:GO:0005524; P:GO:0006468	F:proteinKinase activity; F:ATP binding; P:protein phosphorylation			IPR000719 (SMART); G3DSA:3.30.200.20 (GENE3D); PIRSF000654 (PIRSF); G3DSA:1.10.510.10 (GENE3D); IPR000719 (PFAM); mobidb-lite (MOBIDB_LITE); PTHR24347 (PANTHER); PTHR24347:SF412 (PANTHER); IPR000719 (PROSITE_PROFILES); cd05117 (CDD); IPR011009 (SUPERFAMILY)	F:GO:0004672; F:GO:0005524; P:GO:0006468	F:proteinKinase activity; F:ATP binding; P:protein phosphorylation	K08794	CAMK1	Calcium/calmodulin-dependent protein kinase I
g330.t1	scaffold_3	12289019	12290860	613	PSR92116.1	0	P:GO:0055085	P:transmembrane transport			G3DSA:1.20.1250.20 (GENE3D); G3DSA:1.20.1250.20 (GENE3D); IPR011701 (PFAM); mobidb-lite (MOBIDB_LITE); mobidb-lite (MOBIDB_LITE); IPR001411 (PANTHER); PTHR23501:SF107 (PANTHER); cd17322 (CDD); IPR036259 (SUPERFAMILY)	P:GO:0055085	P:transmembrane transport
g331.t1	scaffold_3	12383581	12384464	228	PSR92407.1	1.65459e-64					no IPS match	no IPS match	no IPS match
g331.t2	scaffold_3	12383581	12384556	258	hypothetical protein UCDDA912_g09005	3.48079e-71	C:GO:0016021	C:integral component of membrane			no IPS match	no IPS match	no IPS match
g332.t1	scaffold_3	12385086	12386514	452	PSR92406.1	1.53256e-85					mobidb-lite (MOBIDB_LITE); mobidb-lite (MOBIDB_LITE); mobidb-lite (MOBIDB_LITE); mobidb-lite (MOBIDB_LITE); mobidb-lite (MOBIDB_LITE); mobidb-lite (MOBIDB_LITE)	no GO terms	no GO terms
g333.t1	scaffold_3	12388016	12389372	333	ROV96337.1	4.05886e-105					IPR007051 (PFAM); IPR007052 (PFAM); IPR008978 (G3DSA:2.60.40.GENE3D); mobidb-lite (MOBIDB_LITE); PTHR46983:SF3 (PANTHER); PTHR46983 (PANTHER); IPR007051 (PROSITE_PROFILES); IPR007051 (PROSITE_PROFILES); IPR007052 (PROSITE_PROFILES); cd06466 (CDD); IPR008978 (SUPERFAMILY)	no GO terms	no GO terms
g334.t1	scaffold_3	12390167	12390802	211	XP_022511597.1	1.6566e-68					IPR013096 (PFAM); IPR014710 (G3DSA:2.60.120.GENE3D); PTHR36448 (PANTHER); IPR011051 (SUPERFAMILY)	no GO terms	no GO terms
g335.t1	scaffold_3	12391485	12392057	169	ROV90887.1	9.63488e-75	F:GO:0003824	F:catalytic activity			IPR005000 (PFAM); IPR040442 (G3DSA:3.20.20.GENE3D); mobidb-lite (MOBIDB_LITE); PTHR30502 (PANTHER); PTHR30502:SF0 (PANTHER); PTHR30502 (PANTHER); IPR015813 (SUPERFAMILY)	F:GO:0003824	F:catalytic activity	K02510	hpaI, hpcH	4-hydroxy-2-oxoheptanedioate aldolase
g336.t1	scaffold_3	12392081	12392674	137	ROW14706.1	8.3512e-54					IPR008554 (PFAM); IPR036249 (G3DSA:3.40.30.GENE3D); PTHR33558 (PANTHER); IPR036249 (SUPERFAMILY)	no GO terms	no GO terms
g337.t1	scaffold_3	12392857	12393320	98	PSR92401.1	9.60905e-47	P:GO:0000398; C:GO:0005688; C:GO:0046540	P:mRNA splicing, via spliceosome; C:U6 snRNP; C:U4/U6 x U5 tri-snRNP complex			IPR001163 (SMART); IPR001163 (PFAM); G3DSA:2.30.30.100 (GENE3D); PTHR15588 (PANTHER); PTHR15588:SF9 (PANTHER); IPR034103 (CDD); IPR010920 (SUPERFAMILY)	P:GO:0000398; C:GO:0005688; C:GO:0046540	P:mRNA splicing, via spliceosome; C:U6 snRNP; C:U4/U6 x U5 tri-snRNP complex	K12627	LSM8	U6 snRNA-associated Sm-like protein LSm8
g338.t1	scaffold_3	12393654	12395258	439	ROV90889.1	0					IPR036452 (G3DSA:3.90.245.GENE3D); IPR001910 (PFAM); IPR023186 (PANTHER); PTHR12304:SF4 (PANTHER); PS51257 (PROSITE_PROFILES); IPR036452 (SUPERFAMILY)	no GO terms	no GO terms
g339.t1	scaffold_3	12396061	12396532	68	---NA---						no IPS match	no IPS match	no IPS match
g340.t1	scaffold_3	12396565	12397965	466	hypothetical protein UCDDA912_g03207	5.89484e-63	C:GO:0016020; C:GO:0016021	C:membrane; C:integral component of membrane			mobidb-lite (MOBIDB_LITE); mobidb-lite (MOBIDB_LITE); mobidb-lite (MOBIDB_LITE); mobidb-lite (MOBIDB_LITE); mobidb-lite (MOBIDB_LITE); mobidb-lite (MOBIDB_LITE); mobidb-lite (MOBIDB_LITE); mobidb-lite (MOBIDB_LITE); mobidb-lite (MOBIDB_LITE); mobidb-lite (MOBIDB_LITE)	no GO terms	no GO terms
g341.t1	scaffold_3	12399079	12400905	542	PSR92398.1	0	C:GO:0005737	C:cytoplasm			IPR004516 (PIRSF); IPR004154 (PFAM); IPR036621 (G3DSA:3.40.50.GENE3D); IPR041715 (PFAM); G3DSA:3.30.930.10 (GENE3D); mobidb-lite (MOBIDB_LITE); mobidb-lite (MOBIDB_LITE); mobidb-lite (MOBIDB_LITE); PTHR11476 (PANTHER); PTHR11476:SF7 (PANTHER); IPR006195 (PROSITE_PROFILES); IPR033656 (CDD); IPR041715 (CDD); SSF52954 (SUPERFAMILY); SSF55681 (SUPERFAMILY)	C:GO:0005737	C:cytoplasm	K01892	HARS, hisS	Histidyl-tRNA synthetase
g342.t1	scaffold_3	12403143	12404848	548	hypothetical protein VP1G_07597	2.00306e-76					mobidb-lite (MOBIDB_LITE); mobidb-lite (MOBIDB_LITE); mobidb-lite (MOBIDB_LITE); mobidb-lite (MOBIDB_LITE); mobidb-lite (MOBIDB_LITE); mobidb-lite (MOBIDB_LITE); mobidb-lite (MOBIDB_LITE)	no GO terms	no GO terms
g343.t1	scaffold_3	12405212	12406834	243	NAD(P)-binding protein	6.12494e-93	P:GO:0055114	P:oxidation-reduction process			IPR013149 (PFAM); G3DSA:3.90.180.10 (GENE3D); IPR013154 (PFAM); PTHR43880 (PANTHER); PTHR43880 (PANTHER); PTHR43880:SF21 (PANTHER); PTHR43880:SF21 (PANTHER); IPR011032 (SUPERFAMILY)	P:GO:0055114	P:oxidation-reduction process	K00121	frmA, ADH5, adhC	S-(hydroxylmethyl)glutathione dehydrogenase/alcohol dehydrogenase
g344.t1	scaffold_3	12533812	12535139	284	putative ras gtpase	8.77943e-80	F:GO:0005525; P:GO:0007165; C:GO:0016020	F:GTP binding; P:signal transduction; C:membrane			G3DSA:3.40.50.300 (GENE3D); IPR020849 (PROSITE_PROFILES)	F:GO:0005525; P:GO:0007165; C:GO:0016020	F:GTP binding; P:signal transduction; C:membrane
g345.t1	scaffold_3	12536322	12539388	884	putative transcription factor	0					mobidb-lite (MOBIDB_LITE); mobidb-lite (MOBIDB_LITE); mobidb-lite (MOBIDB_LITE); mobidb-lite (MOBIDB_LITE); mobidb-lite (MOBIDB_LITE); PTHR46689:SF3 (PANTHER); PTHR46689 (PANTHER); cd07389 (CDD)	no GO terms	no GO terms
g346.t1	scaffold_3	12540263	12542169	592	Delta-1-pyrroline-5-carboxylate dehydrogenase, mitochondrial	0	F:GO:0003842; P:GO:0006525; P:GO:0006561; P:GO:0010133; F:GO:0016620; P:GO:0055114	F:1-pyrroline-5-carboxylate dehydrogenase activity; P:arginine metabolic process; P:proline biosynthetic process; P:proline catabolic process to glutamate; F:oxidoreductase activity, acting on the aldehyde or oxo group of donors, NAD or NADP as acceptor; P:oxidation-reduction process	EC:1.5.1.12	Acting on the CH-NH group of donors	IPR005931 (TIGRFAM); IPR016162 (G3DSA:3.40.605.GENE3D); IPR015590 (PFAM); IPR016163 (G3DSA:3.40.309.GENE3D); mobidb-lite (MOBIDB_LITE); PTHR42862 (PANTHER); IPR005931 (CDD); IPR016161 (SUPERFAMILY)	F:GO:0003842; P:GO:0010133; F:GO:0016491; F:GO:0016620; P:GO:0055114	F:1-pyrroline-5-carboxylate dehydrogenase activity; P:proline catabolic process to glutamate; F:oxidoreductase activity; F:oxidoreductase activity, acting on the aldehyde or oxo group of donors, NAD or NADP as acceptor; P:oxidation-reduction process	K00294	E1.2.1.88	1-pyrroline-5-carboxylate dehydrogenase
g347.t1	scaffold_3	12543061	12544439	437	hypothetical protein DL765_003659	4.75931e-61	F:GO:0046983	F:protein dimerization activity			IPR011598 (SMART); IPR011598 (PFAM); IPR036638 (G3DSA:4.10.280.GENE3D); mobidb-lite (MOBIDB_LITE); mobidb-lite (MOBIDB_LITE); mobidb-lite (MOBIDB_LITE); mobidb-lite (MOBIDB_LITE); mobidb-lite (MOBIDB_LITE); mobidb-lite (MOBIDB_LITE); mobidb-lite (MOBIDB_LITE); PTHR46266:SF4 (PANTHER); PTHR46266 (PANTHER); IPR011598 (PROSITE_PROFILES); IPR011598 (CDD); IPR036638 (SUPERFAMILY)	F:GO:0046983	F:protein dimerization activity
g348.t1	scaffold_3	12734218	12735264	303	hypothetical protein VP1G_07611	2.79764e-38	C:GO:0016020; C:GO:0016021	C:membrane; C:integral component of membrane			mobidb-lite (MOBIDB_LITE); mobidb-lite (MOBIDB_LITE); mobidb-lite (MOBIDB_LITE); mobidb-lite (MOBIDB_LITE); mobidb-lite (MOBIDB_LITE)	no GO terms	no GO terms
g349.t1	scaffold_3	12739066	12739428	120	---NA---						mobidb-lite (MOBIDB_LITE); mobidb-lite (MOBIDB_LITE)	no GO terms	no GO terms
g349.t2	scaffold_3	12739066	12739388	90	---NA---						mobidb-lite (MOBIDB_LITE); mobidb-lite (MOBIDB_LITE)	no GO terms	no GO terms
g350.t1	scaffold_3	12739798	12742830	928	CEO60178.1	0	F:GO:0003723; F:GO:0004540; P:GO:0051252	F:RNA binding; F:ribonuclease activity; P:regulation of RNA metabolic process			IPR001900 (SMART); IPR002716 (SMART); IPR001900 (PFAM); IPR001900 (PFAM); IPR033771 (PFAM); IPR041505 (PFAM); G3DSA:2.40.50.140 (GENE3D); G3DSA:2.40.50.690 (GENE3D); G3DSA:3.40.50.1010 (GENE3D); IPR002716 (PFAM); IPR033770 (PFAM); G3DSA:2.40.50.700 (GENE3D); PTHR23355 (PANTHER); PTHR23355 (PANTHER); PTHR23355:SF35 (PANTHER); cd09862 (CDD); IPR012340 (SUPERFAMILY); IPR012340 (SUPERFAMILY); IPR0123…	F:GO:0003723; F:GO:0004540	F:RNA binding; F:ribonuclease activity	K12585	DIS3, RRP44	Exosome complex exonuclease DIS3/RRP44
g351.t1	scaffold_3	12746881	12747165	68	---NA---						no IPS match	no IPS match	no IPS match
g352.t1	scaffold_3	13443129	13446543	585	POS70006.1	0					IPR013933 (PFAM); mobidb-lite (MOBIDB_LITE); mobidb-lite (MOBIDB_LITE); mobidb-lite (MOBIDB_LITE); mobidb-lite (MOBIDB_LITE); mobidb-lite (MOBIDB_LITE); mobidb-lite (MOBIDB_LITE); PTHR22597:SF5 (PANTHER); PTHR22597 (PANTHER); PD041931 (PRODOM)	no GO terms	no GO terms
g353.t1	scaffold_3	13448913	13450707	579	ROV91243.1	1.27078e-125	F:GO:0005525	F:GTP binding			IPR006073 (PRINTS); IPR006073 (PFAM); IPR023179 (G3DSA:1.10.1580.GENE3D); IPR014813 (PFAM); G3DSA:3.40.50.300 (GENE3D); mobidb-lite (MOBIDB_LITE); mobidb-lite (MOBIDB_LITE); mobidb-lite (MOBIDB_LITE); mobidb-lite (MOBIDB_LITE); mobidb-lite (MOBIDB_LITE); mobidb-lite (MOBIDB_LITE); mobidb-lite (MOBIDB_LITE); PTHR11089:SF30 (PANTHER); PTHR11089 (PANTHER); IPR030378 (PROSITE_PROFILES); IPR027417 (SU…	F:GO:0005525	F:GTP binding	K14538	NUG1, GNL3	Nuclear GTP-binding protein
g354.t1	scaffold_3	13451020	13452542	134	PSR76568.1	3.40872e-33					IPR023198 (G3DSA:1.10.150.GENE3D); PTHR43481 (PANTHER); PTHR43481:SF4 (PANTHER); IPR036412 (SUPERFAMILY)	no GO terms	no GO terms	K06116	GPP1	Glycerol-3-phosphatase 1
g355.t1	scaffold_3	13452848	13454252	446	POS72358.1	8.44167e-150	F:GO:0003824	F:catalytic activity			IPR010905 (PFAM); IPR012341 (G3DSA:1.50.10.GENE3D); PTHR33886:SF1 (PANTHER); PTHR33886:SF1 (PANTHER); PTHR33886 (PANTHER); PTHR33886 (PANTHER); IPR008928 (SUPERFAMILY)	F:GO:0003824	F:catalytic activity				signal peptide		Glycoside hydrolase
g356.t1	scaffold_3	13455214	13457278	477	POS72357.1	2.10701e-70					mobidb-lite (MOBIDB_LITE); mobidb-lite (MOBIDB_LITE); mobidb-lite (MOBIDB_LITE); mobidb-lite (MOBIDB_LITE); PTHR33048 (PANTHER)	no GO terms	no GO terms
g357.t1	scaffold_3	13787580	13789801	722	PSR76554.1	0	F:GO:0003677	F:DNA binding			IPR001356 (SMART); G3DSA:1.10.10.60 (GENE3D); IPR001356 (PFAM); mobidb-lite (MOBIDB_LITE); mobidb-lite (MOBIDB_LITE); mobidb-lite (MOBIDB_LITE); mobidb-lite (MOBIDB_LITE); mobidb-lite (MOBIDB_LITE); mobidb-lite (MOBIDB_LITE); mobidb-lite (MOBIDB_LITE); mobidb-lite (MOBIDB_LITE); mobidb-lite (MOBIDB_LITE); mobidb-lite (MOBIDB_LITE); PTHR24324 (PANTHER); PTHR24324:SF5 (PANTHER); IPR001356 (PROSITE_…	F:GO:0003677	F:DNA binding
g358.t1	scaffold_3	13791534	13795678	1364	PSR99432.1	0	F:GO:0004709; F:GO:0005524; C:GO:0005737; P:GO:0007178; P:GO:0009069; P:GO:0051403	F:MAPKinaseKinaseKinase activity; F:ATP binding; C:cytoplasm; P:transmembrane receptor protein serine/threonineKinase signaling pathway; P:serine family amino acid metabolic process; P:stress-activated MAPK cascade	EC:2.7.11.25	Mitogen-activated proteinKinaseKinaseKinase	IPR000719 (SMART); G3DSA:1.10.510.10 (GENE3D); IPR000719 (PFAM); IPR017240 (PIRSF); mobidb-lite (MOBIDB_LITE); mobidb-lite (MOBIDB_LITE); mobidb-lite (MOBIDB_LITE); mobidb-lite (MOBIDB_LITE); mobidb-lite (MOBIDB_LITE); mobidb-lite (MOBIDB_LITE); PTHR24361:SF705 (PANTHER); PTHR24361 (PANTHER); IPR000719 (PROSITE_PROFILES); cd06626 (CDD); IPR011009 (SUPERFAMILY)	F:GO:0004672; F:GO:0004709; F:GO:0005524; C:GO:0005737; P:GO:0006468; P:GO:0051403	F:proteinKinase activity; F:MAPKinaseKinaseKinase activity; F:ATP binding; C:cytoplasm; P:protein phosphorylation; P:stress-activated MAPK cascade	K11230	SSK2	Mitogen-activated protein kinase kinase kinase
g359.t1	scaffold_3	13796639	13799558	932	KUI65809.1	0	P:GO:0006270	P:DNA replication initiation			IPR013948 (PFAM); G3DSA:1.20.58.2130 (GENE3D); mobidb-lite (MOBIDB_LITE); mobidb-lite (MOBIDB_LITE); mobidb-lite (MOBIDB_LITE); mobidb-lite (MOBIDB_LITE); IPR042511 (PANTHER)	P:GO:0006270	P:DNA replication initiation	K10731	SLD3	DNA replication regulator SLD3
g360.t1	scaffold_3	13800183	13802159	634	PSR99434.1	0	P:GO:0006891; C:GO:1990071	P:intra-Golgi vesicle-mediated transport; C:TRAPPII protein complex			IPR024662 (PFAM); mobidb-lite (MOBIDB_LITE); IPR024662 (PANTHER)	P:GO:0006891; C:GO:1990071	P:intra-Golgi vesicle-mediated transport; C:TRAPPII protein complex
g361.t1	scaffold_3	13802653	13805415	840	hypothetical protein VMCG_00971	0	F:GO:0005515; P:GO:0045292	F:protein binding; P:mRNA cis splicing, via spliceosome			IPR002713 (SMART); IPR001202 (SMART); IPR036517 (G3DSA:1.10.10.GENE3D); G3DSA:2.20.70.10 (GENE3D); G3DSA:2.20.70.10 (GENE3D); IPR036517 (G3DSA:1.10.10.GENE3D); IPR001202 (PFAM); IPR036517 (G3DSA:1.10.10.GENE3D); IPR036517 (G3DSA:1.10.10.GENE3D); IPR002713 (PFAM); mobidb-lite (MOBIDB_LITE); mobidb-lite (MOBIDB_LITE); mobidb-lite (MOBIDB_LITE); mobidb-lite (MOBIDB_LITE); mobidb-lite (MOBIDB_LITE); …	F:GO:0005515; P:GO:0045292	F:protein binding; P:mRNA cis splicing, via spliceosome	K12821	PRPF40, PRP40	pre-mRNA-processing factor 40
g362.t1	scaffold_3	13806841	13809177	607	ROV91248.1	0	F:GO:0005524; F:GO:0016887	F:ATP binding; F:ATPase activity	EC:3.6.1.3; EC:3.6.1.15	Adenosinetriphosphatase; Nucleoside-triphosphate phosphatase	IPR013283 (PRINTS); IPR003593 (SMART); IPR003439 (PFAM); IPR003439 (PFAM); G3DSA:3.40.50.300 (GENE3D); IPR007209 (PFAM); IPR017896 (PFAM); G3DSA:3.40.50.300 (GENE3D); IPR013283 (PANTHER); PTHR19248:SF16 (PANTHER); IPR003439 (PROSITE_PROFILES); IPR003439 (PROSITE_PROFILES); IPR017896 (PROSITE_PROFILES); IPR017896 (PROSITE_PROFILES); IPR034348 (CDD); IPR027417 (SUPERFAMILY); IPR027417 (SUPERFAMILY)…	F:GO:0005524; F:GO:0016887	F:ATP binding; F:ATPase activity	K06174	ABCE1, Rli1	ATP-binding cassette, sub-family E, member 1
g363.t1	scaffold_3	13810585	13816331	1671	P-loop containing nucleoside triphosphate hydrolase protein	0	F:GO:0005524; C:GO:0005634; F:GO:0016787	F:ATP binding; C:nucleus; F:hydrolase activity			IPR025260 (SMART); IPR000953 (SMART); IPR001650 (SMART); IPR014001 (SMART); IPR023780 (PFAM); G3DSA:2.40.50.40 (GENE3D); G3DSA:3.40.50.300 (GENE3D); IPR025260 (PFAM); IPR000330 (PFAM); G3DSA:2.40.50.40 (GENE3D); IPR001650 (PFAM); IPR038718 (G3DSA:3.40.50.GENE3D); G3DSA:1.10.10.60 (GENE3D); mobidb-lite (MOBIDB_LITE); mobidb-lite (MOBIDB_LITE); mobidb-lite (MOBIDB_LITE); mobidb-lite (MOBIDB_LITE); …	F:GO:0005524	F:ATP binding	K11367	CHD1	Chromodomain-helicase-DNA-binding protein 1
g364.t1	scaffold_3	13913499	13914085	158	EC51a protein	8.52318e-07					no IPS match	no IPS match	no IPS match
g365.t1	scaffold_3	13994002	13997166	955	Mediator of RNA polymerase II transcription subunit 16	0	F:GO:0005515; C:GO:0016592	F:protein binding; C:mediator complex			IPR021665 (PFAM); mobidb-lite (MOBIDB_LITE); IPR021665 (PANTHER); IPR036322 (SUPERFAMILY)	F:GO:0005515; C:GO:0016592	F:protein binding; C:mediator complex	K15160	SIN4, MED16	Mediator of RNA polymerase II transcription subunit 16, fungi type
g366.t1	scaffold_3	13999412	14001265	570	hypothetical protein VMCG_00968	0	F:GO:0070403	F:NAD+ binding			IPR003000 (PFAM); G3DSA:3.40.50.1220 (GENE3D); IPR026591 (G3DSA:3.30.1600.GENE3D); mobidb-lite (MOBIDB_LITE); mobidb-lite (MOBIDB_LITE); mobidb-lite (MOBIDB_LITE); mobidb-lite (MOBIDB_LITE); mobidb-lite (MOBIDB_LITE); mobidb-lite (MOBIDB_LITE); PTHR47651 (PANTHER); PTHR47651:SF2 (PANTHER); IPR026590 (PROSITE_PROFILES); IPR029035 (SUPERFAMILY)	F:GO:0070403	F:NAD+ binding	K11121	SIR2	NAD+-dependent protein deacetylase SIR2
g367.t1	scaffold_3	14002838	14005540	858	tRNA synthetases class I (C) catalytic domain-domain-containing protein	0	F:GO:0004817; F:GO:0005524; P:GO:0006423; P:GO:0006534	F:cysteine-tRNA ligase activity; F:ATP binding; P:cysteinyl-tRNA aminoacylation; P:cysteine metabolic process	EC:6.1.1.16	Cysteine--tRNA ligase	IPR024909 (PRINTS); IPR015803 (TIGRFAM); IPR032678 (PFAM); IPR014729 (G3DSA:3.40.50.GENE3D); IPR024909 (PANTHER); PTHR10890:SF3 (PANTHER); IPR015803 (HAMAP); IPR032678 (CDD); SSF52374 (SUPERFAMILY); IPR009080 (SUPERFAMILY)	F:GO:0000166; F:GO:0004812; F:GO:0004817; F:GO:0005524; P:GO:0006418; P:GO:0006423	F:nucleotide binding; F:aminoacyl-tRNA ligase activity; F:cysteine-tRNA ligase activity; F:ATP binding; P:tRNA aminoacylation for protein translation; P:cysteinyl-tRNA aminoacylation	K01883	CARS, cysS	Cysteinyl-tRNA synthetase
g368.t1	scaffold_3	14006283	14007192	257	hypothetical protein VPNG_09693	2.84374e-120					IPR026017 (PFAM); IPR001783 (PIRSF); IPR023366 (G3DSA:2.40.30.GENE3D); IPR023366 (G3DSA:2.40.30.GENE3D); mobidb-lite (MOBIDB_LITE); IPR001783 (PANTHER); PTHR21098:SF0 (PANTHER); IPR026017 (PROSITE_PROFILES); IPR026017 (PROSITE_PROFILES); IPR001783 (CDD); IPR017938 (SUPERFAMILY); IPR017938 (SUPERFAMILY)	no GO terms	no GO terms	K00793	ribE, RIB5	Riboflavin synthase
g369.t1	scaffold_3	14007349	14008173	274	putative crossover junction endonuclease mus81	3.02606e-147	P:GO:0000712; P:GO:0000724; P:GO:0000737; F:GO:0003677; F:GO:0008821; P:GO:0010520; P:GO:0031297; P:GO:0031573; P:GO:0033314; C:GO:0048476	P:resolution of meiotic recombination intermediates; P:double-strand break repair via homologous recombination; P:DNA catabolic process, endonucleolytic; F:DNA binding; F:crossover junction endodeoxyribonuclease activity; P:regulation of reciprocal meiotic recombination; P:replication fork processing; P:intra-S DNA damage checkpoint; P:mitotic DNA replication checkpoint; C:Holliday junction resol…	EC:3.1.31; EC:3.1.22; EC:3.1.22.4	Acting on ester bonds; Acting on ester bonds; Crossover junction endodeoxyribonuclease	IPR006166 (SMART); IPR006166 (PFAM); G3DSA:3.40.50.10130 (GENE3D); PTHR13451:SF0 (PANTHER); PTHR13451 (PANTHER); IPR011335 (SUPERFAMILY)	F:GO:0003677; F:GO:0004518	F:DNA binding; F:nuclease activity	K08991	MUS81	Crossover junction endonuclease MUS81
g369.t2	scaffold_3	14007349	14009148	599	hypothetical protein VSDG_07984	0	F:GO:0003677; F:GO:0004518	F:DNA binding; F:nuclease activity			IPR006166 (SMART); IPR027421 (G3DSA:1.10.150.GENE3D); IPR036388 (G3DSA:1.10.10.GENE3D); IPR006166 (PFAM); G3DSA:3.40.50.10130 (GENE3D); mobidb-lite (MOBIDB_LITE); mobidb-lite (MOBIDB_LITE); PTHR13451 (PANTHER); PTHR13451:SF0 (PANTHER); PTHR13451:SF0 (PANTHER); PTHR13451 (PANTHER); IPR011335 (SUPERFAMILY); IPR027421 (SUPERFAMILY)	F:GO:0003677; F:GO:0004518	F:DNA binding; F:nuclease activity	K08991	MUS81	Crossover junction endonuclease MUS81
g370.t1	scaffold_3	14009871	14011572	547	PSR81702.1	0	F:GO:0004610; P:GO:0005975; P:GO:0006040	F:phosphoacetylglucosamine mutase activity; P:carbohydrate metabolic process; P:amino sugar metabolic process	EC:5.4.2.3	Phosphoacetylglucosamine mutase	G3DSA:3.30.310.50 (GENE3D); IPR016657 (PIRSF); IPR005843 (PFAM); IPR005844 (PFAM); G3DSA:3.40.120.10 (GENE3D); G3DSA:3.40.120.10 (GENE3D); G3DSA:1.10.490.170 (GENE3D); PTHR45955 (PANTHER); IPR016657 (CDD); IPR036900 (SUPERFAMILY); IPR016055 (SUPERFAMILY); IPR016055 (SUPERFAMILY); IPR016055 (SUPERFAMILY)	F:GO:0004610; P:GO:0005975; F:GO:0016868; P:GO:0071704	F:phosphoacetylglucosamine mutase activity; P:carbohydrate metabolic process; F:intramolecular transferase activity, phosphotransferases; P:organic substance metabolic process	K01836	PGM3	Phosphoacetylglucosamine mutase
g371.t1	scaffold_3	14012758	14014481	418	HNRNP arginine N-methyltransferase	0	P:GO:0006479; F:GO:0008168	P:protein methylation; F:methyltransferase activity			G3DSA:2.70.160.11 (GENE3D); PF06325 (PFAM); G3DSA:3.40.50.150 (GENE3D); mobidb-lite (MOBIDB_LITE); PTHR11006 (PANTHER); PTHR11006:SF74 (PANTHER); IPR025799 (PROSITE_PROFILES); cd02440 (CDD); IPR029063 (SUPERFAMILY)	P:GO:0006479; F:GO:0008168	P:protein methylation; F:methyltransferase activity	K11434	PRMT1	Type I protein arginine methyltransferase
g372.t1	scaffold_3	14015027	14017483	818	DNA polymerase lambda	0	F:GO:0003677; F:GO:0003887; P:GO:0006260; P:GO:0006281; C:GO:0042575	F:DNA binding; F:DNA-directed DNA polymerase activity; P:DNA replication; P:DNA repair; C:DNA polymerase complex	EC:2.7.7.7	DNA-directed DNA polymerase	IPR022312 (PRINTS); IPR002008 (PRINTS); IPR002054 (SMART); IPR027421 (G3DSA:1.10.150.GENE3D); IPR036420 (G3DSA:3.40.50.GENE3D); IPR028207 (PFAM); IPR010996 (PFAM); IPR018944 (PFAM); G3DSA:3.30.460.10 (GENE3D); IPR029398 (PFAM); G3DSA:1.10.150.20 (GENE3D); IPR037160 (G3DSA:3.30.210.GENE3D); mobidb-lite (MOBIDB_LITE); mobidb-lite (MOBIDB_LITE); mobidb-lite (MOBIDB_LITE); mobidb-lite (MOBIDB_LITE); …	F:GO:0003677; F:GO:0003887; P:GO:0006281; F:GO:0034061	F:DNA binding; F:DNA-directed DNA polymerase activity; P:DNA repair; F:DNA polymerase activity	K10981	POL4	DNA polymerase IV
g373.t1	scaffold_3	14018167	14019390	407	hypothetical protein BD289DRAFT_430852	8.71584e-165	F:GO:0005515	F:protein binding			IPR019734 (SMART); IPR011990 (G3DSA:1.25.40.GENE3D); IPR019734 (PFAM); IPR011990 (G3DSA:1.25.40.GENE3D); mobidb-lite (MOBIDB_LITE); mobidb-lite (MOBIDB_LITE); mobidb-lite (MOBIDB_LITE); PTHR12558:SF29 (PANTHER); PTHR12558 (PANTHER); IPR013026 (PROSITE_PROFILES); IPR019734 (PROSITE_PROFILES); IPR019734 (PROSITE_PROFILES); IPR011990 (SUPERFAMILY)	F:GO:0005515	F:protein binding
g374.t1	scaffold_3	14070873	14071378	102	hypothetical protein VM1G_00718	1.17341e-26					no IPS match	no IPS match	no IPS match
g375.t1	scaffold_3	14101364	14102590	376	hypothetical protein VPNG_03789	7.91508e-17					mobidb-lite (MOBIDB_LITE); mobidb-lite (MOBIDB_LITE); mobidb-lite (MOBIDB_LITE)	no GO terms	no GO terms
g376.t1	scaffold_3	14103303	14104286	327	hypothetical protein DHEL01_v203364	1.26923e-86					mobidb-lite (MOBIDB_LITE); mobidb-lite (MOBIDB_LITE); mobidb-lite (MOBIDB_LITE); mobidb-lite (MOBIDB_LITE); mobidb-lite (MOBIDB_LITE); mobidb-lite (MOBIDB_LITE); mobidb-lite (MOBIDB_LITE); mobidb-lite (MOBIDB_LITE); mobidb-lite (MOBIDB_LITE)	no GO terms	no GO terms
g377.t1	scaffold_3	14290599	14291876	425	hypothetical protein VMCG_01014	0	P:GO:0000413; F:GO:0003755; C:GO:0005737; F:GO:0019211; P:GO:0043085	P:protein peptidyl-prolyl isomerization; F:peptidyl-prolyl cis-trans isomerase activity; C:cytoplasm; F:phosphatase activator activity; P:positive regulation of catalytic activity	EC:5.2.1.8	Peptidylprolyl isomerase	G3DSA:1.20.120.1150 (GENE3D); IPR004327 (PIRSF); IPR004327 (PFAM); mobidb-lite (MOBIDB_LITE); mobidb-lite (MOBIDB_LITE); PTHR10012:SF5 (PANTHER); IPR004327 (PANTHER); IPR004327 (CDD); IPR037218 (SUPERFAMILY)	F:GO:0019211	F:phosphatase activator activity	K17605	PPP2R4, PTPA	Serine/threonine-protein phosphatase 2A activator
g378.t1	scaffold_3	14334653	14335408	179	putative cytidine deaminase	3.75481e-53	F:GO:0004126; P:GO:0006206; F:GO:0008270; P:GO:0009972	F:cytidine deaminase activity; P:pyrimidine nucleobase metabolic process; F:zinc ion binding; P:cytidine deamination	EC:3.5.4.5	Cytidine deaminase	IPR002125 (PFAM); IPR006262 (TIGRFAM); G3DSA:3.40.140.10 (GENE3D); PTHR11644 (PANTHER); IPR002125 (PROSITE_PROFILES); cd01283 (CDD); IPR016193 (SUPERFAMILY)	F:GO:0003824; F:GO:0004126; F:GO:0008270; P:GO:0009972	F:catalytic activity; F:cytidine deaminase activity; F:zinc ion binding; P:cytidine deamination	K01489	cdd, CDA	Cytidine deaminase
g379.t1	scaffold_3	14383988	14384888	253	hypothetical protein VSDG_08038	1.75788e-109					IPR001247 (PFAM); IPR027408 (G3DSA:3.30.230.GENE3D); PTHR11953:SF1 (PANTHER); PTHR11953 (PANTHER); cd11372 (CDD); IPR020568 (SUPERFAMILY); IPR036345 (SUPERFAMILY)	no GO terms	no GO terms	K12590	RRP46, EXOSC5	Exosome complex component RRP46
g380.t1	scaffold_3	14385833	14388255	654	NAD+Kinase Utr1	0	F:GO:0003951; P:GO:0006741; P:GO:0006769; P:GO:0016310; P:GO:0019674; P:GO:0046497	F:NAD+Kinase activity; P:NADP biosynthetic process; P:nicotinamide metabolic process; P:phosphorylation; P:NAD metabolic process; P:nicotinate nucleotide metabolic process	EC:2.7.1.23	NAD(+)Kinase	IPR017437 (G3DSA:2.60.200.GENE3D); IPR002504 (PFAM); G3DSA:3.40.50.12540 (GENE3D); mobidb-lite (MOBIDB_LITE); mobidb-lite (MOBIDB_LITE); mobidb-lite (MOBIDB_LITE); mobidb-lite (MOBIDB_LITE); mobidb-lite (MOBIDB_LITE); PTHR20275 (PANTHER); PTHR20275:SF0 (PANTHER); IPR002504 (HAMAP); IPR016064 (SUPERFAMILY)	F:GO:0003951; P:GO:0006741; P:GO:0019674	F:NAD+Kinase activity; P:NADP biosynthetic process; P:NAD metabolic process	K00858	ppnK, NADK	NAD+ kinase
g381.t1	scaffold_3	14389004	14391407	710	putative homeobox domain-containing protein	3.28954e-61	F:GO:0003677	F:DNA binding			IPR001356 (SMART); IPR001356 (PFAM); G3DSA:1.10.10.60 (GENE3D); mobidb-lite (MOBIDB_LITE); mobidb-lite (MOBIDB_LITE); mobidb-lite (MOBIDB_LITE); mobidb-lite (MOBIDB_LITE); mobidb-lite (MOBIDB_LITE); mobidb-lite (MOBIDB_LITE); mobidb-lite (MOBIDB_LITE); mobidb-lite (MOBIDB_LITE); mobidb-lite (MOBIDB_LITE); mobidb-lite (MOBIDB_LITE); mobidb-lite (MOBIDB_LITE); mobidb-lite (MOBIDB_LITE); PTHR24323:S…	F:GO:0003677	F:DNA binding
g382.t1	scaffold_3	14392234	14396264	1028	hypothetical protein VSDG_04526	0	F:GO:0004672; F:GO:0005515; F:GO:0005524; P:GO:0006468	F:proteinKinase activity; F:protein binding; F:ATP binding; P:protein phosphorylation			IPR000719 (SMART); IPR000719 (PFAM); IPR000959 (PFAM); G3DSA:1.10.510.10 (GENE3D); mobidb-lite (MOBIDB_LITE); PTHR24345 (PANTHER); PTHR24345:SF0 (PANTHER); IPR000719 (PROSITE_PROFILES); IPR033701 (CDD); cd14099 (CDD); SSF82615 (SUPERFAMILY); SSF82615 (SUPERFAMILY); IPR011009 (SUPERFAMILY)	F:GO:0004672; F:GO:0005515; F:GO:0005524; P:GO:0006468	F:proteinKinase activity; F:protein binding; F:ATP binding; P:protein phosphorylation
g383.t1	scaffold_3	14396348	14397064	217	hypothetical protein VP1G_01311	6.97959e-83					IPR010754 (PFAM); IPR010754 (PANTHER)	no GO terms	no GO terms	K23166	OPA3	Optic atrophy 3 protein
g384.t1	scaffold_3	14397612	14398402	218	hypothetical protein VSDG_04528	4.33293e-92					no IPS match	no IPS match	no IPS match
g385.t1	scaffold_3	14401549	14402123	144	hypothetical protein VP1G_01313	1.10038e-71	C:GO:0016021	C:integral component of membrane			PTHR40629 (PANTHER)	no GO terms	no GO terms
g386.t1	scaffold_3	14404806	14406595	507	hypothetical protein VMCG_00905	0	F:GO:0004579; C:GO:0005789; C:GO:0008250; C:GO:0016021; P:GO:0018279	F:dolichyl-diphosphooligosaccharide-protein glycotransferase activity; C:endoplasmic reticulum membrane; C:oligosaccharyltransferase complex; C:integral component of membrane; P:protein N-linked glycosylation via asparagine	EC:2.4.1.119; EC:2.4.99.18	Glycosyltransferases; Dolichyl-diphosphooligosaccharide--protein glycotransferase	IPR007676 (PFAM); PTHR21049:SF0 (PANTHER); IPR007676 (PANTHER)	F:GO:0004579; C:GO:0005783; P:GO:0006486; C:GO:0016021	F:dolichyl-diphosphooligosaccharide-protein glycotransferase activity; C:endoplasmic reticulum; P:protein glycosylation; C:integral component of membrane	K12666	RPN1, OST1	Dolichyl-diphosphooligosaccharide---protein glycosyltransferase subunit 1 (ribophorin I)	signal peptide
g387.t1	scaffold_3	14407302	14409665	494	PSR82721.1	0	P:GO:0001678; F:GO:0004396; F:GO:0005524; F:GO:0005536; P:GO:0005982; P:GO:0005985; P:GO:0006000; P:GO:0006012; P:GO:0006013; P:GO:0006040; P:GO:0006094; P:GO:0006096; P:GO:0019872	P:cellular glucose homeostasis; F:hexokinase activity; F:ATP binding; F:glucose binding; P:starch metabolic process; P:sucrose metabolic process; P:fructose metabolic process; P:galactose metabolic process; P:mannose metabolic process; P:amino sugar metabolic process; P:gluconeogenesis; P:glycolytic process; P:streptomycin biosynthetic process	EC:2.7.1.1	Hexokinase	PR00475 (PRINTS); IPR022672 (PFAM); IPR022673 (PFAM); G3DSA:3.30.420.40 (GENE3D); G3DSA:3.40.367.20 (GENE3D); mobidb-lite (MOBIDB_LITE); PTHR19443:SF16 (PANTHER); IPR001312 (PANTHER); IPR001312 (PROSITE_PROFILES); cd00012 (CDD); SSF53067 (SUPERFAMILY); SSF53067 (SUPERFAMILY)	P:GO:0001678; F:GO:0004396; F:GO:0005524; F:GO:0005536; P:GO:0005975; F:GO:0016773	P:cellular glucose homeostasis; F:hexokinase activity; F:ATP binding; F:glucose binding; P:carbohydrate metabolic process; F:phosphotransferase activity, alcohol group as acceptor	K00844	HK	Hexokinase
g388.t1	scaffold_3	14409913	14411460	493	PSR82722.1	5.40869e-148	F:GO:0016274	F:protein-arginine N-methyltransferase activity			IPR017408 (PIRSF); G3DSA:3.40.50.150 (GENE3D); mobidb-lite (MOBIDB_LITE); PTHR32379 (PANTHER); IPR026480 (PROSITE_PROFILES); IPR029063 (SUPERFAMILY)	F:GO:0016274	F:protein-arginine N-methyltransferase activity	K18477	RMT2	Type IV protein arginine methyltransferase
g389.t1	scaffold_3	14411829	14416424	873	putative vacuolar transporter chaperone 4	0	C:GO:0016021	C:integral component of membrane			IPR018966 (PFAM); G3DSA:2.40.320.20 (GENE3D); IPR004331 (PFAM); mobidb-lite (MOBIDB_LITE); mobidb-lite (MOBIDB_LITE); mobidb-lite (MOBIDB_LITE); mobidb-lite (MOBIDB_LITE); PTHR46140 (PANTHER); PTHR46140:SF1 (PANTHER); IPR004331 (PROSITE_PROFILES); cd14480 (CDD); cd07751 (CDD)	no GO terms	no GO terms
g390.t1	scaffold_3	14440373	14441606	389	tRNA-dihydrouridine(20) synthase [NAD(P)+]	0	P:GO:0002943; F:GO:0017150; F:GO:0050660; P:GO:0055114	P:tRNA dihydrouridine synthesis; F:tRNA dihydrouridine synthase activity; F:flavin adenine dinucleotide binding; P:oxidation-reduction process			IPR001269 (PFAM); IPR013785 (G3DSA:3.20.20.GENE3D); mobidb-lite (MOBIDB_LITE); PTHR45936 (PANTHER); IPR035587 (CDD); SSF51395 (SUPERFAMILY)	F:GO:0003824; P:GO:0008033; F:GO:0017150; F:GO:0050660; P:GO:0055114	F:catalytic activity; P:tRNA processing; F:tRNA dihydrouridine synthase activity; F:flavin adenine dinucleotide binding; P:oxidation-reduction process	K05543	DUS2	tRNA-dihydrouridine synthase 2
g391.t1	scaffold_3	14442150	14443481	402	hypothetical protein VMCG_01069	0	P:GO:0006482; F:GO:0051723	P:protein demethylation; F:protein methylesterase activity	EC:3.1.1.1	Carboxylesterase	IPR016812 (PIRSF); IPR000073 (PFAM); IPR029058 (G3DSA:3.40.50.GENE3D); mobidb-lite (MOBIDB_LITE); mobidb-lite (MOBIDB_LITE); mobidb-lite (MOBIDB_LITE); IPR016812 (PANTHER); IPR029058 (SUPERFAMILY)	P:GO:0006482; F:GO:0051723	P:protein demethylation; F:protein methylesterase activity	K13617	PPME1	Protein phosphatase methylesterase 1
g392.t1	scaffold_3	14443746	14444699	109	PSR90468.1	0.000244784					mobidb-lite (MOBIDB_LITE); mobidb-lite (MOBIDB_LITE); mobidb-lite (MOBIDB_LITE)	no GO terms	no GO terms
g393.t1	scaffold_3	14445616	14447592	361	---NA---						mobidb-lite (MOBIDB_LITE); mobidb-lite (MOBIDB_LITE)	no GO terms	no GO terms
g394.t1	scaffold_3	14450975	14452241	158	putative 60s ribosomal protein l35	1.33922e-59	F:GO:0003735; C:GO:0005840; P:GO:0006412; P:GO:0042254	F:structural constituent of ribosome; C:ribosome; P:translation; P:ribosome biogenesis			IPR001854 (TIGRFAM); IPR036049 (G3DSA:1.10.287.GENE3D); IPR001854 (PFAM); G3DSA:1.10.20.90 (GENE3D); PTHR45722 (PANTHER); PTHR45722:SF3 (PANTHER); IPR001854 (HAMAP); cd00427 (CDD); IPR036049 (SUPERFAMILY)	F:GO:0003735; C:GO:0005840; P:GO:0006412	F:structural constituent of ribosome; C:ribosome; P:translation	K02918	RP-L35e, RPL35	Large subunit ribosomal protein L35e
g395.t1	scaffold_3	14452824	14453620	228	KUI66893.1	6.64896e-138	C:GO:0000139; C:GO:0005801; P:GO:0006888; C:GO:0016021	C:Golgi membrane; C:cis-Golgi network; P:endoplasmic reticulum to Golgi vesicle-mediated transport; C:integral component of membrane			PF12352 (PFAM); IPR023601 (PIRSF); PTHR21094:SF0 (PANTHER); IPR023601 (PANTHER)	C:GO:0000139; C:GO:0005801; P:GO:0006888; C:GO:0016021	C:Golgi membrane; C:cis-Golgi network; P:endoplasmic reticulum to Golgi vesicle-mediated transport; C:integral component of membrane	K08495	GOSR1, GOS1	Golgi SNAp receptor complex member 1
g396.t1	scaffold_3	14453872	14455101	349	ROW18267.1	2.59267e-122					IPR007849 (PFAM); mobidb-lite (MOBIDB_LITE); mobidb-lite (MOBIDB_LITE); IPR007849 (PANTHER)	no GO terms	no GO terms	K18192	ATP10	Mitochondrial ATPase complex subunit ATP10
g397.t1	scaffold_3	14455211	14457075	496	2-oxoacid dehydrogenase acyltransferase	0	F:GO:0016746	F:transferase activity, transferring acyl groups			IPR036625 (G3DSA:4.10.320.GENE3D); IPR023213 (G3DSA:3.30.559.GENE3D); IPR001078 (PFAM); G3DSA:2.40.50.100 (GENE3D); IPR004167 (PFAM); IPR000089 (PFAM); mobidb-lite (MOBIDB_LITE); mobidb-lite (MOBIDB_LITE); PTHR43178:SF5 (PANTHER); PTHR43178 (PANTHER); IPR000089 (PROSITE_PROFILES); IPR004167 (PROSITE_PROFILES); cd06849 (CDD); SSF52777 (SUPERFAMILY); IPR011053 (SUPERFAMILY); IPR036625 (SUPERFAMILY)	F:GO:0016746	F:transferase activity, transferring acyl groups	K09699	DBT, bkdB	2-oxoisovalerate dehydrogenase E2 component (dihydrolipoyl transacylase)
g398.t1	scaffold_3	14600384	14601157	238	gluconokinase-like protein	8.02204e-110	F:GO:0000166; P:GO:0005975; F:GO:0016301; P:GO:0044237	F:nucleotide binding; P:carbohydrate metabolic process; F:kinase activity; P:cellular metabolic process			IPR031322 (PFAM); G3DSA:3.40.50.300 (GENE3D); IPR006001 (TIGRFAM); mobidb-lite (MOBIDB_LITE); mobidb-lite (MOBIDB_LITE); PTHR43442:SF3 (PANTHER); PTHR43442 (PANTHER); IPR006001 (CDD); IPR027417 (SUPERFAMILY)	P:GO:0005975; F:GO:0016301	P:carbohydrate metabolic process; F:kinase activity	K00851	E2.7.1.12, gntK, idnK	Gluconokinase
g399.t1	scaffold_3	14603016	14605142	682	hypothetical protein VPNG_00408	0	F:GO:0004729; P:GO:0006779; P:GO:0015994; P:GO:0055114	F:oxygen-dependent protoporphyrinogen oxidase activity; P:porphyrin-containing compound biosynthetic process; P:chlorophyll metabolic process; P:oxidation-reduction process	EC:1.3.3.4	Protoporphyrinogen oxidase	IPR002937 (PFAM); IPR004572 (TIGRFAM); IPR036188 (G3DSA:3.50.50.GENE3D); mobidb-lite (MOBIDB_LITE); PTHR42923 (PANTHER); PTHR42923:SF3 (PANTHER); SSF54373 (SUPERFAMILY); IPR036188 (SUPERFAMILY)	F:GO:0004729; P:GO:0006779; F:GO:0016491; P:GO:0055114	F:oxygen-dependent protoporphyrinogen oxidase activity; P:porphyrin-containing compound biosynthetic process; F:oxidoreductase activity; P:oxidation-reduction process	K00231	PPOX, hemY	Protoporphyrinogen/coproporphyrinogen III oxidase
g400.t1	scaffold_3	14606639	14607613	324	hypothetical protein DHEL01_v210901	8.03325e-75	F:GO:0003676	F:nucleic acid binding			IPR013087 (SMART); G3DSA:3.30.160.60 (GENE3D); mobidb-lite (MOBIDB_LITE); mobidb-lite (MOBIDB_LITE); mobidb-lite (MOBIDB_LITE); mobidb-lite (MOBIDB_LITE); mobidb-lite (MOBIDB_LITE)	F:GO:0003676	F:nucleic acid binding
g401.t1	scaffold_3	14609482	14611165	245	Zinc finger protein RME1	6.06275e-35	F:GO:0003676	F:nucleic acid binding			no IPS match	no IPS match	no IPS match
g402.t1	scaffold_3	14613591	14614403	219	---NA---						mobidb-lite (MOBIDB_LITE)	no GO terms	no GO terms
g403.t1	scaffold_3	14616344	14617791	465	putative ethanolamineKinase	2.61968e-178	F:GO:0016301; P:GO:0016310	F:kinase activity; P:phosphorylation			PF01633 (PFAM); G3DSA:3.90.1200.10 (GENE3D); mobidb-lite (MOBIDB_LITE); mobidb-lite (MOBIDB_LITE); mobidb-lite (MOBIDB_LITE); PTHR22603:SF66 (PANTHER); PTHR22603 (PANTHER); PTHR22603 (PANTHER); cd05157 (CDD); IPR011009 (SUPERFAMILY); IPR011009 (SUPERFAMILY)	no GO terms	no GO terms	K00894	ETNK, EKI	Ethanolamine kinase
g404.t1	scaffold_3	14700867	14702147	353	uncharacterized protein PAC_19892	5.55608e-52					IPR029058 (G3DSA:3.40.50.GENE3D); IPR022742 (PFAM); PTHR42886 (PANTHER); PTHR42886:SF1 (PANTHER); IPR029058 (SUPERFAMILY)	no GO terms	no GO terms				signal peptide
g405.t1	scaffold_3	14732417	14735143	908	hypothetical protein VSDG_04579	0	P:GO:0032007; P:GO:0034198	P:negative regulation of TOR signaling; P:cellular response to amino acid starvation			IPR005365 (PFAM); mobidb-lite (MOBIDB_LITE); mobidb-lite (MOBIDB_LITE); mobidb-lite (MOBIDB_LITE); mobidb-lite (MOBIDB_LITE); mobidb-lite (MOBIDB_LITE); mobidb-lite (MOBIDB_LITE); mobidb-lite (MOBIDB_LITE); mobidb-lite (MOBIDB_LITE); mobidb-lite (MOBIDB_LITE); IPR005365 (PANTHER)	P:GO:0032007; P:GO:0034198	P:negative regulation of TOR signaling; P:cellular response to amino acid starvation	K20406	NPRL3	Nitrogen permease regulator 3
g405.t2	scaffold_3	14734910	14735397	105	nitrogen permease regulator of amino acid transport activity 3-domain-containing protein	3.71212e-21					mobidb-lite (MOBIDB_LITE)	no GO terms	no GO terms
g406.t1	scaffold_3	14736206	14739280	734	hypothetical protein VMCG_01081	0	F:GO:0046983	F:protein dimerization activity			IPR011598 (SMART); IPR011598 (PFAM); mobidb-lite (MOBIDB_LITE); mobidb-lite (MOBIDB_LITE); mobidb-lite (MOBIDB_LITE); mobidb-lite (MOBIDB_LITE); mobidb-lite (MOBIDB_LITE); mobidb-lite (MOBIDB_LITE); mobidb-lite (MOBIDB_LITE); mobidb-lite (MOBIDB_LITE); mobidb-lite (MOBIDB_LITE); PTHR46117:SF3 (PANTHER); PTHR46117 (PANTHER); IPR011598 (PROSITE_PROFILES); IPR011598 (CDD); IPR036638 (SUPERFAMILY)	F:GO:0046983	F:protein dimerization activity
g407.t1	scaffold_3	14782391	14783713	215	Protein transport protein SFT2	2.38405e-120	C:GO:0000139; P:GO:0015031; C:GO:0016021; P:GO:0016192	C:Golgi membrane; P:protein transport; C:integral component of membrane; P:vesicle-mediated transport			IPR007305 (PFAM); IPR011691 (PANTHER); PTHR23137:SF6 (PANTHER)	C:GO:0016021; P:GO:0016192	C:integral component of membrane; P:vesicle-mediated transport
g408.t1	scaffold_3	14788218	14791164	934	putative la domain family	8.74205e-99	F:GO:0003723	F:RNA binding			IPR006630 (SMART); IPR036388 (G3DSA:1.10.10.GENE3D); IPR006630 (PFAM); mobidb-lite (MOBIDB_LITE); mobidb-lite (MOBIDB_LITE); mobidb-lite (MOBIDB_LITE); mobidb-lite (MOBIDB_LITE); mobidb-lite (MOBIDB_LITE); mobidb-lite (MOBIDB_LITE); mobidb-lite (MOBIDB_LITE); mobidb-lite (MOBIDB_LITE); mobidb-lite (MOBIDB_LITE); mobidb-lite (MOBIDB_LITE); mobidb-lite (MOBIDB_LITE); mobidb-lite (MOBIDB_LITE); PTHR…	no GO terms	no GO terms	K18757	LARP1	la-related protein 1
g409.t1	scaffold_3	14793355	14795634	759	hypothetical protein GE09DRAFT_332288	3.73048e-66					mobidb-lite (MOBIDB_LITE); mobidb-lite (MOBIDB_LITE); mobidb-lite (MOBIDB_LITE); mobidb-lite (MOBIDB_LITE); mobidb-lite (MOBIDB_LITE); mobidb-lite (MOBIDB_LITE); mobidb-lite (MOBIDB_LITE); mobidb-lite (MOBIDB_LITE); mobidb-lite (MOBIDB_LITE); mobidb-lite (MOBIDB_LITE); mobidb-lite (MOBIDB_LITE); mobidb-lite (MOBIDB_LITE); mobidb-lite (MOBIDB_LITE)	no GO terms	no GO terms
g410.t1	scaffold_3	14797849	14799873	674	hypothetical protein BD289DRAFT_430788	0	F:GO:0005515; P:GO:0006396	F:protein binding; P:RNA processing			IPR003107 (SMART); IPR011990 (G3DSA:1.25.40.GENE3D); IPR003107 (PFAM); IPR011990 (G3DSA:1.25.40.GENE3D); mobidb-lite (MOBIDB_LITE); PTHR11246:SF3 (PANTHER); PTHR11246 (PANTHER); IPR013026 (PROSITE_PROFILES); IPR013026 (PROSITE_PROFILES); IPR013026 (PROSITE_PROFILES); IPR011990 (SUPERFAMILY)	F:GO:0005515; P:GO:0006396	F:protein binding; P:RNA processing	K12869	CRN, CRNKL1, CLF1, SYF3	Crooked neck
g411.t1	scaffold_3	14800803	14801276	137	hypothetical protein BP6252_01273	4.03724e-34					IPR020915 (PFAM); G3DSA:2.40.160.20 (GENE3D)	no GO terms	no GO terms
g412.t1	scaffold_3	14830511	14832464	615	pre-mRNA-processing factor 31	0	P:GO:0000244; C:GO:0046540	P:spliceosomal tri-snRNP complex assembly; C:U4/U6 x U5 tri-snRNP complex			IPR012976 (SMART); IPR042239 (G3DSA:1.10.246.GENE3D); IPR029012 (G3DSA:1.10.287.GENE3D); IPR019175 (PFAM); IPR002687 (PFAM); G3DSA:1.10.150.460 (GENE3D); mobidb-lite (MOBIDB_LITE); mobidb-lite (MOBIDB_LITE); mobidb-lite (MOBIDB_LITE); mobidb-lite (MOBIDB_LITE); mobidb-lite (MOBIDB_LITE); mobidb-lite (MOBIDB_LITE); PTHR13904:SF0 (PANTHER); IPR027105 (PANTHER); IPR002687 (PROSITE_PROFILES); IPR0360…	P:GO:0000244; P:GO:0000398; C:GO:0046540	P:spliceosomal tri-snRNP complex assembly; P:mRNA splicing, via spliceosome; C:U4/U6 x U5 tri-snRNP complex	K12844	PRPF31	U4/U6 small nuclear ribonucleoprotein PRP31
g413.t1	scaffold_3	14834012	14836020	476	hypothetical protein BD289DRAFT_214415	5.44618e-45	F:GO:0003676	F:nucleic acid binding			IPR013087 (SMART); G3DSA:3.30.160.60 (GENE3D); IPR013087 (PFAM); G3DSA:3.30.160.60 (GENE3D); mobidb-lite (MOBIDB_LITE); mobidb-lite (MOBIDB_LITE); mobidb-lite (MOBIDB_LITE); mobidb-lite (MOBIDB_LITE); mobidb-lite (MOBIDB_LITE); mobidb-lite (MOBIDB_LITE); mobidb-lite (MOBIDB_LITE); mobidb-lite (MOBIDB_LITE); mobidb-lite (MOBIDB_LITE); mobidb-lite (MOBIDB_LITE); mobidb-lite (MOBIDB_LITE); PTHR46179…	F:GO:0003676	F:nucleic acid binding
g414.t1	scaffold_3	14841550	14844522	266	---NA---						cd06503 (CDD)	no GO terms	no GO terms
g415.t1	scaffold_3	14881320	14882220	223	hypothetical protein BD289DRAFT_158247	2.74592e-113					IPR016125 (PFAM); IPR036440 (G3DSA:3.40.630.GENE3D); IPR016125 (PANTHER); PTHR23402:SF1 (PANTHER); IPR036440 (SUPERFAMILY)	no GO terms	no GO terms
g416.t1	scaffold_3	14883479	14884522	327	hypothetical protein VPNG_00186	2.25815e-81					mobidb-lite (MOBIDB_LITE); mobidb-lite (MOBIDB_LITE)	no GO terms	no GO terms				signal peptide
g417.t1	scaffold_3	14885328	14886270	113	---NA---						mobidb-lite (MOBIDB_LITE)	no GO terms	no GO terms
g418.t1	scaffold_3	14886453	14889322	796	hypothetical protein VSDG_02294	0	F:GO:0000030; C:GO:0000136; P:GO:0006493; P:GO:0097502	F:mannosyltransferase activity; C:alpha-1,6-mannosyltransferase complex; P:protein O-linked glycosylation; P:mannosylation			IPR016093 (SMART); IPR032421 (PFAM); G3DSA:2.80.10.50 (GENE3D); IPR016093 (PFAM); IPR003342 (PFAM); mobidb-lite (MOBIDB_LITE); IPR027005 (PANTHER); IPR016093 (PROSITE_PROFILES); IPR016093 (PROSITE_PROFILES); IPR016093 (PROSITE_PROFILES); IPR036300 (SUPERFAMILY)	F:GO:0000030; P:GO:0006493; C:GO:0016020	F:mannosyltransferase activity; P:protein O-linked glycosylation; C:membrane	K00728	POMT	Dolichyl-phosphate-mannose-protein mannosyltransferase			Glycosyl transferase
g419.t1	scaffold_3	14890040	14890590	122	hypothetical protein VSDG_02295	4.81957e-65					IPR006056 (TIGRFAM); IPR006175 (PFAM); IPR035959 (G3DSA:3.30.1330.GENE3D); PTHR11803:SF39 (PANTHER); IPR006175 (PANTHER); cd00448 (CDD); IPR035959 (SUPERFAMILY)	no GO terms	no GO terms	K09022	ridA, tdcF	2-iminobutanoate/2-iminopropanoate deaminase
g420.t1	scaffold_3	14892016	14892551	157	hypothetical protein VPNG_00380	1.40255e-35	C:GO:0016020; C:GO:0016021	C:membrane; C:integral component of membrane			mobidb-lite (MOBIDB_LITE); mobidb-lite (MOBIDB_LITE)	no GO terms	no GO terms
g421.t1	scaffold_3	14893092	14895050	526	hypothetical protein BD289DRAFT_452067	0					mobidb-lite (MOBIDB_LITE); mobidb-lite (MOBIDB_LITE); mobidb-lite (MOBIDB_LITE); mobidb-lite (MOBIDB_LITE); mobidb-lite (MOBIDB_LITE); mobidb-lite (MOBIDB_LITE); mobidb-lite (MOBIDB_LITE); mobidb-lite (MOBIDB_LITE)	no GO terms	no GO terms
g422.t1	scaffold_3	14896650	14899352	861	hypothetical protein VP1G_10209	1.18348e-122					mobidb-lite (MOBIDB_LITE); mobidb-lite (MOBIDB_LITE); mobidb-lite (MOBIDB_LITE)	no GO terms	no GO terms
g423.t1	scaffold_3	14901959	14902772	191	putative pci domain-containing protein	4.01306e-30					mobidb-lite (MOBIDB_LITE); mobidb-lite (MOBIDB_LITE); PTHR38118 (PANTHER)	no GO terms	no GO terms				signal peptide
g424.t1	scaffold_3	14903875	14905647	457	hypothetical protein VSDG_06525	0	F:GO:0003924; F:GO:0005200; F:GO:0005525; C:GO:0005737; C:GO:0005874; P:GO:0007010; P:GO:0007017	F:GTPase activity; F:structural constituent of cytoskeleton; F:GTP binding; C:cytoplasm; C:microtubule; P:cytoskeleton organization; P:microtubule-based process	EC:3.6.1.15	Nucleoside-triphosphate phosphatase	IPR000217 (PRINTS); IPR002452 (PRINTS); IPR003008 (SMART); IPR018316 (SMART); IPR036525 (G3DSA:3.40.50.GENE3D); IPR037103 (G3DSA:3.30.1330.GENE3D); IPR023123 (G3DSA:1.10.287.GENE3D); IPR003008 (PFAM); IPR018316 (PFAM); IPR000217 (PANTHER); PTHR11588:SF360 (PANTHER); cd02186 (CDD); IPR008280 (SUPERFAMILY); IPR036525 (SUPERFAMILY)	F:GO:0003924; F:GO:0005200; F:GO:0005525; C:GO:0005874; P:GO:0007017	F:GTPase activity; F:structural constituent of cytoskeleton; F:GTP binding; C:microtubule; P:microtubule-based process	K07374	TUBA	Tubulin alpha
g425.t1	scaffold_3	14906867	14908879	557	hypothetical protein DHEL01_v202915	2.44111e-43					mobidb-lite (MOBIDB_LITE); mobidb-lite (MOBIDB_LITE); mobidb-lite (MOBIDB_LITE); mobidb-lite (MOBIDB_LITE); mobidb-lite (MOBIDB_LITE); mobidb-lite (MOBIDB_LITE); mobidb-lite (MOBIDB_LITE); mobidb-lite (MOBIDB_LITE)	no GO terms	no GO terms
g426.t1	scaffold_3	14910161	14910665	121	hypothetical protein VSDG_06523	8.69059e-56	P:GO:0006457; C:GO:0016272; F:GO:0051082	P:protein folding; C:prefoldin complex; F:unfolded protein binding			IPR009053 (G3DSA:1.10.287.GENE3D); IPR002777 (PFAM); PTHR20903:SF0 (PANTHER); PTHR20903 (PANTHER); SSF46579 (SUPERFAMILY)	P:GO:0006457; C:GO:0016272; F:GO:0051082	P:protein folding; C:prefoldin complex; F:unfolded protein binding	K09548	PFDN1	Prefoldin subunit 1
g427.t1	scaffold_3	14911424	14912637	325	hypothetical protein VMCG_01479	1.2398e-151	P:GO:0006672; C:GO:0016021; F:GO:0016811	P:ceramide metabolic process; C:integral component of membrane; F:hydrolase activity, acting on carbon-nitrogen (but not peptide) bonds, in linear amides			IPR008901 (PFAM); IPR008901 (PANTHER)	P:GO:0006672; C:GO:0016021; F:GO:0016811	P:ceramide metabolic process; C:integral component of membrane; F:hydrolase activity, acting on carbon-nitrogen (but not peptide) bonds, in linear amides	K04711	ACER3, YDC1	Dihydroceramidase
g428.t1	scaffold_3	14913405	14916053	838	Protein SGM1	0					IPR022092 (PFAM); IPR022091 (PFAM); mobidb-lite (MOBIDB_LITE); mobidb-lite (MOBIDB_LITE); mobidb-lite (MOBIDB_LITE); mobidb-lite (MOBIDB_LITE); mobidb-lite (MOBIDB_LITE); mobidb-lite (MOBIDB_LITE); mobidb-lite (MOBIDB_LITE); mobidb-lite (MOBIDB_LITE); mobidb-lite (MOBIDB_LITE); PTHR46515 (PANTHER)	no GO terms	no GO terms	K20286	TMF1	TATA element modulatory factor
g429.t1	scaffold_3	14916315	14917677	119	hypothetical protein VSDG_06519	7.69539e-65	F:GO:0005515	F:protein binding			IPR002110 (PRINTS); IPR002110 (SMART); IPR036770 (G3DSA:1.25.40.GENE3D); IPR020683 (PFAM); PTHR24134:SF3 (PANTHER); PTHR24134 (PANTHER); IPR002110 (PROSITE_PROFILES); IPR002110 (PROSITE_PROFILES); IPR020683 (PROSITE_PROFILES); IPR036770 (SUPERFAMILY)	F:GO:0005515	F:protein binding	K06694	PSMD10	26S proteasome non-ATPase regulatory subunit 10
g430.t1	scaffold_3	14918038	14919840	475	hypothetical protein VSDG_06518	0	F:GO:0005515	F:protein binding			IPR020472 (PRINTS); IPR001680 (SMART); IPR015943 (G3DSA:2.130.10.GENE3D); IPR001680 (PFAM); mobidb-lite (MOBIDB_LITE); mobidb-lite (MOBIDB_LITE); mobidb-lite (MOBIDB_LITE); PTHR19923 (PANTHER); IPR001680 (PROSITE_PROFILES); IPR001680 (PROSITE_PROFILES); IPR001680 (PROSITE_PROFILES); IPR001680 (PROSITE_PROFILES); IPR001680 (PROSITE_PROFILES); IPR017986 (PROSITE_PROFILES); cd00200 (CDD); IPR036322 …	F:GO:0005515	F:protein binding	K12862	PLRG1, PRL1, PRP46	Pleiotropic regulator 1
g431.t1	scaffold_3	14920049	14922435	752	P-loop containing nucleoside triphosphate hydrolase protein	0	C:GO:0000785; F:GO:0003677; F:GO:0003682; F:GO:0005524; C:GO:0005634; P:GO:0006260; F:GO:0016787	C:chromatin; F:DNA binding; F:chromatin binding; F:ATP binding; C:nucleus; P:DNA replication; F:hydrolase activity			IPR003593 (SMART); IPR001025 (SMART); G3DSA:3.40.50.300 (GENE3D); IPR003959 (PFAM); IPR001025 (PFAM); IPR041083 (PFAM); G3DSA:1.10.8.1280 (GENE3D); G3DSA:2.30.30.490 (GENE3D); mobidb-lite (MOBIDB_LITE); mobidb-lite (MOBIDB_LITE); mobidb-lite (MOBIDB_LITE); mobidb-lite (MOBIDB_LITE); mobidb-lite (MOBIDB_LITE); PTHR10763 (PANTHER); IPR020793 (PTHR10763:PANTHER); IPR001025 (PROSITE_PROFILES); cd1813…	F:GO:0003682; F:GO:0005524	F:chromatin binding; F:ATP binding	K02603	ORC1	Origin recognition complex subunit 1
g432.t1	scaffold_3	15068294	15070231	605	hypothetical protein VSDG_06516	1.04047e-49					mobidb-lite (MOBIDB_LITE)	no GO terms	no GO terms
g433.t1	scaffold_3	15070673	15071370	155	prefoldin subunit	3.12896e-88	P:GO:0006457; C:GO:0016272; F:GO:0051082	P:protein folding; C:prefoldin complex; F:unfolded protein binding			IPR004127 (PFAM); IPR011599 (TIGRFAM); IPR009053 (G3DSA:1.10.287.GENE3D); PTHR12674:SF2 (PANTHER); PTHR12674 (PANTHER); cd00584 (CDD); SSF46579 (SUPERFAMILY)	P:GO:0006457; C:GO:0016272; F:GO:0051082	P:protein folding; C:prefoldin complex; F:unfolded protein binding	K04797	pfdA, PFDN5	Prefoldin alpha subunit
g434.t1	scaffold_3	15071654	15072684	133	hypothetical protein BD289DRAFT_429970	1.25561e-12	C:GO:0000813; P:GO:0015031; P:GO:0032509	C:ESCRT I complex; P:protein transport; P:endosome transport via multivesicular body sorting pathway			IPR009851 (PFAM); mobidb-lite (MOBIDB_LITE); IPR037859 (PANTHER); PTHR13678:SF2 (PANTHER); IPR009851 (PROSITE_PROFILES); IPR037202 (SUPERFAMILY)	C:GO:0000813; P:GO:0032509	C:ESCRT I complex; P:endosome transport via multivesicular body sorting pathway
g435.t1	scaffold_3	15073287	15074417	346	hypothetical protein VP1G_07671	5.18817e-126					mobidb-lite (MOBIDB_LITE)	no GO terms	no GO terms
g436.t1	scaffold_3	15074679	15075174	82	---NA---						mobidb-lite (MOBIDB_LITE)	no GO terms	no GO terms
g437.t1	scaffold_3	15289118	15291822	816	paxillin	0	F:GO:0046872	F:metal ion binding			IPR001781 (SMART); G3DSA:2.10.110.10 (GENE3D); G3DSA:2.10.110.10 (GENE3D); G3DSA:2.10.110.10 (GENE3D); IPR001781 (PFAM); mobidb-lite (MOBIDB_LITE); mobidb-lite (MOBIDB_LITE); mobidb-lite (MOBIDB_LITE); mobidb-lite (MOBIDB_LITE); mobidb-lite (MOBIDB_LITE); mobidb-lite (MOBIDB_LITE); mobidb-lite (MOBIDB_LITE); mobidb-lite (MOBIDB_LITE); mobidb-lite (MOBIDB_LITE); mobidb-lite (MOBIDB_LITE); mobidb-l…	no GO terms	no GO terms
g438.t1	scaffold_3	15396580	15397772	182	hypothetical protein jhhlp_001137	4.82704e-45	F:GO:0005515	F:protein binding			IPR000626 (SMART); IPR022617 (PFAM); G3DSA:3.10.20.90 (GENE3D); mobidb-lite (MOBIDB_LITE); mobidb-lite (MOBIDB_LITE); PTHR10562:SF14 (PANTHER); PTHR10562 (PANTHER); IPR000626 (PROSITE_PROFILES); cd16116 (CDD); IPR029071 (SUPERFAMILY)	F:GO:0005515	F:protein binding	K12160	SUMO, SMT3	Small ubiquitin-related modifier
g439.t1	scaffold_3	15398230	15398675	81	hypothetical protein BD289DRAFT_429999	5.02408e-33					IPR027179 (PFAM); G3DSA:1.10.287.1130 (GENE3D); IPR027179 (PANTHER); PS51808 (PROSITE_PROFILES); IPR009069 (SUPERFAMILY)	no GO terms	no GO terms
g440.t1	scaffold_3	15399557	15402769	960	hypothetical protein DHEL01_v201199	0	P:GO:0006406; P:GO:0006606; F:GO:0017056; C:GO:0031080; C:GO:0031965	P:mRNA export from nucleus; P:protein import into nucleus; F:structural constituent of nuclear pore; C:nuclear pore outer ring; C:nuclear membrane			G3DSA:1.10.3450.20 (GENE3D); IPR007252 (PFAM); mobidb-lite (MOBIDB_LITE); mobidb-lite (MOBIDB_LITE); IPR007252 (PANTHER)	C:GO:0005643; F:GO:0017056	C:nuclear pore; F:structural constituent of nuclear pore	K14301	NUP107, NUP84	Nuclear pore complex protein Nup107
g441.t1	scaffold_3	15403764	15405997	624	Proline--tRNA ligase	0	F:GO:0004827; F:GO:0005524; C:GO:0005737; P:GO:0006433; P:GO:0006525; P:GO:0006560	F:proline-tRNA ligase activity; F:ATP binding; C:cytoplasm; P:prolyl-tRNA aminoacylation; P:arginine metabolic process; P:proline metabolic process	EC:6.1.1.15	Proline--tRNA ligase	IPR002316 (PRINTS); IPR004500 (TIGRFAM); IPR004154 (PFAM); IPR002314 (PFAM); IPR036621 (G3DSA:3.40.50.GENE3D); G3DSA:3.30.930.10 (GENE3D); G3DSA:3.30.930.10 (GENE3D); PTHR42753 (PANTHER); PTHR42753:SF2 (PANTHER); IPR006195 (PROSITE_PROFILES); SSF52954 (SUPERFAMILY); SSF55681 (SUPERFAMILY)	F:GO:0000166; F:GO:0004812; F:GO:0004827; F:GO:0005524; C:GO:0005737; P:GO:0006418; P:GO:0006433	F:nucleotide binding; F:aminoacyl-tRNA ligase activity; F:proline-tRNA ligase activity; F:ATP binding; C:cytoplasm; P:tRNA aminoacylation for protein translation; P:prolyl-tRNA aminoacylation	K01881	PARS, proS	prolyl-tRNA synthetase
g442.t1	scaffold_3	15406362	15409618	1063	CBF/Mak21 family-domain-containing protein	0	P:GO:0042254	P:ribosome biogenesis			IPR005612 (PFAM); mobidb-lite (MOBIDB_LITE); mobidb-lite (MOBIDB_LITE); mobidb-lite (MOBIDB_LITE); mobidb-lite (MOBIDB_LITE); mobidb-lite (MOBIDB_LITE); mobidb-lite (MOBIDB_LITE); mobidb-lite (MOBIDB_LITE); mobidb-lite (MOBIDB_LITE); mobidb-lite (MOBIDB_LITE); mobidb-lite (MOBIDB_LITE); IPR040155 (PANTHER); IPR016024 (SUPERFAMILY)	P:GO:0042254	P:ribosome biogenesis	K14832	MAK21, NOC1, CEBPZ	Ribosome biogenesis protein MAK21
g443.t1	scaffold_3	15409776	15410554	148	hypothetical protein BD289DRAFT_481385	3.58812e-75					no IPS match	no IPS match	no IPS match
g444.t1	scaffold_3	15411124	15413768	284	hypothetical protein AU210_000603	3.55354e-84	P:GO:0000103; F:GO:0004020; F:GO:0005524; P:GO:0006144	P:sulfate assimilation; F:adenylylsulfateKinase activity; F:ATP binding; P:purine nucleobase metabolic process	EC:2.7.1.25	Adenylyl-sulfateKinase	PF01583 (PFAM); G3DSA:3.40.50.300 (GENE3D); PTHR11055:SF1 (PANTHER); PTHR11055 (PANTHER); IPR002891 (CDD); IPR027417 (SUPERFAMILY)	P:GO:0000103; F:GO:0004020; F:GO:0005524	P:sulfate assimilation; F:adenylylsulfateKinase activity; F:ATP binding	K00860	cysC	Adenylylsulfate kinase
g445.t1	scaffold_3	15414008	15416093	453	hypothetical protein VSDG_06510	0	F:GO:0015078; C:GO:0033180; P:GO:1902600; P:GO:1902600	F:proton transmembrane transporter activity; C:proton-transporting V-type ATPase, V1 domain; P:proton transmembrane transport; P:proton transmembrane transport			G3DSA:1.20.1460.10 (GENE3D); G3DSA:3.30.70.100 (GENE3D); G3DSA:3.30.70.1180 (GENE3D); IPR004907 (PFAM); mobidb-lite (MOBIDB_LITE); IPR004907 (PANTHER); PTHR10137:SF0 (PANTHER); IPR004907 (CDD); IPR036132 (SUPERFAMILY)	F:GO:0015078; C:GO:0033180; P:GO:1902600	F:proton transmembrane transporter activity; C:proton-transporting V-type ATPase, V1 domain; P:proton transmembrane transport	K02148	ATPeV1C, ATP6C	V-type H+-transporting Atpase subunit C
g446.t1	scaffold_3	15416615	15420101	1061	hypothetical protein VP1G_07669	2.56693e-128	F:GO:0003677	F:DNA binding			mobidb-lite (MOBIDB_LITE); mobidb-lite (MOBIDB_LITE); mobidb-lite (MOBIDB_LITE); mobidb-lite (MOBIDB_LITE); mobidb-lite (MOBIDB_LITE); mobidb-lite (MOBIDB_LITE); mobidb-lite (MOBIDB_LITE); mobidb-lite (MOBIDB_LITE); mobidb-lite (MOBIDB_LITE); mobidb-lite (MOBIDB_LITE); mobidb-lite (MOBIDB_LITE); mobidb-lite (MOBIDB_LITE); mobidb-lite (MOBIDB_LITE); mobidb-lite (MOBIDB_LITE); PTHR22934 (PANTHER); …	no GO terms	no GO terms
g447.t1	scaffold_3	15421879	15423584	546	hypothetical protein BD289DRAFT_497112	0	F:GO:0005515	F:protein binding			IPR001810 (PFAM); mobidb-lite (MOBIDB_LITE); mobidb-lite (MOBIDB_LITE); mobidb-lite (MOBIDB_LITE); mobidb-lite (MOBIDB_LITE); IPR001810 (PROSITE_PROFILES); IPR036047 (SUPERFAMILY)	F:GO:0005515	F:protein binding
g448.t1	scaffold_3	15427060	15431248	1067	Protein lifeguard 1	0					mobidb-lite (MOBIDB_LITE); mobidb-lite (MOBIDB_LITE); mobidb-lite (MOBIDB_LITE); mobidb-lite (MOBIDB_LITE); mobidb-lite (MOBIDB_LITE); mobidb-lite (MOBIDB_LITE); mobidb-lite (MOBIDB_LITE); mobidb-lite (MOBIDB_LITE); mobidb-lite (MOBIDB_LITE); PTHR22619 (PANTHER); PTHR22619:SF0 (PANTHER)	no GO terms	no GO terms
g449.t1	scaffold_3	15432031	15433344	414	hypothetical protein VSDG_06495	0	F:GO:0010181; F:GO:0016491; P:GO:0055114	F:FMN binding; F:oxidoreductase activity; P:oxidation-reduction process			IPR000262 (PFAM); IPR012133 (PIRSF); IPR013785 (G3DSA:3.20.20.GENE3D); PTHR10578:SF86 (PANTHER); PTHR10578 (PANTHER); IPR037396 (PROSITE_PROFILES); SSF51395 (SUPERFAMILY)	F:GO:0003824; F:GO:0010181; F:GO:0016491; P:GO:0055114	F:catalytic activity; F:FMN binding; F:oxidoreductase activity; P:oxidation-reduction process	K00467	E1.13.12.4	Lactate 2-monooxygenase
g450.t1	scaffold_3	15434574	15435023	110	Cytochrome c oxidase assembly protein COX19	1.11245e-49	F:GO:0005507; C:GO:0005758; C:GO:0005829; P:GO:0030001; P:GO:0033617	F:copper ion binding; C:mitochondrial intermembrane space; C:cytosol; P:metal ion transport; P:mitochondrial respiratory chain complex IV assembly			mobidb-lite (MOBIDB_LITE); mobidb-lite (MOBIDB_LITE); PTHR21107 (PANTHER); PS51808 (PROSITE_PROFILES)	no GO terms	no GO terms	K18183	COX19	Cytochrome c oxidase assembly protein subunit 19
g451.t1	scaffold_3	15435724	15438325	803	Dynamin central region-domain-containing protein	0	F:GO:0003924; F:GO:0005525	F:GTPase activity; F:GTP binding	EC:3.6.1.15	Nucleoside-triphosphate phosphatase	IPR022812 (PRINTS); IPR003130 (SMART); IPR001401 (SMART); G3DSA:1.20.120.1240 (GENE3D); IPR003130 (PFAM); IPR022812 (PFAM); IPR011993 (G3DSA:2.30.29.GENE3D); G3DSA:1.20.120.1240 (GENE3D); G3DSA:3.40.50.300 (GENE3D); IPR000375 (PFAM); mobidb-lite (MOBIDB_LITE); IPR022812 (PANTHER); PTHR11566:SF21 (PANTHER); IPR030381 (PROSITE_PROFILES); IPR020850 (PROSITE_PROFILES); IPR001401 (CDD); IPR027417 (SUP…	F:GO:0003924; F:GO:0005525	F:GTPase activity; F:GTP binding	K17065	DNM1L	Dynamin 1-like protein
g452.t1	scaffold_3	15438908	15441503	773	succinyl-CoA synthetase subunit alpha	4.67968e-175	F:GO:0003824; F:GO:0048037	F:catalytic activity; F:cofactor binding			PR01798 (PRINTS); IPR003781 (SMART); IPR016102 (G3DSA:3.40.50.GENE3D); IPR016102 (G3DSA:3.40.50.GENE3D); IPR003781 (PFAM); IPR005811 (PFAM); G3DSA:3.40.50.720 (GENE3D); mobidb-lite (MOBIDB_LITE); mobidb-lite (MOBIDB_LITE); mobidb-lite (MOBIDB_LITE); mobidb-lite (MOBIDB_LITE); mobidb-lite (MOBIDB_LITE); mobidb-lite (MOBIDB_LITE); PTHR11117:SF6 (PANTHER); PTHR11117 (PANTHER); IPR016102 (SUPERFAMILY…	F:GO:0003824; F:GO:0048037	F:catalytic activity; F:cofactor binding	K01899	LSC1	Succinyl-CoA synthetase alpha subunit
g453.t1	scaffold_3	15503463	15504629	388	hypothetical protein VPNG_01897	1.23734e-97	C:GO:0000445; P:GO:0006397	C:THO complex part of transcription export complex; P:mRNA processing			IPR008501 (PFAM); mobidb-lite (MOBIDB_LITE); mobidb-lite (MOBIDB_LITE); mobidb-lite (MOBIDB_LITE); mobidb-lite (MOBIDB_LITE); mobidb-lite (MOBIDB_LITE); mobidb-lite (MOBIDB_LITE); PTHR23405 (PANTHER); PTHR23405:SF5 (PANTHER)	C:GO:0000445; P:GO:0006397	C:THO complex part of transcription export complex; P:mRNA processing
g454.t1	scaffold_3	15505062	15505547	126	putative tubulin-specific chaperone rbl2 protein	5.23951e-20	P:GO:0007021; P:GO:0007023; C:GO:0045298; F:GO:0048487	P:tubulin complex assembly; P:post-chaperonin tubulin folding pathway; C:tubulin complex; F:beta-tubulin binding			IPR004226 (PFAM); G3DSA:1.20.58.90 (GENE3D); IPR004226 (PANTHER); PTHR21500:SF0 (PANTHER); PD010430 (PRODOM); IPR036126 (SUPERFAMILY)	P:GO:0007021; P:GO:0007023; F:GO:0048487	P:tubulin complex assembly; P:post-chaperonin tubulin folding pathway; F:beta-tubulin binding	K17292	TBCA	Tubulin -spcific chaperon A
g455.t1	scaffold_3	15505670	15507366	324	cytochrome P450	1.35387e-42	F:GO:0005506; F:GO:0016705; F:GO:0020037; P:GO:0055114	F:iron ion binding; F:oxidoreductase activity, acting on paired donors, with incorporation or reduction of molecular oxygen; F:heme binding; P:oxidation-reduction process			IPR036396 (G3DSA:1.10.630.GENE3D); mobidb-lite (MOBIDB_LITE); mobidb-lite (MOBIDB_LITE); mobidb-lite (MOBIDB_LITE); PTHR24287:SF5 (PANTHER); PTHR24287 (PANTHER); IPR036396 (SUPERFAMILY)	F:GO:0005506; F:GO:0016705; F:GO:0020037; P:GO:0055114	F:iron ion binding; F:oxidoreductase activity, acting on paired donors, with incorporation or reduction of molecular oxygen; F:heme binding; P:oxidation-reduction process
g456.t1	scaffold_3	15508156	15508530	124	hypothetical protein VM1G_01695	4.44485e-26	F:GO:0003677; C:GO:0005634; P:GO:0006351; F:GO:0008270	F:DNA binding; C:nucleus; P:transcription, DNA-templated; F:zinc ion binding			PTHR47660 (PANTHER); PTHR47660:SF2 (PANTHER)	no GO terms	no GO terms
g457.t1	scaffold_3	15602219	15603494	353	hypothetical protein DHEL01_v212499	1.49149e-105	F:GO:0005515	F:protein binding			G3DSA:3.30.710.10 (GENE3D); mobidb-lite (MOBIDB_LITE); IPR000210 (PROSITE_PROFILES); cd18186 (CDD)	F:GO:0005515	F:protein binding
g458.t1	scaffold_3	15822933	15826605	1206	hypothetical protein BD289DRAFT_361177	0					mobidb-lite (MOBIDB_LITE); mobidb-lite (MOBIDB_LITE); mobidb-lite (MOBIDB_LITE); mobidb-lite (MOBIDB_LITE); mobidb-lite (MOBIDB_LITE); mobidb-lite (MOBIDB_LITE); mobidb-lite (MOBIDB_LITE); mobidb-lite (MOBIDB_LITE); mobidb-lite (MOBIDB_LITE); mobidb-lite (MOBIDB_LITE); mobidb-lite (MOBIDB_LITE); mobidb-lite (MOBIDB_LITE); mobidb-lite (MOBIDB_LITE); mobidb-lite (MOBIDB_LITE); PTHR43939 (PANTHER); …	no GO terms	no GO terms
g459.t1	scaffold_3	15828026	15830119	521	putative ammonium transporter protein	0	F:GO:0008519; C:GO:0016021; P:GO:0072488	F:ammonium transmembrane transporter activity; C:integral component of membrane; P:ammonium transmembrane transport			IPR002229 (PRINTS); IPR029020 (G3DSA:1.10.3430.GENE3D); IPR024041 (PFAM); IPR001905 (TIGRFAM); mobidb-lite (MOBIDB_LITE); mobidb-lite (MOBIDB_LITE); PTHR43029 (PANTHER); PTHR43029:SF4 (PANTHER); SSF111352 (SUPERFAMILY)	F:GO:0008519; P:GO:0015696; C:GO:0016020; P:GO:0072488	F:ammonium transmembrane transporter activity; P:ammonium transport; C:membrane; P:ammonium transmembrane transport	K03320	amt, AMT, MEP	Ammonium transporter, Amt family
g460.t1	scaffold_3	15830656	15832582	244	putative rwd domain protein	5.49788e-25	F:GO:0005515	F:protein binding			IPR006575 (SMART); IPR006575 (PFAM); IPR016135 (G3DSA:3.10.110.GENE3D); mobidb-lite (MOBIDB_LITE); mobidb-lite (MOBIDB_LITE); IPR040213 (PANTHER); IPR006575 (PROSITE_PROFILES); IPR016135 (SUPERFAMILY)	F:GO:0005515	F:protein binding
g461.t1	scaffold_3	15832854	15835084	720	armadillo-type protein	0	F:GO:0003723	F:RNA binding			IPR001313 (SMART); IPR012959 (PFAM); mobidb-lite (MOBIDB_LITE); mobidb-lite (MOBIDB_LITE); mobidb-lite (MOBIDB_LITE); mobidb-lite (MOBIDB_LITE); mobidb-lite (MOBIDB_LITE); IPR040059 (PANTHER); PTHR13389:SF0 (PANTHER); IPR033133 (PROSITE_PROFILES); IPR016024 (SUPERFAMILY)	F:GO:0003723	F:RNA binding	K14844	PUF6	Pumilio homology domain family member 6
g462.t1	scaffold_3	15915922	15917600	492	---NA---						mobidb-lite (MOBIDB_LITE); mobidb-lite (MOBIDB_LITE); mobidb-lite (MOBIDB_LITE); mobidb-lite (MOBIDB_LITE); mobidb-lite (MOBIDB_LITE)	no GO terms	no GO terms
g463.t1	scaffold_3	15918411	15919047	157	HRDC-like protein	9.23198e-62	F:GO:0000166; F:GO:0003824; P:GO:0006352; C:GO:0030880	F:nucleotide binding; F:catalytic activity; P:DNA-templated transcription, initiation; C:RNA polymerase complex			IPR006590 (SMART); IPR038324 (G3DSA:1.20.1250.GENE3D); IPR005574 (PFAM); mobidb-lite (MOBIDB_LITE); PTHR21297 (PANTHER); PTHR21297:SF0 (PANTHER); IPR010997 (SUPERFAMILY)	F:GO:0000166; F:GO:0003824; P:GO:0006352; C:GO:0030880; P:GO:0044237	F:nucleotide binding; F:catalytic activity; P:DNA-templated transcription, initiation; C:RNA polymerase complex; P:cellular metabolic process	K03012	RPB4, POLR2D	DNA-directed RNA polymerase II subunit RPB4
g464.t1	scaffold_3	15919377	15920335	175	sybindin-like family protein	7.32639e-100	C:GO:0005783; C:GO:0005794; P:GO:0006888; C:GO:0030008	C:endoplasmic reticulum; C:Golgi apparatus; P:endoplasmic reticulum to Golgi vesicle-mediated transport; C:TRAPP complex			IPR007233 (SMART); IPR007233 (PFAM); G3DSA:3.30.450.70 (GENE3D); PTHR23249:SF15 (PANTHER); IPR007233 (PANTHER); cd14856 (CDD); IPR011012 (SUPERFAMILY)	P:GO:0016192; C:GO:0030008	P:vesicle-mediated transport; C:TRAPP complex	K20303	TRAPPC4, TRS23	Trafficking protein particle complex subunit 4
g465.t1	scaffold_3	15920540	15921568	313	hypothetical protein BD289DRAFT_361115	1.25807e-119	P:GO:0006511; C:GO:0008540	P:ubiquitin-dependent protein catabolic process; C:proteasome regulatory particle, base subcomplex			IPR002035 (SMART); IPR036465 (G3DSA:3.40.50.GENE3D); IPR002035 (PFAM); mobidb-lite (MOBIDB_LITE); mobidb-lite (MOBIDB_LITE); mobidb-lite (MOBIDB_LITE); IPR027040 (PTHR10223:PANTHER); PTHR10223 (PANTHER); IPR003903 (PROSITE_PROFILES); IPR002035 (PROSITE_PROFILES); IPR036465 (SUPERFAMILY)	P:GO:0006511; C:GO:0008540	P:ubiquitin-dependent protein catabolic process; C:proteasome regulatory particle, base subcomplex	K03029	PSMD4, RPN10	26S proteasome regulatory subunit N10
g466.t1	scaffold_3	15922110	15923465	366	hypothetical protein DHEL01_v205524	3.95966e-67					IPR018851 (PFAM); mobidb-lite (MOBIDB_LITE); mobidb-lite (MOBIDB_LITE); mobidb-lite (MOBIDB_LITE); mobidb-lite (MOBIDB_LITE); mobidb-lite (MOBIDB_LITE); mobidb-lite (MOBIDB_LITE); mobidb-lite (MOBIDB_LITE); mobidb-lite (MOBIDB_LITE); mobidb-lite (MOBIDB_LITE); PTHR16040 (PANTHER); PTHR16040:SF7 (PANTHER)	no GO terms	no GO terms
g467.t1	scaffold_3	15923754	15924578	196	Translation machinery-associated protein 22	2.51875e-95	F:GO:0003743; C:GO:0005737; C:GO:0005840; P:GO:0006446	F:translation initiation factor activity; C:cytoplasm; C:ribosome; P:regulation of translational initiation			IPR001950 (PFAM); G3DSA:3.30.780.10 (GENE3D); IPR005873 (TIGRFAM); PTHR12789 (PANTHER); PTHR12789:SF0 (PANTHER); IPR001950 (PROSITE_PROFILES); cd11607 (CDD); IPR036877 (SUPERFAMILY)	F:GO:0003743; P:GO:0006413	F:translation initiation factor activity; P:translational initiation
g468.t1	scaffold_3	15925516	15928659	1047	hypothetical protein BD289DRAFT_458553	0	F:GO:0008168	F:methyltransferase activity			IPR013216 (PFAM); G3DSA:3.40.50.150 (GENE3D); mobidb-lite (MOBIDB_LITE); mobidb-lite (MOBIDB_LITE); mobidb-lite (MOBIDB_LITE); mobidb-lite (MOBIDB_LITE); mobidb-lite (MOBIDB_LITE); cd02440 (CDD); IPR029063 (SUPERFAMILY)	F:GO:0008168	F:methyltransferase activity
g469.t1	scaffold_3	15929401	15932751	1079	hypothetical protein VSDG_04624	0	F:GO:0003712; C:GO:0005667; P:GO:0006355; P:GO:0006357; C:GO:0016592	F:transcription coregulator activity; C:transcription factor complex; P:regulation of transcription, DNA-templated; P:regulation of transcription by RNA polymerase II; C:mediator complex			IPR013947 (PFAM); mobidb-lite (MOBIDB_LITE); PTHR12809:SF2 (PANTHER); IPR013947 (PANTHER)	F:GO:0003712; P:GO:0006357; C:GO:0016592	F:transcription coregulator activity; P:regulation of transcription by RNA polymerase II; C:mediator complex	K15156	MED14, RGR1	Mediator of RNA polymerase II transcription subunit 14
g470.t1	scaffold_3	16043491	16045541	507	putative glucose-6-phosphate 1-dehydrogenase	0	F:GO:0004345; P:GO:0006006; P:GO:0006749; P:GO:0009051; P:GO:0042542; F:GO:0050661	F:glucose-6-phosphate dehydrogenase activity; P:glucose metabolic process; P:glutathione metabolic process; P:pentose-phosphate shunt, oxidative branch; P:response to hydrogen peroxide; F:NADP binding	EC:1.1.1.49	Glucose-6-phosphate dehydrogenase (NADP(+))	IPR001282 (PRINTS); G3DSA:3.40.50.720 (GENE3D); IPR001282 (PIRSF); IPR001282 (TIGRFAM); IPR022674 (PFAM); IPR022675 (PFAM); G3DSA:3.30.360.10 (GENE3D); IPR001282 (PANTHER); PTHR23429:SF0 (PANTHER); IPR001282 (HAMAP); IPR036291 (SUPERFAMILY); SSF55347 (SUPERFAMILY)	F:GO:0004345; P:GO:0006006; F:GO:0016614; F:GO:0050661; P:GO:0055114	F:glucose-6-phosphate dehydrogenase activity; P:glucose metabolic process; F:oxidoreductase activity, acting on CH-OH group of donors; F:NADP binding; P:oxidation-reduction process	K00036	G6PD, zwf	Glucose-6-phosphate 1-dehydrogenase			Carbohydrate-binding molecule
g471.t1	scaffold_3	16046931	16047756	109	putative 60s ribosomal protein l33	4.63339e-69	F:GO:0003735; C:GO:0005840; P:GO:0006412; P:GO:0042254	F:structural constituent of ribosome; C:ribosome; P:translation; P:ribosome biogenesis			IPR001780 (PFAM); IPR038661 (G3DSA:2.40.10.GENE3D); PTHR10902:SF0 (PANTHER); IPR001780 (PANTHER); PD012670 (PRODOM); IPR001780 (HAMAP); IPR009000 (SUPERFAMILY)	F:GO:0003735; C:GO:0005840; P:GO:0006412	F:structural constituent of ribosome; C:ribosome; P:translation	K02917	RP-L35Ae, RPL35A	Large subunit ribosomal protein L35A3
g472.t1	scaffold_3	16048558	16050021	218	hypothetical protein EKO27_g8364	2.5532e-13	C:GO:0016020; C:GO:0016021	C:membrane; C:integral component of membrane			no IPS match	no IPS match	no IPS match
g473.t1	scaffold_3	16087901	16089278	342	hypothetical protein DHEL01_v209636	4.75862e-76					IPR018809 (PFAM); mobidb-lite (MOBIDB_LITE); mobidb-lite (MOBIDB_LITE); mobidb-lite (MOBIDB_LITE); mobidb-lite (MOBIDB_LITE); mobidb-lite (MOBIDB_LITE); mobidb-lite (MOBIDB_LITE); mobidb-lite (MOBIDB_LITE); mobidb-lite (MOBIDB_LITE); IPR018809 (PANTHER)	no GO terms	no GO terms
g474.t1	scaffold_3	16092248	16092764	117	Vacuolar ATPase assembly integral membrane protein vma-21	1.86001e-56	C:GO:0005783; C:GO:0005789; C:GO:0012507; C:GO:0016021; C:GO:0033116; P:GO:0070072	C:endoplasmic reticulum; C:endoplasmic reticulum membrane; C:ER to Golgi transport vesicle membrane; C:integral component of membrane; C:endoplasmic reticulum-Golgi intermediate compartment membrane; P:vacuolar proton-transporting V-type ATPase complex assembly			IPR019013 (PFAM); IPR019013 (PANTHER); IPR019013 (HAMAP)	P:GO:0070072	P:vacuolar proton-transporting V-type ATPase complex assembly	K23952	VMA21	Vacuolar ATPase assembly integral membrane protein VMA21
g475.t1	scaffold_3	16094021	16094901	268	hypothetical protein VSDG_04629	4.54418e-08	F:GO:0005524	F:ATP binding			mobidb-lite (MOBIDB_LITE); mobidb-lite (MOBIDB_LITE); mobidb-lite (MOBIDB_LITE); mobidb-lite (MOBIDB_LITE)	no GO terms	no GO terms
g475.t2	scaffold_3	16094021	16097377	1118	PSR99384.1	0	F:GO:0005524	F:ATP binding			IPR014001 (SMART); IPR001650 (SMART); IPR038718 (G3DSA:3.40.50.GENE3D); G3DSA:3.40.50.300 (GENE3D); IPR000330 (PFAM); IPR001650 (PFAM); mobidb-lite (MOBIDB_LITE); mobidb-lite (MOBIDB_LITE); mobidb-lite (MOBIDB_LITE); mobidb-lite (MOBIDB_LITE); mobidb-lite (MOBIDB_LITE); mobidb-lite (MOBIDB_LITE); mobidb-lite (MOBIDB_LITE); mobidb-lite (MOBIDB_LITE); mobidb-lite (MOBIDB_LITE); PTHR10799:SF964 (PAN…	F:GO:0005524	F:ATP binding	K14439	SMARCAD1	SWI/SNF-related matrix-associated actin-dependent regulator of chromatin subfamily A containing DEAD/H box 1
g476.t1	scaffold_3	16098764	16100712	602	ROV97537.1	0					G3DSA:1.20.1250.20 (GENE3D); IPR024671 (PFAM); mobidb-lite (MOBIDB_LITE); mobidb-lite (MOBIDB_LITE); PTHR11360 (PANTHER); PTHR11360:SF264 (PANTHER); cd17483 (CDD); IPR036259 (SUPERFAMILY)	no GO terms	no GO terms	K06902	UMF1	MFS transporter, UMF1 family
g477.t1	scaffold_3	16102087	16103719	440	hypothetical protein VP1G_01417	0	C:GO:0000785; F:GO:0003682; F:GO:0046872	C:chromatin; F:chromatin binding; F:metal ion binding			G3DSA:2.30.30.490 (GENE3D); mobidb-lite (MOBIDB_LITE); mobidb-lite (MOBIDB_LITE); mobidb-lite (MOBIDB_LITE); mobidb-lite (MOBIDB_LITE); mobidb-lite (MOBIDB_LITE); mobidb-lite (MOBIDB_LITE); PTHR46364 (PANTHER); PTHR46364:SF8 (PANTHER); IPR001025 (PROSITE_PROFILES); cd04370 (CDD); cd15489 (CDD); IPR011011 (SUPERFAMILY)	F:GO:0003682	F:chromatin binding
g478.t1	scaffold_3	16105246	16107417	529	PSR99388.1	1.1746e-173	F:GO:0008143; P:GO:0043488; P:GO:1900364	F:poly(A) binding; P:regulation of mRNA stability; P:negative regulation of mRNA polyadenylation			PF14608 (PFAM); G3DSA:1.20.58.1670 (GENE3D); G3DSA:1.20.58.1670 (GENE3D); mobidb-lite (MOBIDB_LITE); mobidb-lite (MOBIDB_LITE); mobidb-lite (MOBIDB_LITE); mobidb-lite (MOBIDB_LITE); mobidb-lite (MOBIDB_LITE); mobidb-lite (MOBIDB_LITE); PTHR14738:SF29 (PANTHER); IPR040366 (PANTHER)	F:GO:0008143; P:GO:0043488; P:GO:1900364	F:poly(A) binding; P:regulation of mRNA stability; P:negative regulation of mRNA polyadenylation	K23039	NAB2	Nuclear polyadenylated RNA-binding protein NAB2
g478.t2	scaffold_3	16105246	16106827	506	PSR99388.1	3.73509e-176	F:GO:0008143; P:GO:0043488; P:GO:1900364	F:poly(A) binding; P:regulation of mRNA stability; P:negative regulation of mRNA polyadenylation			G3DSA:1.20.58.1670 (GENE3D); G3DSA:1.20.58.1670 (GENE3D); PF14608 (PFAM); mobidb-lite (MOBIDB_LITE); mobidb-lite (MOBIDB_LITE); mobidb-lite (MOBIDB_LITE); mobidb-lite (MOBIDB_LITE); mobidb-lite (MOBIDB_LITE); mobidb-lite (MOBIDB_LITE); PTHR14738:SF29 (PANTHER); IPR040366 (PANTHER)	F:GO:0008143; P:GO:0043488; P:GO:1900364	F:poly(A) binding; P:regulation of mRNA stability; P:negative regulation of mRNA polyadenylation	K23039	NAB2	Nuclear polyadenylated RNA-binding protein NAB2
g479.t1	scaffold_3	16108122	16110195	591	PSR99389.1	0	P:GO:0001575; F:GO:0004563; P:GO:0005975; P:GO:0006027; P:GO:0006040	P:globoside metabolic process; F:beta-N-acetylhexosaminidase activity; P:carbohydrate metabolic process; P:glycosaminoglycan catabolic process; P:amino sugar metabolic process	EC:3.2.1.52	Beta-N-acetylhexosaminidase	IPR025705 (PRINTS); IPR029018 (G3DSA:3.30.379.GENE3D); IPR015883 (PFAM); IPR025705 (PIRSF); G3DSA:3.20.20.80 (GENE3D); IPR029019 (PFAM); PTHR22600:SF37 (PANTHER); PTHR22600 (PANTHER); IPR017853 (SUPERFAMILY); IPR029018 (SUPERFAMILY)	F:GO:0004553; F:GO:0004563; P:GO:0005975	F:hydrolase activity, hydrolyzing O-glycosyl compounds; F:beta-N-acetylhexosaminidase activity; P:carbohydrate metabolic process	K12373	HEXA_B	Hexosaminidase	signal peptide		Glycoside hydrolase
g480.t1	scaffold_3	16212236	16218516	1396	PSR99397.1	0	F:GO:0005524; C:GO:0016021; F:GO:0016887; F:GO:0042626; P:GO:0055085	F:ATP binding; C:integral component of membrane; F:ATPase activity; F:ATPase-coupled transmembrane transporter activity; P:transmembrane transport	EC:3.6.1.3; EC:3.6.1.15	Adenosinetriphosphatase; Nucleoside-triphosphate phosphatase	IPR003593 (SMART); IPR003439 (PFAM); G3DSA:3.40.50.300 (GENE3D); IPR036640 (G3DSA:1.20.1560.GENE3D); IPR003439 (PFAM); IPR011527 (PFAM); mobidb-lite (MOBIDB_LITE); mobidb-lite (MOBIDB_LITE); mobidb-lite (MOBIDB_LITE); mobidb-lite (MOBIDB_LITE); mobidb-lite (MOBIDB_LITE); PTHR24221:SF213 (PANTHER); IPR039421 (PANTHER); IPR003439 (PROSITE_PROFILES); IPR011527 (PROSITE_PROFILES); IPR003439 (PROSITE_…	F:GO:0005524; C:GO:0016021; F:GO:0016887; F:GO:0042626; P:GO:0055085	F:ATP binding; C:integral component of membrane; F:ATPase activity; F:ATPase-coupled transmembrane transporter activity; P:transmembrane transport						Carbohydrate esterase
g481.t1	scaffold_3	16219084	16225186	1270	PSR99395.1	0	F:GO:0003824; P:GO:0009058; F:GO:0030170; F:GO:0046872	F:catalytic activity; P:biosynthetic process; F:pyridoxal phosphate binding; F:metal ion binding			IPR000306 (SMART); IPR015421 (G3DSA:3.40.640.GENE3D); IPR000306 (PFAM); IPR013083 (G3DSA:3.30.40.GENE3D); IPR004839 (PFAM); mobidb-lite (MOBIDB_LITE); mobidb-lite (MOBIDB_LITE); mobidb-lite (MOBIDB_LITE); mobidb-lite (MOBIDB_LITE); mobidb-lite (MOBIDB_LITE); mobidb-lite (MOBIDB_LITE); mobidb-lite (MOBIDB_LITE); mobidb-lite (MOBIDB_LITE); mobidb-lite (MOBIDB_LITE); PTHR42790 (PANTHER); PTHR42790:S…	F:GO:0003824; P:GO:0009058; F:GO:0030170; F:GO:0046872	F:catalytic activity; P:biosynthetic process; F:pyridoxal phosphate binding; F:metal ion binding	K00838	ARO8	Aromatic amino acid aminotransferase I/2-aminoadipate transaminase
g482.t1	scaffold_3	16225609	16226282	197	KUI66757.1	1.17978e-40					IPR020999 (PFAM); mobidb-lite (MOBIDB_LITE); mobidb-lite (MOBIDB_LITE); IPR020999 (PANTHER)	no GO terms	no GO terms
g483.t1	scaffold_3	16330067	16331137	356	---NA---						mobidb-lite (MOBIDB_LITE); mobidb-lite (MOBIDB_LITE); mobidb-lite (MOBIDB_LITE); mobidb-lite (MOBIDB_LITE); mobidb-lite (MOBIDB_LITE)	no GO terms	no GO terms
g484.t1	scaffold_3	16331724	16333191	459	KUI66762.1	4.91483e-114					mobidb-lite (MOBIDB_LITE); mobidb-lite (MOBIDB_LITE); mobidb-lite (MOBIDB_LITE); mobidb-lite (MOBIDB_LITE); mobidb-lite (MOBIDB_LITE); mobidb-lite (MOBIDB_LITE); mobidb-lite (MOBIDB_LITE); mobidb-lite (MOBIDB_LITE); mobidb-lite (MOBIDB_LITE)	no GO terms	no GO terms
g485.t1	scaffold_3	16334856	16336480	429	POS73814.1	8.36404e-105	F:GO:0003676	F:nucleic acid binding			IPR000504 (SMART); IPR000504 (PFAM); IPR012677 (G3DSA:3.30.70.GENE3D); IPR012677 (G3DSA:3.30.70.GENE3D); mobidb-lite (MOBIDB_LITE); mobidb-lite (MOBIDB_LITE); mobidb-lite (MOBIDB_LITE); mobidb-lite (MOBIDB_LITE); mobidb-lite (MOBIDB_LITE); mobidb-lite (MOBIDB_LITE); mobidb-lite (MOBIDB_LITE); mobidb-lite (MOBIDB_LITE); PTHR23003 (PANTHER); IPR000504 (PROSITE_PROFILES); IPR000504 (PROSITE_PROFILES…	F:GO:0003676	F:nucleic acid binding	K11294	NCL, NSR1	Nucleolin
g486.t1	scaffold_3	16337035	16337456	102	OAA68600.1	3.18206e-62					IPR039993 (PANTHER); PD069254 (PRODOM)	no GO terms	no GO terms
g487.t1	scaffold_3	16337856	16338610	196	putative mitochondrial ribosomal protein subunit l37	6.84918e-88	C:GO:0005840	C:ribosome			IPR013870 (PFAM); mobidb-lite (MOBIDB_LITE); mobidb-lite (MOBIDB_LITE); mobidb-lite (MOBIDB_LITE); IPR013870 (PANTHER)	no GO terms	no GO terms	K17435	MRPL54	Large subunit ribosomal protein L54
g488.t1	scaffold_3	16339099	16340886	595	PSR99362.1	2.51104e-131	C:GO:0005669; P:GO:0006367	C:transcription factor TFIID complex; P:transcription initiation from RNA polymerase II promoter			IPR006751 (SMART); IPR006751 (PFAM); mobidb-lite (MOBIDB_LITE); mobidb-lite (MOBIDB_LITE); mobidb-lite (MOBIDB_LITE); mobidb-lite (MOBIDB_LITE); mobidb-lite (MOBIDB_LITE); mobidb-lite (MOBIDB_LITE); mobidb-lite (MOBIDB_LITE); mobidb-lite (MOBIDB_LITE); mobidb-lite (MOBIDB_LITE); mobidb-lite (MOBIDB_LITE); mobidb-lite (MOBIDB_LITE); mobidb-lite (MOBIDB_LITE); mobidb-lite (MOBIDB_LITE); PTHR12228:S…	C:GO:0005669; P:GO:0006367	C:transcription factor TFIID complex; P:transcription initiation from RNA polymerase II promoter	K03132	TAF7	Transcription initiation factor TFIID subunit 7
g488.t2	scaffold_3	16339099	16340703	534	PSR99362.1	2.15249e-116	C:GO:0005669; P:GO:0006367	C:transcription factor TFIID complex; P:transcription initiation from RNA polymerase II promoter			IPR006751 (SMART); IPR006751 (PFAM); mobidb-lite (MOBIDB_LITE); mobidb-lite (MOBIDB_LITE); mobidb-lite (MOBIDB_LITE); mobidb-lite (MOBIDB_LITE); mobidb-lite (MOBIDB_LITE); mobidb-lite (MOBIDB_LITE); mobidb-lite (MOBIDB_LITE); mobidb-lite (MOBIDB_LITE); mobidb-lite (MOBIDB_LITE); PTHR12228:SF0 (PANTHER); IPR037817 (PANTHER); IPR006751 (CDD)	C:GO:0005669; P:GO:0006367	C:transcription factor TFIID complex; P:transcription initiation from RNA polymerase II promoter	K03132	TAF7	Transcription initiation factor TFIID subunit 7
g489.t1	scaffold_3	16340831	16341145	74	---NA---						no IPS match	no IPS match	no IPS match
g490.t1	scaffold_3	16341735	16342471	219	PSR99363.1	2.04187e-108	F:GO:0046982	F:protein heterodimerization activity			IPR006565 (SMART); IPR009072 (G3DSA:1.10.20.GENE3D); IPR006565 (PFAM); mobidb-lite (MOBIDB_LITE)	F:GO:0046982	F:protein heterodimerization activity	K14650	TAF3	Transcription initiation factor TFIID subunit 3
g491.t1	scaffold_3	16422257	16422784	130	hypothetical protein SMACR_02830	5.7087e-60	F:GO:0003824	F:catalytic activity			IPR012341 (G3DSA:1.50.10.GENE3D); PTHR31616 (PANTHER); PTHR31616:SF0 (PANTHER); IPR008928 (SUPERFAMILY)	F:GO:0003824	F:catalytic activity
g492.t1	scaffold_3	16422884	16424627	427	ROV94615.1	0	F:GO:0003824	F:catalytic activity			IPR012341 (G3DSA:1.50.10.GENE3D); IPR011613 (PFAM); PTHR31616 (PANTHER); PTHR31616:SF0 (PANTHER); IPR008928 (SUPERFAMILY)	F:GO:0003824	F:catalytic activity						Glycoside hydrolase
g493.t1	scaffold_3	16556202	16558295	639	PSR99365.1	0					IPR004853 (PFAM); mobidb-lite (MOBIDB_LITE); mobidb-lite (MOBIDB_LITE); mobidb-lite (MOBIDB_LITE); mobidb-lite (MOBIDB_LITE); mobidb-lite (MOBIDB_LITE); mobidb-lite (MOBIDB_LITE); PTHR11132:SF238 (PANTHER); PTHR11132 (PANTHER)	no GO terms	no GO terms	K15280	SLC35C2	Solute carrier family 35, member C2
g494.t1	scaffold_3	17688182	17690295	641	POS76053.1	0	F:GO:0071949	F:FAD binding			PR00420 (PRINTS); IPR002938 (PFAM); IPR012941 (PFAM); IPR036188 (G3DSA:3.50.50.GENE3D); IPR038220 (G3DSA:3.40.30.GENE3D); G3DSA:3.30.9.50 (GENE3D); PTHR43004:SF4 (PANTHER); PTHR43004 (PANTHER); cd02979 (CDD); SSF54373 (SUPERFAMILY); IPR036188 (SUPERFAMILY); IPR036249 (SUPERFAMILY)	F:GO:0071949	F:FAD binding
g495.t1	scaffold_3	17690844	17692315	414	PSS03592.1	3.88525e-34	F:GO:0005484; C:GO:0005622; P:GO:0006890	F:SNAP receptor activity; C:intracellular; P:retrograde vesicle-mediated transport, Golgi to endoplasmic reticulum			mobidb-lite (MOBIDB_LITE); mobidb-lite (MOBIDB_LITE); IPR005606 (PANTHER)	F:GO:0005484; P:GO:0006890	F:SNAP receptor activity; P:retrograde vesicle-mediated transport, Golgi to endoplasmic reticulum	K08497	SEC20	Protein transport protein SEC20
g496.t1	scaffold_3	17692735	17693097	98	KUI67383.1	9.97514e-47					IPR019716 (PFAM); IPR036249 (G3DSA:3.40.30.GENE3D); IPR042776 (PANTHER)	no GO terms	no GO terms	K17434	MRPL53	Large subunit ribosomal protein L53
g497.t1	scaffold_3	17693676	17695293	361	inorganic pyrophosphatase	0	F:GO:0000287; F:GO:0004427; C:GO:0005737; P:GO:0006119	F:magnesium ion binding; F:inorganic diphosphatase activity; C:cytoplasm; P:oxidative phosphorylation	EC:3.6.1.1	Inorganic diphosphatase	IPR008162 (PFAM); IPR036649 (G3DSA:3.90.80.GENE3D); IPR008162 (PANTHER); PTHR10286:SF3 (PANTHER); IPR008162 (CDD); IPR036649 (SUPERFAMILY)	F:GO:0000287; F:GO:0004427; C:GO:0005737; P:GO:0006796	F:magnesium ion binding; F:inorganic diphosphatase activity; C:cytoplasm; P:phosphate-containing compound metabolic process	K01507	ppa	Inorganic pyrophosphatase
g498.t1	scaffold_3	17696313	17700566	1350	hypothetical protein VMCG_01232	0					IPR000008 (SMART); IPR019558 (PFAM); IPR000008 (PFAM); IPR035892 (G3DSA:2.60.40.GENE3D); mobidb-lite (MOBIDB_LITE); mobidb-lite (MOBIDB_LITE); mobidb-lite (MOBIDB_LITE); mobidb-lite (MOBIDB_LITE); mobidb-lite (MOBIDB_LITE); mobidb-lite (MOBIDB_LITE); PTHR47263 (PANTHER); IPR000008 (PROSITE_PROFILES); IPR014772 (PROSITE_PROFILES); IPR014770 (PROSITE_PROFILES); cd04043 (CDD); SSF49562 (SUPERFAMILY)	no GO terms	no GO terms
g499.t1	scaffold_3	17768169	17769743	505	hypothetical protein DL764_004664	0					G3DSA:3.40.50.300 (GENE3D); PTHR13884:SF9 (PANTHER); PTHR13884 (PANTHER); IPR027417 (SUPERFAMILY)	no GO terms	no GO terms
g500.t1	scaffold_3	17770659	17774226	1057	putative arf gtpase activator	0	F:GO:0005096; P:GO:0043547; F:GO:0046872	F:GTPase activator activity; P:positive regulation of GTPase activity; F:metal ion binding			IPR001849 (SMART); PF16746 (PFAM); IPR011993 (G3DSA:2.30.29.GENE3D); IPR001849 (PFAM); IPR027267 (G3DSA:1.20.1270.GENE3D); mobidb-lite (MOBIDB_LITE); mobidb-lite (MOBIDB_LITE); mobidb-lite (MOBIDB_LITE); mobidb-lite (MOBIDB_LITE); mobidb-lite (MOBIDB_LITE); mobidb-lite (MOBIDB_LITE); mobidb-lite (MOBIDB_LITE); mobidb-lite (MOBIDB_LITE); PTHR23180:SF160 (PANTHER); PTHR23180 (PANTHER); PTHR23180:SF…	no GO terms	no GO terms	K12488	ASAP	Arf-GAP with SH3 domain, ANK repeat and PH domain-containing protein
g501.t1	scaffold_3	17776723	17779001	687	putative camk rad53 protein variant	0	F:GO:0004672; F:GO:0005515; F:GO:0005524; P:GO:0006468	F:proteinKinase activity; F:protein binding; F:ATP binding; P:protein phosphorylation			IPR000719 (SMART); IPR000253 (SMART); G3DSA:2.60.200.20 (GENE3D); G3DSA:1.10.510.10 (GENE3D); IPR000719 (PFAM); IPR000253 (PFAM); mobidb-lite (MOBIDB_LITE); mobidb-lite (MOBIDB_LITE); mobidb-lite (MOBIDB_LITE); mobidb-lite (MOBIDB_LITE); mobidb-lite (MOBIDB_LITE); mobidb-lite (MOBIDB_LITE); PTHR44167:SF13 (PANTHER); PTHR44167 (PANTHER); IPR000253 (PROSITE_PROFILES); IPR000719 (PROSITE_PROFILES); …	F:GO:0004672; F:GO:0005515; F:GO:0005524; P:GO:0006468	F:proteinKinase activity; F:protein binding; F:ATP binding; P:protein phosphorylation	K06641	CHK2	Serine/threonine-protein kinase CHEK2
g502.t1	scaffold_3	17780277	17781569	430	putative pci domain-containing protein	0	P:GO:0001732; F:GO:0003743; C:GO:0005840; P:GO:0006446; C:GO:0016282; C:GO:0033290; C:GO:0071541	P:formation of cytoplasmic translation initiation complex; F:translation initiation factor activity; C:ribosome; P:regulation of translational initiation; C:eukaryotic 43S preinitiation complex; C:eukaryotic 48S preinitiation complex; C:eukaryotic translation initiation factor 3 complex, eIF3m			IPR000717 (SMART); SM00753 (SMART); G3DSA:1.25.40.570 (GENE3D); IPR040750 (PFAM); IPR000717 (PFAM); mobidb-lite (MOBIDB_LITE); mobidb-lite (MOBIDB_LITE); PTHR15350 (PANTHER); PTHR15350:SF2 (PANTHER); IPR027528 (HAMAP); IPR000717 (PROSITE_PROFILES)	F:GO:0003743; C:GO:0005737; C:GO:0005852	F:translation initiation factor activity; C:cytoplasm; C:eukaryotic translation initiation factor 3 complex	K15030	EIF3M	Translation initiation factor 3 subunit M
g503.t1	scaffold_3	17781936	17782698	216	UridylateKinase	8.9526e-107	F:GO:0004127; F:GO:0005524; C:GO:0005634; C:GO:0005737; P:GO:0006207; P:GO:0006221; F:GO:0009041; P:GO:0016310; P:GO:0046940	F:cytidylateKinase activity; F:ATP binding; C:nucleus; C:cytoplasm; P:'de novo' pyrimidine nucleobase biosynthetic process; P:pyrimidine nucleotide biosynthetic process; F:uridylateKinase activity; P:phosphorylation; P:nucleoside monophosphate phosphorylation	EC:2.7.4.4; EC:2.7.4.22; EC:2.7.4.14	Nucleoside-phosphateKinase; UMPKinase; UMP/CMPKinase	IPR000850 (PRINTS); G3DSA:3.40.50.300 (GENE3D); PF13207 (PFAM); mobidb-lite (MOBIDB_LITE); mobidb-lite (MOBIDB_LITE); PTHR23359:SF161 (PANTHER); IPR000850 (PANTHER); IPR000850 (HAMAP); IPR006266 (HAMAP); IPR000850 (CDD); IPR027417 (SUPERFAMILY)	F:GO:0004127; F:GO:0005524; P:GO:0006139; P:GO:0006207; P:GO:0006221; F:GO:0009041; F:GO:0019205	F:cytidylateKinase activity; F:ATP binding; P:nucleobase-containing compound metabolic process; P:'de novo' pyrimidine nucleobase biosynthetic process; P:pyrimidine nucleotide biosynthetic process; F:uridylateKinase activity; F:nucleobase-containing compoundKinase activity	K13800	CMPK1, UMPK	UMP-CMP kinase
g504.t1	scaffold_3	17783644	17785060	430	PSS03600.1	0					mobidb-lite (MOBIDB_LITE); mobidb-lite (MOBIDB_LITE); mobidb-lite (MOBIDB_LITE); PTHR42069 (PANTHER); cd13953 (CDD)	no GO terms	no GO terms
g505.t1	scaffold_3	17785580	17785856	70	---NA---						mobidb-lite (MOBIDB_LITE)	no GO terms	no GO terms
g506.t1	scaffold_3	17786821	17788409	510	PSS03601.1	0	F:GO:0003924; F:GO:0005525	F:GTPase activity; F:GTP binding	EC:3.6.1.15	Nucleoside-triphosphate phosphatase	IPR000795 (PRINTS); G3DSA:3.40.50.300 (GENE3D); IPR004161 (PFAM); IPR015256 (PFAM); G3DSA:2.40.30.10 (GENE3D); G3DSA:2.40.30.10 (GENE3D); IPR000795 (PFAM); mobidb-lite (MOBIDB_LITE); mobidb-lite (MOBIDB_LITE); PTHR42854:SF4 (PANTHER); PTHR42854 (PANTHER); IPR000795 (PROSITE_PROFILES); IPR015256 (CDD); cd03688 (CDD); cd01888 (CDD); IPR009000 (SUPERFAMILY); IPR009001 (SUPERFAMILY); IPR027417 (SUPER…	F:GO:0003924; F:GO:0005525	F:GTPase activity; F:GTP binding	K03242	EIF2S3	Translation initiation factor 2 subunit 3
g507.t1	scaffold_3	17789150	17790637	315	hypothetical protein UCDDA912_g05296	1.04475e-27					IPR031355 (PFAM); mobidb-lite (MOBIDB_LITE); mobidb-lite (MOBIDB_LITE); mobidb-lite (MOBIDB_LITE); mobidb-lite (MOBIDB_LITE); mobidb-lite (MOBIDB_LITE); IPR031355 (PANTHER)	no GO terms	no GO terms
g507.t2	scaffold_3	17789150	17790637	321	PSS03602.1	2.06041e-29					IPR031355 (PFAM); mobidb-lite (MOBIDB_LITE); mobidb-lite (MOBIDB_LITE); mobidb-lite (MOBIDB_LITE); mobidb-lite (MOBIDB_LITE); mobidb-lite (MOBIDB_LITE); IPR031355 (PANTHER)	no GO terms	no GO terms
g508.t1	scaffold_3	17791663	17793742	649	PSS03603.1	4.73063e-100	C:GO:0005643; F:GO:0017056	C:nuclear pore; F:structural constituent of nuclear pore			IPR007758 (PFAM); G3DSA:1.20.5.170 (GENE3D); mobidb-lite (MOBIDB_LITE); mobidb-lite (MOBIDB_LITE); mobidb-lite (MOBIDB_LITE); mobidb-lite (MOBIDB_LITE); mobidb-lite (MOBIDB_LITE); mobidb-lite (MOBIDB_LITE); mobidb-lite (MOBIDB_LITE); mobidb-lite (MOBIDB_LITE); mobidb-lite (MOBIDB_LITE); mobidb-lite (MOBIDB_LITE); mobidb-lite (MOBIDB_LITE); mobidb-lite (MOBIDB_LITE); IPR026010 (PANTHER); PTHR12084…	C:GO:0005643; F:GO:0017056	C:nuclear pore; F:structural constituent of nuclear pore	K14306	NUP62, NSP1	Nuclear pore complex protein Nup62
g509.t1	scaffold_3	17794352	17795304	126	POS80854.1	3.69607e-39	C:GO:0005739; P:GO:0032780; F:GO:0042030	C:mitochondrion; P:negative regulation of ATPase activity; F:ATPase inhibitor activity			IPR007648 (PFAM)	C:GO:0005739; P:GO:0032780; F:GO:0042030	C:mitochondrion; P:negative regulation of ATPase activity; F:ATPase inhibitor activity	K22255	ATPIF1	ATPase inhibitor, mitochondrial
g510.t1	scaffold_3	17796133	17797863	298	hypothetical protein VD0003_g5635, partial	8.96901e-162	F:GO:0019904	F:protein domain specific binding			IPR000308 (PRINTS); IPR023410 (SMART); IPR023410 (PFAM); IPR036815 (G3DSA:1.20.190.GENE3D); IPR000308 (PIRSF); mobidb-lite (MOBIDB_LITE); PTHR18860:SF39 (PANTHER); IPR000308 (PANTHER); cd11309 (CDD); IPR036815 (SUPERFAMILY)	no GO terms	no GO terms	K06630	YWHAE	14-3-3 protein epsilon
g511.t1	scaffold_3	17798445	17799326	180	hypothetical protein VMCG_01243	2.33425e-31	F:GO:0046872	F:metal ion binding			IPR036869 (G3DSA:1.10.287.GENE3D); IPR007872 (PFAM); IPR036671 (G3DSA:3.10.660.GENE3D); mobidb-lite (MOBIDB_LITE); PTHR21454:SF12 (PANTHER); PTHR21454 (PANTHER); IPR007872 (PROSITE_PROFILES); IPR001623 (PROSITE_PROFILES); IPR001623 (CDD); IPR036671 (SUPERFAMILY); IPR036869 (SUPERFAMILY)	no GO terms	no GO terms	K17867	DPH4, DNAJC24	Diphthamide biosynthesis protein 4
g512.t1	scaffold_3	17799778	17800471	180	PSS03607.1	2.13402e-47	F:GO:0003735; C:GO:0005762; P:GO:0042254	F:structural constituent of ribosome; C:mitochondrial large ribosomal subunit; P:ribosome biogenesis			IPR040922 (PFAM); mobidb-lite (MOBIDB_LITE); IPR037507 (PANTHER)	F:GO:0003735; C:GO:0005762	F:structural constituent of ribosome; C:mitochondrial large ribosomal subunit	K17438	MRPL25	Large subunit ribosomal protein L25
g513.t1	scaffold_3	17800852	17803011	719	PSS03608.1	0	F:GO:0003676; F:GO:0005524	F:nucleic acid binding; F:ATP binding			IPR014001 (SMART); IPR001650 (SMART); G3DSA:3.40.50.300 (GENE3D); G3DSA:3.40.50.300 (GENE3D); IPR011545 (PFAM); IPR001650 (PFAM); mobidb-lite (MOBIDB_LITE); mobidb-lite (MOBIDB_LITE); mobidb-lite (MOBIDB_LITE); mobidb-lite (MOBIDB_LITE); PTHR24031:SF616 (PANTHER); PTHR24031 (PANTHER); IPR014001 (PROSITE_PROFILES); IPR014014 (PROSITE_PROFILES); IPR001650 (PROSITE_PROFILES); cd18787 (CDD); cd17945 …	F:GO:0003676; F:GO:0005524	F:nucleic acid binding; F:ATP binding	K12858	DDX23, PRP28	ATP-dependent RNA helicase DDX23/PRP28			Glycoside hydrolase
g514.t1	scaffold_3	17803878	17804945	335	ROW17971.1	2.56382e-68					IPR023395 (G3DSA:1.50.40.GENE3D); IPR023395 (G3DSA:1.50.40.GENE3D); IPR018108 (PFAM); PTHR45624:SF31 (PANTHER); PTHR45624 (PANTHER); IPR018108 (PROSITE_PROFILES); IPR018108 (PROSITE_PROFILES); IPR023395 (SUPERFAMILY); IPR023395 (SUPERFAMILY)	no GO terms	no GO terms	K15114	ORT1	Mitochondrial ornithine carrier protein
g515.t1	scaffold_3	17805407	17806047	195	PSS03610.1	2.89103e-92	C:GO:0016021	C:integral component of membrane			IPR004307 (PFAM); IPR038330 (G3DSA:1.20.1260.GENE3D); IPR004307 (PANTHER); PTHR10057:SF0 (PANTHER); IPR004307 (CDD)	C:GO:0016021	C:integral component of membrane	K05770	TSPO, BZRP	benzodiazapine receptor
g516.t1	scaffold_3	17806956	17809844	901	hypothetical protein VP1G_03954	0	F:GO:0003676	F:nucleic acid binding			IPR025239 (SMART); IPR007042 (PFAM); IPR021933 (PFAM); IPR025239 (PFAM); mobidb-lite (MOBIDB_LITE); mobidb-lite (MOBIDB_LITE); mobidb-lite (MOBIDB_LITE); mobidb-lite (MOBIDB_LITE); mobidb-lite (MOBIDB_LITE); mobidb-lite (MOBIDB_LITE); mobidb-lite (MOBIDB_LITE); mobidb-lite (MOBIDB_LITE); mobidb-lite (MOBIDB_LITE); mobidb-lite (MOBIDB_LITE); PTHR21032:SF2 (PANTHER); IPR039249 (PANTHER)	no GO terms	no GO terms
g517.t1	scaffold_3	17810520	17812244	534	PSS03612.1	0	F:GO:0005524; P:GO:0006457; F:GO:0051082	F:ATP binding; P:protein folding; F:unfolded protein binding			IPR017998 (PRINTS); IPR012717 (TIGRFAM); IPR027410 (G3DSA:3.30.260.GENE3D); IPR002423 (PFAM); IPR027413 (G3DSA:1.10.560.GENE3D); IPR027409 (G3DSA:3.50.7.GENE3D); PTHR11353 (PANTHER); PTHR11353:SF26 (PANTHER); IPR012717 (CDD); IPR027413 (SUPERFAMILY); IPR027410 (SUPERFAMILY); IPR027409 (SUPERFAMILY)	F:GO:0005524; P:GO:0006457; F:GO:0051082	F:ATP binding; P:protein folding; F:unfolded protein binding	K09496	CCT4	T-complex protein 1 subunit delta
g518.t1	scaffold_3	17812839	17814274	439	PSS03613.1	0	F:GO:0005524; C:GO:0005737; P:GO:0030163; F:GO:0036402	F:ATP binding; C:cytoplasm; P:protein catabolic process; F:proteasome-activating ATPase activity	EC:3.6.1.3; EC:3.6.1.15	Adenosinetriphosphatase; Nucleoside-triphosphate phosphatase	IPR003593 (SMART); IPR003959 (PFAM); G3DSA:3.40.50.300 (GENE3D); G3DSA:2.40.50.140 (GENE3D); G3DSA:1.10.8.60 (GENE3D); IPR005937 (TIGRFAM); IPR041569 (PFAM); mobidb-lite (MOBIDB_LITE); PTHR23073 (PANTHER); IPR035245 (PTHR23073:PANTHER); cd00009 (CDD); IPR027417 (SUPERFAMILY)	F:GO:0005524; C:GO:0005737; F:GO:0016787; P:GO:0030163; F:GO:0036402	F:ATP binding; C:cytoplasm; F:hydrolase activity; P:protein catabolic process; F:proteasome-activating ATPase activity	K03061	PSMC2, RPT1	26S proteasome regulatory subunit T1			Glycoside hydrolase
g519.t1	scaffold_3	17814714	17816126	443	putative fk506-binding protein 2 precursor	3.12672e-138	C:GO:0016020	C:membrane			IPR022127 (PFAM); mobidb-lite (MOBIDB_LITE); mobidb-lite (MOBIDB_LITE); mobidb-lite (MOBIDB_LITE); IPR022127 (PANTHER)	no GO terms	no GO terms
g520.t1	scaffold_3	18084885	18085633	115	POS80833.1	2.14657e-75	F:GO:0003676	F:nucleic acid binding			IPR000504 (SMART); IPR012677 (G3DSA:3.30.70.GENE3D); IPR000504 (PFAM); PTHR12785:SF7 (PANTHER); PTHR12785 (PANTHER); IPR000504 (PROSITE_PROFILES); IPR034150 (CDD); IPR035979 (SUPERFAMILY)	F:GO:0003676	F:nucleic acid binding	K12833	SF3B14	Pre-mRNA branch site protein p14
g521.t1	scaffold_3	18086533	18087473	197	hypothetical protein VMCG_01204	8.22886e-25					mobidb-lite (MOBIDB_LITE); mobidb-lite (MOBIDB_LITE); mobidb-lite (MOBIDB_LITE)	no GO terms	no GO terms
g521.t2	scaffold_3	18086533	18087473	198	hypothetical protein VMCG_01204	2.1364e-24					mobidb-lite (MOBIDB_LITE); mobidb-lite (MOBIDB_LITE); mobidb-lite (MOBIDB_LITE)	no GO terms	no GO terms
g522.t1	scaffold_3	18087678	18088781	259	hypothetical protein VP1G_03884	1.99839e-35					no IPS match	no IPS match	no IPS match				signal peptide
g523.t1	scaffold_3	18160131	18162921	867	PSS03618.1	0	F:GO:0000981; F:GO:0003677; C:GO:0005634; P:GO:0006355; F:GO:0008270	F:DNA-binding transcription factor activity, RNA polymerase II-specific; F:DNA binding; C:nucleus; P:regulation of transcription, DNA-templated; F:zinc ion binding			IPR007219 (SMART); IPR036864 (G3DSA:4.10.240.GENE3D); IPR007219 (PFAM); mobidb-lite (MOBIDB_LITE); mobidb-lite (MOBIDB_LITE); mobidb-lite (MOBIDB_LITE); mobidb-lite (MOBIDB_LITE); mobidb-lite (MOBIDB_LITE); mobidb-lite (MOBIDB_LITE); PTHR31001 (PANTHER); PTHR31001:SF49 (PANTHER); IPR001138 (CDD); cd12148 (CDD)	F:GO:0000981; F:GO:0003677; C:GO:0005634; P:GO:0006351; P:GO:0006355; F:GO:0008270	F:DNA-binding transcription factor activity, RNA polymerase II-specific; F:DNA binding; C:nucleus; P:transcription, DNA-templated; P:regulation of transcription, DNA-templated; F:zinc ion binding
g524.t1	scaffold_3	18164015	18165345	353	PSS03617.1	1.44953e-18					mobidb-lite (MOBIDB_LITE); mobidb-lite (MOBIDB_LITE); mobidb-lite (MOBIDB_LITE); mobidb-lite (MOBIDB_LITE); mobidb-lite (MOBIDB_LITE); mobidb-lite (MOBIDB_LITE)	no GO terms	no GO terms
g525.t1	scaffold_3	18166281	18166714	111	EKC/KEOPS complex subunit PCC1	1.09057e-44					G3DSA:3.30.310.50 (GENE3D); IPR015419 (PFAM); IPR015419 (PANTHER)	no GO terms	no GO terms	K15902	PCC1, LAGE3	EKC/KEOPS complex subunit LAGE3/PCC1
g526.t1	scaffold_3	18167799	18169990	640	POS69111.1	0	P:GO:0006470; P:GO:0007096; F:GO:0008138	P:protein dephosphorylation; P:regulation of exit from mitosis; F:protein tyrosine/serine/threonine phosphatase activity	EC:3.1.3.16	Protein-serine/threonine phosphatase	IPR020422 (SMART); IPR003595 (SMART); IPR029021 (G3DSA:3.90.190.GENE3D); IPR029260 (PFAM); IPR000340 (PFAM); IPR029021 (G3DSA:3.90.190.GENE3D); mobidb-lite (MOBIDB_LITE); mobidb-lite (MOBIDB_LITE); mobidb-lite (MOBIDB_LITE); mobidb-lite (MOBIDB_LITE); mobidb-lite (MOBIDB_LITE); mobidb-lite (MOBIDB_LITE); mobidb-lite (MOBIDB_LITE); IPR026070 (PTHR23339:PANTHER); PTHR23339 (PANTHER); IPR000387 (PRO…	F:GO:0004721; P:GO:0006470; P:GO:0007096; F:GO:0008138; P:GO:0016311; F:GO:0016791	F:phosphoprotein phosphatase activity; P:protein dephosphorylation; P:regulation of exit from mitosis; F:protein tyrosine/serine/threonine phosphatase activity; P:dephosphorylation; F:phosphatase activity	K06639	CDC14	Cell division cycle 14
g527.t1	scaffold_3	18171750	18173895	696	ROW18298.1	0	F:GO:0046983	F:protein dimerization activity			IPR011598 (SMART); IPR011598 (PFAM); IPR036638 (G3DSA:4.10.280.GENE3D); mobidb-lite (MOBIDB_LITE); mobidb-lite (MOBIDB_LITE); mobidb-lite (MOBIDB_LITE); mobidb-lite (MOBIDB_LITE); mobidb-lite (MOBIDB_LITE); mobidb-lite (MOBIDB_LITE); mobidb-lite (MOBIDB_LITE); mobidb-lite (MOBIDB_LITE); mobidb-lite (MOBIDB_LITE); mobidb-lite (MOBIDB_LITE); mobidb-lite (MOBIDB_LITE); PTHR10985:SF134 (PANTHER); PTH…	F:GO:0046983	F:protein dimerization activity
g528.t1	scaffold_3	18175517	18178573	1018	ROW01501.1	0	F:GO:0003677; F:GO:0005524; C:GO:0005657; P:GO:0006281; F:GO:0043138	F:DNA binding; F:ATP binding; C:replication fork; P:DNA repair; F:3'-5' DNA helicase activity	EC:3.6.1.3; EC:3.6.4.12; EC:3.6.1.15	Adenosinetriphosphatase; DNA helicase; Nucleoside-triphosphate phosphatase	IPR001650 (SMART); IPR014001 (SMART); G3DSA:3.40.50.300 (GENE3D); G3DSA:3.40.50.300 (GENE3D); IPR001650 (PFAM); IPR006935 (PFAM); G3DSA:1.20.1320.20 (GENE3D); mobidb-lite (MOBIDB_LITE); mobidb-lite (MOBIDB_LITE); mobidb-lite (MOBIDB_LITE); mobidb-lite (MOBIDB_LITE); mobidb-lite (MOBIDB_LITE); mobidb-lite (MOBIDB_LITE); mobidb-lite (MOBIDB_LITE); mobidb-lite (MOBIDB_LITE); PTHR14025 (PANTHER); IPR…	F:GO:0003677; F:GO:0005524; P:GO:0006281; F:GO:0016787; F:GO:0043138	F:DNA binding; F:ATP binding; P:DNA repair; F:hydrolase activity; F:3'-5' DNA helicase activity	K14635	MPH1	ATP-dependent DNA helicase MPH1
g529.t1	scaffold_3	18179331	18181618	679	PSR91920.1	0	F:GO:0005515; C:GO:0005634; P:GO:0051028	F:protein binding; C:nucleus; P:mRNA transport			IPR005637 (SMART); G3DSA:1.10.8.10 (GENE3D); IPR032675 (G3DSA:3.80.10.GENE3D); IPR005637 (PFAM); G3DSA:3.10.450.50 (GENE3D); mobidb-lite (MOBIDB_LITE); mobidb-lite (MOBIDB_LITE); mobidb-lite (MOBIDB_LITE); mobidb-lite (MOBIDB_LITE); PTHR10662:SF22 (PANTHER); IPR030217 (PANTHER); IPR001611 (PROSITE_PROFILES); IPR001611 (PROSITE_PROFILES); IPR001611 (PROSITE_PROFILES); IPR005637 (PROSITE_PROFILES);…	F:GO:0005515; C:GO:0005634; P:GO:0051028	F:protein binding; C:nucleus; P:mRNA transport	K14284	NXF, TAP, MEX67	Nuclear RNA export factor
g530.t1	scaffold_3	18184018	18186381	664	PSR91921.1	7.49826e-141					mobidb-lite (MOBIDB_LITE); mobidb-lite (MOBIDB_LITE); mobidb-lite (MOBIDB_LITE); mobidb-lite (MOBIDB_LITE); IPR011043 (SUPERFAMILY)	no GO terms	no GO terms
g531.t1	scaffold_3	18189708	18192059	742	PSR91922.1	0	F:GO:0003676	F:nucleic acid binding			IPR013087 (SMART); G3DSA:3.30.160.60 (GENE3D); mobidb-lite (MOBIDB_LITE); mobidb-lite (MOBIDB_LITE); mobidb-lite (MOBIDB_LITE); PTHR24408 (PANTHER); IPR013087 (PROSITE_PROFILES)	F:GO:0003676	F:nucleic acid binding
g532.t1	scaffold_3	18193977	18195104	333	---NA---						mobidb-lite (MOBIDB_LITE); mobidb-lite (MOBIDB_LITE); mobidb-lite (MOBIDB_LITE)	no GO terms	no GO terms
g533.t1	scaffold_3	18203485	18204963	208	hypothetical protein UCDDA912_g00096	6.93997e-94	C:GO:0016021	C:integral component of membrane			IPR009305 (PFAM); IPR009305 (PANTHER); PTHR28026:SF9 (PANTHER)	no GO terms	no GO terms
g534.t1	scaffold_3	18205816	18206529	172	PSS03533.1	1.3652e-116	F:GO:0003899; C:GO:0005730; P:GO:0006144; P:GO:0006206; P:GO:0006351	F:DNA-directed 5'-3' RNA polymerase activity; C:nucleolus; P:purine nucleobase metabolic process; P:pyrimidine nucleobase metabolic process; P:transcription, DNA-templated	EC:2.7.7.6	DNA-directed RNA polymerase	IPR005576 (PFAM); IPR036898 (G3DSA:3.30.1490.GENE3D); G3DSA:2.40.50.140 (GENE3D); PTHR12709 (PANTHER); PTHR12709:SF4 (PANTHER); cd04462 (CDD); cd04329 (CDD); IPR036898 (SUPERFAMILY); IPR012340 (SUPERFAMILY)	F:GO:0003899; P:GO:0006351	F:DNA-directed 5'-3' RNA polymerase activity; P:transcription, DNA-templated	K03015	RPB7, POLR2G	DNA-directed RNA polymerase II subunit RPB7
g535.t1	scaffold_3	18207567	18208789	378	POS78083.1	1.10552e-15					mobidb-lite (MOBIDB_LITE); mobidb-lite (MOBIDB_LITE)	no GO terms	no GO terms
g536.t1	scaffold_3	18209639	18211651	670	ROW01528.1	0	P:GO:0016579; F:GO:0036459	P:protein deubiquitination; F:thiol-dependent ubiquitinyl hydrolase activity	EC:3.4.19.12	Ubiquitinyl hydrolase 1	IPR001394 (PFAM); mobidb-lite (MOBIDB_LITE); mobidb-lite (MOBIDB_LITE); mobidb-lite (MOBIDB_LITE); mobidb-lite (MOBIDB_LITE); mobidb-lite (MOBIDB_LITE); mobidb-lite (MOBIDB_LITE); mobidb-lite (MOBIDB_LITE); mobidb-lite (MOBIDB_LITE); PTHR24006 (PANTHER); PTHR24006:SF762 (PANTHER); IPR028889 (PROSITE_PROFILES); cd02662 (CDD); IPR038765 (SUPERFAMILY)	P:GO:0016579; F:GO:0036459	P:protein deubiquitination; F:thiol-dependent ubiquitinyl hydrolase activity	K11874	UBP16	Ubiquitin carboxyl-terminal hydrolase 16			Glycosyl transferase
g537.t1	scaffold_3	18212688	18214136	482	hypothetical protein VMCG_01358	1.09925e-10					mobidb-lite (MOBIDB_LITE); mobidb-lite (MOBIDB_LITE); mobidb-lite (MOBIDB_LITE); mobidb-lite (MOBIDB_LITE)	no GO terms	no GO terms
g538.t1	scaffold_3	18215082	18216406	418	PSS03541.1	0	C:GO:0016021	C:integral component of membrane			IPR004342 (PFAM); PTHR10783 (PANTHER); PTHR10783:SF46 (PANTHER); IPR004342 (PROSITE_PROFILES)	C:GO:0016021	C:integral component of membrane
g539.t1	scaffold_3	18216820	18218275	375	hypothetical protein VMCG_01355	1.49146e-87					IPR001841 (SMART); IPR013083 (G3DSA:3.30.40.GENE3D); IPR006845 (PFAM); PF13923 (PFAM); mobidb-lite (MOBIDB_LITE); mobidb-lite (MOBIDB_LITE); mobidb-lite (MOBIDB_LITE); mobidb-lite (MOBIDB_LITE); PTHR23350 (PANTHER); PTHR23350:SF0 (PANTHER); IPR001841 (PROSITE_PROFILES); cd16527 (CDD); SSF57850 (SUPERFAMILY)	no GO terms	no GO terms	K13346	PEX10	Peroxin-10
g540.t1	scaffold_3	18218923	18219957	344	PSS03543.1	7.32656e-87					mobidb-lite (MOBIDB_LITE); mobidb-lite (MOBIDB_LITE); mobidb-lite (MOBIDB_LITE); mobidb-lite (MOBIDB_LITE)	no GO terms	no GO terms	K15263	LYER	Cell growth-regulating nucleolar protein
g541.t1	scaffold_3	18222283	18224174	350	PSS03545.1	0					IPR022742 (PFAM); IPR029058 (G3DSA:3.40.50.GENE3D); mobidb-lite (MOBIDB_LITE); PTHR12277:SF81 (PANTHER); PTHR12277 (PANTHER); IPR029058 (SUPERFAMILY)	no GO terms	no GO terms	K06889	K06889	Uncharacterized protein
g542.t1	scaffold_3	18225552	18227064	258	PSR97036.1	1.50769e-29					mobidb-lite (MOBIDB_LITE); PTHR33048 (PANTHER)	no GO terms	no GO terms
g543.t1	scaffold_3	18229757	18231433	495	PSS03546.1	2.09742e-177	F:GO:0003676; F:GO:0003700; C:GO:0005667; P:GO:0006355	F:nucleic acid binding; F:DNA-binding transcription factor activity; C:transcription factor complex; P:regulation of transcription, DNA-templated			IPR001374 (SMART); IPR001374 (PFAM); IPR036867 (G3DSA:3.30.1370.GENE3D); mobidb-lite (MOBIDB_LITE); mobidb-lite (MOBIDB_LITE); mobidb-lite (MOBIDB_LITE); IPR034078 (PANTHER); PTHR12360:SF12 (PANTHER); IPR001374 (PROSITE_PROFILES); IPR036867 (SUPERFAMILY)	F:GO:0003676; F:GO:0003700	F:nucleic acid binding; F:DNA-binding transcription factor activity	K12236	NFX1	Transcriptional repressor NF-X1
g544.t1	scaffold_3	18329549	18329878	109	KXH53441.1	1.41823e-08					mobidb-lite (MOBIDB_LITE)	no GO terms	no GO terms				signal peptide	predicted effector
g545.t1	scaffold_3	18332111	18335096	914	POS81487.1	1.6421e-107	P:GO:0002949; F:GO:0004222	P:tRNA threonylcarbamoyladenosine modification; F:metalloendopeptidase activity	EC:3.4.24	Acting on peptide bonds (peptidases)	IPR017861 (PRINTS); G3DSA:3.30.420.40 (GENE3D); G3DSA:3.30.420.40 (GENE3D); IPR000905 (PFAM); mobidb-lite (MOBIDB_LITE); mobidb-lite (MOBIDB_LITE); mobidb-lite (MOBIDB_LITE); mobidb-lite (MOBIDB_LITE); mobidb-lite (MOBIDB_LITE); mobidb-lite (MOBIDB_LITE); mobidb-lite (MOBIDB_LITE); IPR000905 (PANTHER); IPR022450 (PTHR11735:PANTHER); SSF53067 (SUPERFAMILY); SSF53067 (SUPERFAMILY)	P:GO:0002949; F:GO:0004222	P:tRNA threonylcarbamoyladenosine modification; F:metalloendopeptidase activity	K01409	KAE1, tsaD, QRI7	N6-L-threonylcarbamoyladenine synthase
g546.t1	scaffold_3	18336154	18337088	284	Proteasome subunit beta type-5	0	F:GO:0004298; C:GO:0005634; C:GO:0005737; P:GO:0010499; C:GO:0019774; P:GO:0043161; P:GO:0080129	F:threonine-type endopeptidase activity; C:nucleus; C:cytoplasm; P:proteasomal ubiquitin-independent protein catabolic process; C:proteasome core complex, beta-subunit complex; P:proteasome-mediated ubiquitin-dependent protein catabolic process; P:proteasome core complex assembly	EC:3.4.25	Acting on peptide bonds (peptidases)	IPR000243 (PRINTS); IPR001353 (PFAM); IPR029055 (G3DSA:3.60.20.GENE3D); PTHR11599:SF63 (PANTHER); PTHR11599 (PANTHER); IPR023333 (PROSITE_PROFILES); cd03761 (CDD); IPR029055 (SUPERFAMILY)	F:GO:0004175; F:GO:0004298; C:GO:0005839; P:GO:0051603	F:endopeptidase activity; F:threonine-type endopeptidase activity; C:proteasome core complex; P:proteolysis involved in cellular protein catabolic process	K02737	PSMB5	20S proteasome subunit beta 5
g547.t1	scaffold_3	18337594	18338049	83	ROW01595.1	1.30943e-35					IPR013880 (PFAM); IPR013880 (PANTHER); PTHR15858:SF0 (PANTHER)	no GO terms	no GO terms	K22939	IER3IP1, YOS1	Immediate early response 3-interacting protein 1	signal peptide	predicted effector
g548.t1	scaffold_3	18339224	18341923	822	putative ubiquitin carboxyl-terminal hydrolase creB	0	P:GO:0006511; P:GO:0016579; F:GO:0036459	P:ubiquitin-dependent protein catabolic process; P:protein deubiquitination; F:thiol-dependent ubiquitinyl hydrolase activity	EC:3.4.19.12	Ubiquitinyl hydrolase 1	IPR001394 (PFAM); G3DSA:3.90.70.10 (GENE3D); mobidb-lite (MOBIDB_LITE); mobidb-lite (MOBIDB_LITE); mobidb-lite (MOBIDB_LITE); mobidb-lite (MOBIDB_LITE); mobidb-lite (MOBIDB_LITE); mobidb-lite (MOBIDB_LITE); mobidb-lite (MOBIDB_LITE); mobidb-lite (MOBIDB_LITE); PTHR24006:SF756 (PANTHER); PTHR24006 (PANTHER); PTHR24006 (PANTHER); IPR028889 (PROSITE_PROFILES); cd06503 (CDD); cd02663 (CDD); IPR038765…	P:GO:0016579; F:GO:0036459	P:protein deubiquitination; F:thiol-dependent ubiquitinyl hydrolase activity	K11872	UBP9_13	Ubiquitin carobxyl-terminal hydrolase 9/13
g549.t1	scaffold_3	18455475	18457100	394	ROW01587.1	5.42288e-151	C:GO:0005634; C:GO:0005737	C:nucleus; C:cytoplasm			IPR032368 (PFAM); IPR006773 (PFAM); IPR038633 (G3DSA:2.30.29.GENE3D); mobidb-lite (MOBIDB_LITE); mobidb-lite (MOBIDB_LITE); IPR006773 (PANTHER)	C:GO:0005634; C:GO:0005737	C:nucleus; C:cytoplasm	K06691	RPN13	26S proteasome regulatory subunit N13
g549.t2	scaffold_3	18455475	18457100	392	ROW01587.1	1.06646e-152	C:GO:0005634; C:GO:0005737	C:nucleus; C:cytoplasm			IPR006773 (PFAM); IPR038633 (G3DSA:2.30.29.GENE3D); IPR032368 (PFAM); mobidb-lite (MOBIDB_LITE); mobidb-lite (MOBIDB_LITE); IPR006773 (PANTHER)	C:GO:0005634; C:GO:0005737	C:nucleus; C:cytoplasm	K06691	RPN13	26S proteasome regulatory subunit N13
g550.t1	scaffold_3	18457189	18458674	232	PSS03553.1	5.12813e-108	F:GO:0003735; C:GO:0005840; P:GO:0006412; P:GO:0042254	F:structural constituent of ribosome; C:ribosome; P:translation; P:ribosome biogenesis			IPR014722 (G3DSA:2.30.30.GENE3D); IPR000915 (PFAM); mobidb-lite (MOBIDB_LITE); mobidb-lite (MOBIDB_LITE); mobidb-lite (MOBIDB_LITE); mobidb-lite (MOBIDB_LITE); IPR000915 (PANTHER); PTHR10715:SF0 (PANTHER); IPR041997 (CDD); IPR008991 (SUPERFAMILY)	F:GO:0003735; C:GO:0005840; P:GO:0006412	F:structural constituent of ribosome; C:ribosome; P:translation	K02934	RP-L6e, RPL6	Large subunit ribosomal protein L6e
g551.t1	scaffold_3	18459289	18460751	413	putative nuclear mrna splicing factor-associated	0	P:GO:0000398; F:GO:0003676	P:mRNA splicing, via spliceosome; F:nucleic acid binding			IPR000504 (SMART); IPR000504 (PFAM); IPR012677 (G3DSA:3.30.70.GENE3D); IPR012677 (G3DSA:3.30.70.GENE3D); mobidb-lite (MOBIDB_LITE); mobidb-lite (MOBIDB_LITE); IPR034393 (PANTHER); IPR000504 (PROSITE_PROFILES); cd12285 (CDD); IPR034392 (CDD); IPR035979 (SUPERFAMILY); IPR035979 (SUPERFAMILY)	P:GO:0000398; F:GO:0003676	P:mRNA splicing, via spliceosome; F:nucleic acid binding	K13093	HTATSF1	HIV Tat-specific factor 1
g552.t1	scaffold_3	18461469	18462477	316	POS81498.1	0					IPR018108 (PFAM); IPR023395 (G3DSA:1.50.40.GENE3D); PTHR45671 (PANTHER); PTHR45671:SF10 (PANTHER); IPR018108 (PROSITE_PROFILES); IPR018108 (PROSITE_PROFILES); IPR018108 (PROSITE_PROFILES); IPR023395 (SUPERFAMILY)	no GO terms	no GO terms	K15102	SLC25A3, PHC, PIC	Solute carrier family 25 (mitochondrial phosphate transporter), member 3
g553.t1	scaffold_3	18464057	18464789	148	PSS03561.1	1.92888e-56					G3DSA:3.10.580.10 (GENE3D); PTHR42115 (PANTHER); cd04608 (CDD); SSF54631 (SUPERFAMILY)	no GO terms	no GO terms
g554.t1	scaffold_3	18465509	18466288	181	PSS03560.1	6.93478e-78					PTHR38115 (PANTHER)	no GO terms	no GO terms
g555.t1	scaffold_3	18468677	18469997	376	PSS03558.1	0	F:GO:0003824; F:GO:0050662	F:catalytic activity; F:coenzyme binding			IPR001509 (PFAM); PTHR43245 (PANTHER); PTHR43245:SF11 (PANTHER); IPR036291 (SUPERFAMILY)	F:GO:0003824; F:GO:0050662	F:catalytic activity; F:coenzyme binding
g556.t1	scaffold_3	18740300	18741403	284	POS81494.1	1.09427e-166	C:GO:0008290; P:GO:0051016	C:F-actin capping protein complex; P:barbed-end actin filament capping			IPR001698 (PRINTS); IPR042276 (G3DSA:2.40.160.GENE3D); G3DSA:1.20.58.570 (GENE3D); IPR001698 (PFAM); mobidb-lite (MOBIDB_LITE); mobidb-lite (MOBIDB_LITE); mobidb-lite (MOBIDB_LITE); IPR001698 (PANTHER); IPR037282 (SUPERFAMILY)	C:GO:0008290; P:GO:0051016	C:F-actin capping protein complex; P:barbed-end actin filament capping	K10365	CAPZB	capping protein (actin filament) muscle Z-line, beta
g557.t1	scaffold_3	18742692	18745055	707	hypothetical protein VMCG_01343	0	C:GO:0005737; P:GO:0006508; F:GO:0008237; F:GO:0008239; F:GO:0046872	C:cytoplasm; P:proteolysis; F:metallopeptidase activity; F:dipeptidyl-peptidase activity; F:metal ion binding	EC:3.4.11	Acting on peptide bonds (peptidases)	IPR039461 (PFAM); G3DSA:1.20.120.1470 (GENE3D); G3DSA:1.20.120.1470 (GENE3D); IPR005317 (PIRSF); PTHR23422:SF11 (PANTHER); IPR039461 (PANTHER)	C:GO:0005737; P:GO:0006508; F:GO:0008239	C:cytoplasm; P:proteolysis; F:dipeptidyl-peptidase activity	K01277	DPP3	dipeptidyl-peptidase III
g558.t1	scaffold_3	18745501	18746665	306	KUI66256.1	1.05243e-48					mobidb-lite (MOBIDB_LITE); mobidb-lite (MOBIDB_LITE); PTHR38695 (PANTHER)	no GO terms	no GO terms
g559.t1	scaffold_3	18748100	18750520	806	ROW01753.1	0					IPR021822 (PFAM); mobidb-lite (MOBIDB_LITE); mobidb-lite (MOBIDB_LITE); mobidb-lite (MOBIDB_LITE); mobidb-lite (MOBIDB_LITE); PTHR36205:SF1 (PANTHER); IPR021822 (PANTHER)	no GO terms	no GO terms
g560.t1	scaffold_3	18752104	18752869	204	putative endosomal protein p24b protein	8.63076e-122	C:GO:0016021	C:integral component of membrane			IPR009038 (SMART); IPR009038 (PFAM); IPR015720 (PANTHER); PTHR22811:SF31 (PANTHER); IPR009038 (PROSITE_PROFILES); IPR036598 (SUPERFAMILY)	no GO terms	no GO terms	K20347	TMED2, EMP24	p24 family protein beta-1	signal peptide	predicted effector
g561.t1	scaffold_3	18752958	18754745	221	ADP-ribosylation factor	7.80284e-120	F:GO:0005525	F:GTP binding			IPR006689 (PRINTS); SM00175 (SMART); SM00177 (SMART); SM00178 (SMART); G3DSA:3.40.50.300 (GENE3D); IPR005225 (TIGRFAM); IPR006689 (PFAM); PTHR11711:SF314 (PANTHER); PTHR11711 (PANTHER); PS51417 (PROSITE_PROFILES); cd04150 (CDD); IPR027417 (SUPERFAMILY)	F:GO:0005525	F:GTP binding	K07937	ARF1	ADP-ribosylation factor 1/2
g562.t1	scaffold_3	18756748	18758826	692	hypothetical protein VMCG_01332	0	F:GO:0005524	F:ATP binding			IPR001270 (PRINTS); IPR003593 (SMART); IPR003959 (PFAM); G3DSA:3.40.50.300 (GENE3D); IPR041546 (PFAM); G3DSA:3.40.50.300 (GENE3D); G3DSA:3.40.50.300 (GENE3D); IPR003959 (PFAM); mobidb-lite (MOBIDB_LITE); mobidb-lite (MOBIDB_LITE); PTHR11638 (PANTHER); PTHR11638:SF18 (PANTHER); cd00009 (CDD); cd00009 (CDD); IPR027417 (SUPERFAMILY); IPR027417 (SUPERFAMILY)	F:GO:0005524	F:ATP binding	K03695	clpB	ATP-dependent Clp protease ATP-binding subunit ClpB			Glycosyl transferase
g563.t1	scaffold_3	18760082	18762006	600	Bifunctional purine biosynthesis protein ADE17	0	F:GO:0003937; F:GO:0004643; P:GO:0006144; P:GO:0006164; C:GO:0042720	F:IMP cyclohydrolase activity; F:phosphoribosylaminoimidazolecarboxamide formyltransferase activity; P:purine nucleobase metabolic process; P:purine nucleotide biosynthetic process; C:mitochondrial inner membrane peptidase complex	EC:3.5.4.10; EC:2.1.2.3	IMP cyclohydrolase; Phosphoribosylaminoimidazolecarboxamide formyltransferase	IPR002695 (SMART); IPR011607 (SMART); IPR002695 (PIRSF); IPR024051 (G3DSA:3.40.140.GENE3D); IPR024050 (G3DSA:1.10.287.GENE3D); IPR011607 (PFAM); IPR002695 (PFAM); IPR024051 (G3DSA:3.40.140.GENE3D); IPR036914 (G3DSA:3.40.50.GENE3D); IPR002695 (TIGRFAM); IPR002695 (PANTHER); PTHR11692:SF0 (PANTHER); IPR002695 (HAMAP); PS51855 (PROSITE_PROFILES); cd01421 (CDD); IPR036914 (SUPERFAMILY); IPR016193 (SU…	F:GO:0003824; F:GO:0003937; F:GO:0004643; P:GO:0006164	F:catalytic activity; F:IMP cyclohydrolase activity; F:phosphoribosylaminoimidazolecarboxamide formyltransferase activity; P:purine nucleotide biosynthetic process	K00602	purH	Phosphoribosylaminoimidazolecarboxamide formyltransferase/IMP cyclohydrolase
g564.t1	scaffold_3	18762337	18763087	213	PSS03571.1	3.96542e-131	C:GO:0000811; P:GO:0006260	C:GINS complex; P:DNA replication			IPR021151 (PFAM); G3DSA:1.20.58.1030 (GENE3D); IPR005339 (PANTHER); IPR005339 (CDD); IPR036224 (SUPERFAMILY)	C:GO:0000811; P:GO:0006260	C:GINS complex; P:DNA replication	K10732	GINS1, PSF1	GINS complex subunit 1
g565.t1	scaffold_3	18764064	18767789	1103	KUI66878.1	0	F:GO:0008271; P:GO:0008272; C:GO:0016021; P:GO:0055085	F:secondary active sulfate transmembrane transporter activity; P:sulfate transport; C:integral component of membrane; P:transmembrane transport			IPR000595 (SMART); IPR002645 (PFAM); IPR000595 (PFAM); IPR011547 (PFAM); IPR036513 (G3DSA:3.30.750.GENE3D); IPR014710 (G3DSA:2.60.120.GENE3D); mobidb-lite (MOBIDB_LITE); mobidb-lite (MOBIDB_LITE); mobidb-lite (MOBIDB_LITE); mobidb-lite (MOBIDB_LITE); mobidb-lite (MOBIDB_LITE); mobidb-lite (MOBIDB_LITE); mobidb-lite (MOBIDB_LITE); mobidb-lite (MOBIDB_LITE); IPR001902 (PANTHER); PTHR11814:SF215 (PA…	F:GO:0008271; P:GO:0008272; F:GO:0015116; C:GO:0016020; C:GO:0016021; P:GO:0055085	F:secondary active sulfate transmembrane transporter activity; P:sulfate transport; F:sulfate transmembrane transporter activity; C:membrane; C:integral component of membrane; P:transmembrane transport	K03321	TC.SULP	Sulfate permease, SulP family
g566.t1	scaffold_3	18768895	18769377	160	ROW01576.1	3.97262e-55					IPR013248 (SMART); IPR013248 (PFAM); IPR013248 (PANTHER)	no GO terms	no GO terms
g567.t1	scaffold_3	18770393	18773274	904	KUI66162.1	0	F:GO:0005515	F:protein binding			IPR001660 (SMART); IPR001849 (SMART); IPR001660 (PFAM); IPR013761 (G3DSA:1.10.150.GENE3D); mobidb-lite (MOBIDB_LITE); mobidb-lite (MOBIDB_LITE); mobidb-lite (MOBIDB_LITE); mobidb-lite (MOBIDB_LITE); mobidb-lite (MOBIDB_LITE); mobidb-lite (MOBIDB_LITE); mobidb-lite (MOBIDB_LITE); mobidb-lite (MOBIDB_LITE); mobidb-lite (MOBIDB_LITE); mobidb-lite (MOBIDB_LITE); mobidb-lite (MOBIDB_LITE); IPR001660 (…	F:GO:0005515	F:protein binding
g568.t1	scaffold_3	18775636	18776828	151	---NA---						no IPS match	no IPS match	no IPS match
g568.t2	scaffold_3	18775636	18776828	123	---NA---						no IPS match	no IPS match	no IPS match
g569.t1	scaffold_3	18780736	18782995	693	PSS03577.1	0	F:GO:0000981; C:GO:0005634; P:GO:0006355; F:GO:0008270	F:DNA-binding transcription factor activity, RNA polymerase II-specific; C:nucleus; P:regulation of transcription, DNA-templated; F:zinc ion binding			IPR001138 (SMART); IPR036864 (G3DSA:4.10.240.GENE3D); IPR021858 (PFAM); IPR001138 (PFAM); mobidb-lite (MOBIDB_LITE); mobidb-lite (MOBIDB_LITE); mobidb-lite (MOBIDB_LITE); mobidb-lite (MOBIDB_LITE); PTHR37534:SF12 (PANTHER); PTHR37534 (PANTHER); IPR001138 (PROSITE_PROFILES); IPR001138 (CDD); IPR036864 (SUPERFAMILY)	F:GO:0000981; C:GO:0005634; P:GO:0006355; F:GO:0008270	F:DNA-binding transcription factor activity, RNA polymerase II-specific; C:nucleus; P:regulation of transcription, DNA-templated; F:zinc ion binding	K21547	PRO1, NOSA	C6 transcription factor Pro1
g570.t1	scaffold_3	18785579	18785929	116	---NA---						mobidb-lite (MOBIDB_LITE); mobidb-lite (MOBIDB_LITE); mobidb-lite (MOBIDB_LITE); mobidb-lite (MOBIDB_LITE)	no GO terms	no GO terms
g571.t1	scaffold_3	18786732	18788012	384	ROW01580.1	4.81746e-65	F:GO:0004784; P:GO:0006801; F:GO:0046872; P:GO:0055114	F:superoxide dismutase activity; P:superoxide metabolic process; F:metal ion binding; P:oxidation-reduction process	EC:1.15.1.1	Superoxide dismutase	IPR036314 (G3DSA:2.40.500.GENE3D); IPR036314 (G3DSA:2.40.500.GENE3D); IPR036324 (G3DSA:1.10.287.GENE3D); IPR019832 (PFAM); mobidb-lite (MOBIDB_LITE); PTHR43595 (PANTHER); IPR036314 (SUPERFAMILY); IPR036324 (SUPERFAMILY)	F:GO:0004784; P:GO:0006801; F:GO:0046872; P:GO:0055114	F:superoxide dismutase activity; P:superoxide metabolic process; F:metal ion binding; P:oxidation-reduction process	K04564	SOD2	Superoxide dismutase, Fe-Mn family
g572.t1	scaffold_3	18788374	18789923	278	PSS03574.1	1.301e-69					IPR003807 (PFAM); mobidb-lite (MOBIDB_LITE); mobidb-lite (MOBIDB_LITE); mobidb-lite (MOBIDB_LITE); PTHR34187 (PANTHER); PTHR34187:SF2 (PANTHER)	no GO terms	no GO terms
g573.t1	scaffold_3	18791835	18792972	358	CCG84412.1	0	F:GO:0004420; P:GO:0006694; P:GO:0015936; F:GO:0050662; P:GO:0055114	F:hydroxymethylglutaryl-CoA reductase (NADPH) activity; P:steroid biosynthetic process; P:coenzyme A metabolic process; F:coenzyme binding; P:oxidation-reduction process	EC:1.1.1.34	Hydroxymethylglutaryl-CoA reductase (NADPH)	IPR002347 (PRINTS); IPR002347 (PFAM); G3DSA:3.40.50.720 (GENE3D); PTHR24320 (PANTHER); PTHR24320:SF33 (PANTHER); IPR002202 (PROSITE_PROFILES); IPR036291 (SUPERFAMILY)	F:GO:0004420; P:GO:0015936; F:GO:0050662; P:GO:0055114	F:hydroxymethylglutaryl-CoA reductase (NADPH) activity; P:coenzyme A metabolic process; F:coenzyme binding; P:oxidation-reduction process
g574.t1	scaffold_3	18831758	18832060	100	---NA---						mobidb-lite (MOBIDB_LITE); mobidb-lite (MOBIDB_LITE)	no GO terms	no GO terms
g575.t1	scaffold_3	18832528	18833559	343	KUI66324.1	2.9716e-91	C:GO:0005739; P:GO:0065003	C:mitochondrion; P:protein-containing complex assembly			IPR010591 (PFAM); mobidb-lite (MOBIDB_LITE); IPR010591 (PANTHER)	C:GO:0005739; P:GO:0065003	C:mitochondrion; P:protein-containing complex assembly	K07555	ATPeAF1, ATPAF1, ATP11	ATP synthase mitochondrial F1 complex assembly factor 1
g576.t1	scaffold_3	18833714	18834305	179	PSR92110.1	3.95331e-79	F:GO:0003824	F:catalytic activity			G3DSA:3.30.300.30 (GENE3D); IPR042099 (G3DSA:3.40.50.GENE3D); IPR000873 (PFAM); IPR025110 (PFAM); PTHR24096 (PANTHER); cd05911 (CDD); SSF56801 (SUPERFAMILY)	F:GO:0003824	F:catalytic activity
g577.t1	scaffold_3	18884289	18885743	318	Glycolate oxidase	2.75574e-63	F:GO:0016491	F:oxidoreductase activity			IPR000262 (PFAM); IPR013785 (G3DSA:3.20.20.GENE3D); PTHR10578 (PANTHER); PTHR10578 (PANTHER); PTHR10578:SF71 (PANTHER); PTHR10578:SF71 (PANTHER); SSF51395 (SUPERFAMILY)	F:GO:0003824; F:GO:0016491	F:catalytic activity; F:oxidoreductase activity				signal peptide
g578.t1	scaffold_3	18887377	18888013	168	XP_018031490.1	3.26971e-37					mobidb-lite (MOBIDB_LITE); PTHR38849 (PANTHER)	no GO terms	no GO terms				signal peptide	predicted effector
g579.t1	scaffold_3	18916297	18916660	96	hypothetical protein B7463_g11504, partial	7.42183e-23	C:GO:0016020	C:membrane			IPR025187 (PFAM); IPR025187 (PANTHER); PTHR35519:SF2 (PANTHER)	no GO terms	no GO terms
g580.t1	scaffold_3	18918320	18919213	273	PSR92112.1	5.79432e-150					mobidb-lite (MOBIDB_LITE); PTHR34706 (PANTHER); PTHR34706:SF1 (PANTHER); IPR036465 (SUPERFAMILY)	no GO terms	no GO terms
g581.t1	scaffold_3	18967127	18967717	168	---NA---						no IPS match	no IPS match	no IPS match				signal peptide
g582.t1	scaffold_3	19034648	19035803	302	---NA---						mobidb-lite (MOBIDB_LITE); mobidb-lite (MOBIDB_LITE); mobidb-lite (MOBIDB_LITE); mobidb-lite (MOBIDB_LITE); mobidb-lite (MOBIDB_LITE); mobidb-lite (MOBIDB_LITE); mobidb-lite (MOBIDB_LITE); mobidb-lite (MOBIDB_LITE)	no GO terms	no GO terms
g583.t1	scaffold_3	19035946	19038010	397	---NA---						mobidb-lite (MOBIDB_LITE); mobidb-lite (MOBIDB_LITE); mobidb-lite (MOBIDB_LITE); mobidb-lite (MOBIDB_LITE); mobidb-lite (MOBIDB_LITE)	no GO terms	no GO terms
g584.t1	scaffold_3	19039024	19039536	170	---NA---						mobidb-lite (MOBIDB_LITE); mobidb-lite (MOBIDB_LITE)	no GO terms	no GO terms				signal peptide
g585.t1	scaffold_3	19049774	19052163	610	hypothetical protein UCDDA912_g07742	1.57265e-58					mobidb-lite (MOBIDB_LITE); mobidb-lite (MOBIDB_LITE); mobidb-lite (MOBIDB_LITE); mobidb-lite (MOBIDB_LITE); mobidb-lite (MOBIDB_LITE); mobidb-lite (MOBIDB_LITE); mobidb-lite (MOBIDB_LITE)	no GO terms	no GO terms
g586.t1	scaffold_3	19052629	19053964	414	PSR92122.1	1.67338e-97					IPR036249 (G3DSA:3.40.30.GENE3D); mobidb-lite (MOBIDB_LITE); mobidb-lite (MOBIDB_LITE); mobidb-lite (MOBIDB_LITE); mobidb-lite (MOBIDB_LITE); mobidb-lite (MOBIDB_LITE); PTHR12232:SF0 (PANTHER); PTHR12232 (PANTHER); IPR036249 (SUPERFAMILY)	no GO terms	no GO terms
g587.t1	scaffold_3	19054364	19055589	262	hypothetical protein BAUCODRAFT_31592	4.73216e-105	F:GO:0016787	F:hydrolase activity			IPR002925 (PFAM); IPR029058 (G3DSA:3.40.50.GENE3D); PTHR17630 (PANTHER); PTHR17630:SF44 (PANTHER); IPR029058 (SUPERFAMILY)	F:GO:0016787	F:hydrolase activity
g588.t1	scaffold_3	19058853	19061835	899	hypothetical protein VMCG_01156	9.72709e-08	F:GO:0003824; P:GO:0006281; P:GO:0006284	F:catalytic activity; P:DNA repair; P:base-excision repair			mobidb-lite (MOBIDB_LITE); mobidb-lite (MOBIDB_LITE); mobidb-lite (MOBIDB_LITE); mobidb-lite (MOBIDB_LITE); mobidb-lite (MOBIDB_LITE); mobidb-lite (MOBIDB_LITE); mobidb-lite (MOBIDB_LITE); mobidb-lite (MOBIDB_LITE)	no GO terms	no GO terms
g589.t1	scaffold_3	19062915	19064236	322	PSR99422.1	0	P:GO:0006118; F:GO:0009055; F:GO:0020037	P:obsolete electron transport; F:electron transfer activity; F:heme binding			IPR002326 (PRINTS); IPR036909 (G3DSA:1.10.760.GENE3D); G3DSA:1.20.5.100 (GENE3D); IPR002326 (PFAM); mobidb-lite (MOBIDB_LITE); mobidb-lite (MOBIDB_LITE); IPR002326 (PANTHER); PTHR10266:SF3 (PANTHER); IPR009056 (PROSITE_PROFILES); IPR021157 (SUPERFAMILY); IPR036909 (SUPERFAMILY)	F:GO:0009055; F:GO:0020037	F:electron transfer activity; F:heme binding	K00413	CYC1, CYT1, petC	Ubiquinol-cytochrome C reductase cytochrome c1 subunit
g590.t1	scaffold_3	19065113	19066461	387	Phospho-2-dehydro-3-deoxyheptonate aldolase, phenylalanine-inhibited	0	P:GO:0000162; F:GO:0003849; P:GO:0006571; P:GO:0009094	P:tryptophan biosynthetic process; F:3-deoxy-7-phosphoheptulonate synthase activity; P:tyrosine biosynthetic process; P:L-phenylalanine biosynthetic process	EC:2.5.1.54	3-deoxy-7-phosphoheptulonate synthase	IPR013785 (G3DSA:3.20.20.GENE3D); IPR006218 (PFAM); IPR006219 (TIGRFAM); IPR006219 (PIRSF); IPR006219 (PANTHER); PTHR21225:SF18 (PANTHER); SSF51569 (SUPERFAMILY)	F:GO:0003824; F:GO:0003849; P:GO:0009058; P:GO:0009073	F:catalytic activity; F:3-deoxy-7-phosphoheptulonate synthase activity; P:biosynthetic process; P:aromatic amino acid family biosynthetic process	K01626	E2.5.1.54, aroF, aroG, aroH	3-deoxy-7-phosphoheptulonate synthase
g591.t1	scaffold_3	19067251	19069393	293	PSR99420.1	2.33921e-121	C:GO:0016021	C:integral component of membrane			IPR006838 (PFAM); PTHR10989:SF16 (PANTHER); IPR006838 (PANTHER)	C:GO:0016021	C:integral component of membrane
g592.t1	scaffold_3	19073773	19075954	650	KUI67300.1	0					IPR001173 (PFAM); mobidb-lite (MOBIDB_LITE); mobidb-lite (MOBIDB_LITE); PTHR36851 (PANTHER); IPR029044 (SUPERFAMILY)	no GO terms	no GO terms						Glycosyl transferase
g593.t1	scaffold_3	19077419	19080925	641	PSR99418.1	0	F:GO:0000981; C:GO:0005634; P:GO:0006355; F:GO:0008270	F:DNA-binding transcription factor activity, RNA polymerase II-specific; C:nucleus; P:regulation of transcription, DNA-templated; F:zinc ion binding			IPR001138 (SMART); IPR001138 (PFAM); IPR021858 (PFAM); IPR036864 (G3DSA:4.10.240.GENE3D); mobidb-lite (MOBIDB_LITE); mobidb-lite (MOBIDB_LITE); mobidb-lite (MOBIDB_LITE); PTHR37534:SF7 (PANTHER); PTHR37534 (PANTHER); IPR001138 (PROSITE_PROFILES); IPR001138 (CDD); IPR036864 (SUPERFAMILY)	F:GO:0000981; C:GO:0005634; P:GO:0006355; F:GO:0008270	F:DNA-binding transcription factor activity, RNA polymerase II-specific; C:nucleus; P:regulation of transcription, DNA-templated; F:zinc ion binding
g594.t1	scaffold_3	19081425	19083431	625	putative cyclophilin-type peptidyl-prolyl cis-trans isomerase	0	P:GO:0000413; F:GO:0003755; F:GO:0005515	P:protein peptidyl-prolyl isomerization; F:peptidyl-prolyl cis-trans isomerase activity; F:protein binding	EC:5.2.1.8	Peptidylprolyl isomerase	IPR002130 (PRINTS); IPR001680 (SMART); IPR002130 (PFAM); IPR001680 (PFAM); IPR015943 (G3DSA:2.130.10.GENE3D); IPR029000 (G3DSA:2.40.100.GENE3D); mobidb-lite (MOBIDB_LITE); mobidb-lite (MOBIDB_LITE); PTHR45625 (PANTHER); PTHR45625:SF5 (PANTHER); IPR001680 (PROSITE_PROFILES); IPR002130 (PROSITE_PROFILES); IPR001680 (PROSITE_PROFILES); IPR017986 (PROSITE_PROFILES); cd01927 (CDD); IPR029000 (SUPERFAM…	P:GO:0000413; F:GO:0003755; F:GO:0005515	P:protein peptidyl-prolyl isomerization; F:peptidyl-prolyl cis-trans isomerase activity; F:protein binding	K12736	PPWD1	Peptidylprolyl isomerase domain and WD repeat-containing protein 1
g595.t1	scaffold_3	19098938	19099756	161	putative ankyrin-like protein	8.71571e-86	F:GO:0005515	F:protein binding			IPR002110 (SMART); IPR020683 (PFAM); IPR036770 (G3DSA:1.25.40.GENE3D); mobidb-lite (MOBIDB_LITE); PTHR24134:SF1 (PANTHER); PTHR24134 (PANTHER); IPR020683 (PROSITE_PROFILES); IPR002110 (PROSITE_PROFILES); IPR036770 (SUPERFAMILY)	F:GO:0005515	F:protein binding
g596.t1	scaffold_3	19100006	19100537	77	---NA---						mobidb-lite (MOBIDB_LITE); mobidb-lite (MOBIDB_LITE)	no GO terms	no GO terms
g597.t1	scaffold_3	19101474	19102523	349	KUI66069.1	8.08256e-55					mobidb-lite (MOBIDB_LITE); mobidb-lite (MOBIDB_LITE); mobidb-lite (MOBIDB_LITE); mobidb-lite (MOBIDB_LITE); mobidb-lite (MOBIDB_LITE); mobidb-lite (MOBIDB_LITE)	no GO terms	no GO terms
g598.t1	scaffold_3	19105055	19105864	269	Bifunctional xylanase/deacetylase	3.95857e-104	P:GO:0006807; F:GO:0016798; F:GO:0016810; P:GO:0045493	P:nitrogen compound metabolic process; F:hydrolase activity, acting on glycosyl bonds; F:hydrolase activity, acting on carbon-nitrogen (but not peptide) bonds; P:xylan catabolic process			G3DSA:3.20.20.370 (GENE3D); IPR002509 (PFAM); PTHR10587 (PANTHER); PTHR10587:SF105 (PANTHER); IPR002509 (PROSITE_PROFILES); cd10958 (CDD); IPR011330 (SUPERFAMILY)	F:GO:0003824; P:GO:0005975; F:GO:0016810	F:catalytic activity; P:carbohydrate metabolic process; F:hydrolase activity, acting on carbon-nitrogen (but not peptide) bonds						Carbohydrate esterase
g599.t1	scaffold_3	19156775	19157997	246	2OG-Fe(II)oxygenase	2.04921e-74	F:GO:0005506; F:GO:0016705; F:GO:0031418; P:GO:0055114	F:iron ion binding; F:oxidoreductase activity, acting on paired donors, with incorporation or reduction of molecular oxygen; F:L-ascorbic acid binding; P:oxidation-reduction process			IPR006620 (SMART); G3DSA:2.60.120.620 (GENE3D); IPR005123 (PFAM); PTHR10869:SF123 (PANTHER); PTHR10869 (PANTHER)	F:GO:0005506; F:GO:0016491; F:GO:0016705; F:GO:0031418; P:GO:0055114	F:iron ion binding; F:oxidoreductase activity; F:oxidoreductase activity, acting on paired donors, with incorporation or reduction of molecular oxygen; F:L-ascorbic acid binding; P:oxidation-reduction process	K00472	P4HA	Prolyl 4-hydroxylase
g600.t1	scaffold_3	19277182	19279356	560	hypothetical protein BCIN_09g02350	0	F:GO:0004185; P:GO:0006508	F:serine-type carboxypeptidase activity; P:proteolysis	EC:3.4.21; EC:3.4.16	Acting on peptide bonds (peptidases); Acting on peptide bonds (peptidases)	IPR001563 (PRINTS); IPR001563 (PFAM); IPR029058 (G3DSA:3.40.50.GENE3D); mobidb-lite (MOBIDB_LITE); mobidb-lite (MOBIDB_LITE); IPR001563 (PANTHER); PTHR11802:SF42 (PANTHER); IPR029058 (SUPERFAMILY)	F:GO:0004185; P:GO:0006508	F:serine-type carboxypeptidase activity; P:proteolysis	K01288	KEX1	Carboxypeptidase D	signal peptide		Glycoside hydrolase
g601.t1	scaffold_3	19287013	19288380	455	POS71373.1	1.5054e-144	F:GO:0003824; P:GO:0019346; F:GO:0030170	F:catalytic activity; P:transsulfuration; F:pyridoxal phosphate binding			IPR000277 (PIRSF); IPR000277 (PFAM); IPR015421 (G3DSA:3.40.640.GENE3D); IPR015422 (G3DSA:3.90.1150.GENE3D); mobidb-lite (MOBIDB_LITE); IPR000277 (PANTHER); PTHR11808:SF35 (PANTHER); IPR015424 (SUPERFAMILY)	F:GO:0003824; P:GO:0019346; F:GO:0030170	F:catalytic activity; P:transsulfuration; F:pyridoxal phosphate binding						Carbohydrate esterase
g602.t1	scaffold_3	19289163	19290305	273	hypothetical protein VP1G_10412	1.59413e-91					mobidb-lite (MOBIDB_LITE); mobidb-lite (MOBIDB_LITE); mobidb-lite (MOBIDB_LITE); mobidb-lite (MOBIDB_LITE); mobidb-lite (MOBIDB_LITE); mobidb-lite (MOBIDB_LITE); mobidb-lite (MOBIDB_LITE)	no GO terms	no GO terms
g603.t1	scaffold_3	19292189	19295178	799	KUI66468.1	0	F:GO:0000981; F:GO:0003677; C:GO:0005634; P:GO:0006355; F:GO:0008270	F:DNA-binding transcription factor activity, RNA polymerase II-specific; F:DNA binding; C:nucleus; P:regulation of transcription, DNA-templated; F:zinc ion binding			IPR001138 (SMART); IPR007219 (SMART); IPR007219 (PFAM); IPR001138 (PFAM); IPR036864 (G3DSA:4.10.240.GENE3D); mobidb-lite (MOBIDB_LITE); mobidb-lite (MOBIDB_LITE); mobidb-lite (MOBIDB_LITE); mobidb-lite (MOBIDB_LITE); mobidb-lite (MOBIDB_LITE); mobidb-lite (MOBIDB_LITE); PTHR47338 (PANTHER); PTHR47338:SF10 (PANTHER); IPR001138 (PROSITE_PROFILES); cd12148 (CDD); IPR001138 (CDD); IPR036864 (SUPERFAM…	F:GO:0000981; F:GO:0003677; C:GO:0005634; P:GO:0006351; P:GO:0006355; F:GO:0008270	F:DNA-binding transcription factor activity, RNA polymerase II-specific; F:DNA binding; C:nucleus; P:transcription, DNA-templated; P:regulation of transcription, DNA-templated; F:zinc ion binding
g604.t1	scaffold_3	19295556	19297394	301	POS72115.1	7.08956e-13					mobidb-lite (MOBIDB_LITE); mobidb-lite (MOBIDB_LITE); mobidb-lite (MOBIDB_LITE); mobidb-lite (MOBIDB_LITE)	no GO terms	no GO terms
g605.t1	scaffold_3	19297838	19298309	75	---NA---						mobidb-lite (MOBIDB_LITE)	no GO terms	no GO terms
g606.t1	scaffold_3	19298521	19298987	135	---NA---						no IPS match	no IPS match	no IPS match				signal peptide	predicted effector
g607.t1	scaffold_3	19508740	19510040	384	PGG96093.1	1.5943e-35					PTHR33048:SF57 (PANTHER); PTHR33048 (PANTHER)	no GO terms	no GO terms
g608.t1	scaffold_3	19783937	19786465	725	KUI66660.1	0					IPR007991 (PFAM); mobidb-lite (MOBIDB_LITE); mobidb-lite (MOBIDB_LITE); mobidb-lite (MOBIDB_LITE); mobidb-lite (MOBIDB_LITE); IPR007991 (PANTHER)	no GO terms	no GO terms	K15216	RRN3, TIFIA	RNA polymerase I-specific transcription initiation factor RRN3
g609.t1	scaffold_3	19786917	19788264	356	PSR90437.1	0	F:GO:0005515; P:GO:0006406	F:protein binding; P:mRNA export from nucleus			IPR001680 (SMART); IPR015943 (G3DSA:2.130.10.GENE3D); IPR001680 (PFAM); IPR015943 (G3DSA:2.130.10.GENE3D); IPR040132 (PANTHER); IPR001680 (PROSITE_PROFILES); IPR017986 (PROSITE_PROFILES); IPR017986 (PROSITE_PROFILES); IPR001680 (PROSITE_PROFILES); IPR001680 (PROSITE_PROFILES); IPR036322 (SUPERFAMILY)	F:GO:0005515; P:GO:0006406	F:protein binding; P:mRNA export from nucleus	K12880	THOC3	THO complex subunit 3
g610.t1	scaffold_3	19788912	19792392	1087	hypothetical protein VMCG_01090	0	F:GO:0005515; P:GO:0006886; C:GO:0034066	F:protein binding; P:intracellular protein transport; C:RIC1-RGP1 guanyl-nucleotide exchange factor complex			IPR009771 (PFAM); mobidb-lite (MOBIDB_LITE); mobidb-lite (MOBIDB_LITE); mobidb-lite (MOBIDB_LITE); mobidb-lite (MOBIDB_LITE); IPR040096 (PANTHER); IPR036322 (SUPERFAMILY); IPR036322 (SUPERFAMILY)	F:GO:0005515; P:GO:0006886; C:GO:0034066	F:protein binding; P:intracellular protein transport; C:RIC1-RGP1 guanyl-nucleotide exchange factor complex	K20476	RIC1	RAB6A-GEF complex partner protein 1
g611.t1	scaffold_3	19792744	19795420	352	PSR90435.1	6.48512e-81	C:GO:0016021; F:GO:0022857; P:GO:0055085	C:integral component of membrane; F:transmembrane transporter activity; P:transmembrane transport			G3DSA:1.20.1250.20 (GENE3D); IPR005828 (PFAM); mobidb-lite (MOBIDB_LITE); mobidb-lite (MOBIDB_LITE); PTHR24064:SF526 (PANTHER); PTHR24064 (PANTHER); PTHR24064:SF526 (PANTHER); IPR020846 (PROSITE_PROFILES); cd17364 (CDD); IPR036259 (SUPERFAMILY)	C:GO:0016021; F:GO:0022857; P:GO:0055085	C:integral component of membrane; F:transmembrane transporter activity; P:transmembrane transport	K08176	PHO84	MFS transporter, PHS family, inorganic phosphate transporter
g612.t1	scaffold_3	19796778	19798341	422	PSR90434.1	3.16382e-152					mobidb-lite (MOBIDB_LITE); mobidb-lite (MOBIDB_LITE); mobidb-lite (MOBIDB_LITE); mobidb-lite (MOBIDB_LITE); mobidb-lite (MOBIDB_LITE); mobidb-lite (MOBIDB_LITE)	no GO terms	no GO terms
g613.t1	scaffold_3	19798929	19800635	568	POS74975.1	0	F:GO:0003885; C:GO:0016020; P:GO:0055114; F:GO:0071949	F:D-arabinono-1,4-lactone oxidase activity; C:membrane; P:oxidation-reduction process; F:FAD binding	EC:1.1.3.37	D-arabinono-1,4-lactone oxidase	IPR016169 (G3DSA:3.30.465.GENE3D); IPR010031 (PIRSF); IPR007173 (PFAM); IPR006094 (PFAM); IPR016167 (G3DSA:3.30.43.GENE3D); mobidb-lite (MOBIDB_LITE); IPR010031 (PANTHER); IPR016166 (PROSITE_PROFILES); IPR036318 (SUPERFAMILY)	F:GO:0003885; C:GO:0016020; F:GO:0016491; F:GO:0016899; F:GO:0050660; P:GO:0055114; F:GO:0071949	F:D-arabinono-1,4-lactone oxidase activity; C:membrane; F:oxidoreductase activity; F:oxidoreductase activity, acting on the CH-OH group of donors, oxygen as acceptor; F:flavin adenine dinucleotide binding; P:oxidation-reduction process; F:FAD binding
g614.t1	scaffold_3	19806210	19807545	378	PSR92107.1	8.65325e-163	F:GO:0004601; P:GO:0006804; P:GO:0006979; F:GO:0020037; P:GO:0055114	F:peroxidase activity; P:obsolete peroxidase reaction; P:response to oxidative stress; F:heme binding; P:oxidation-reduction process	EC:1.11.1.7	Peroxidase	IPR002207 (PRINTS); IPR002016 (PRINTS); G3DSA:1.10.520.10 (GENE3D); IPR002016 (PFAM); G3DSA:1.10.420.10 (GENE3D); mobidb-lite (MOBIDB_LITE); PTHR31356 (PANTHER); IPR002016 (PROSITE_PROFILES); cd00691 (CDD); IPR010255 (SUPERFAMILY)	F:GO:0004601; P:GO:0006979; F:GO:0020037; P:GO:0055114	F:peroxidase activity; P:response to oxidative stress; F:heme binding; P:oxidation-reduction process	K00428	E1.11.1.5	Cytochrome C peroxidase			Auxillary activities
g615.t1	scaffold_3	19808054	19810369	647	hypothetical protein VMCG_01120	0	F:GO:0005515; P:GO:0006396	F:protein binding; P:RNA processing			IPR003107 (SMART); IPR011990 (G3DSA:1.25.40.GENE3D); mobidb-lite (MOBIDB_LITE); mobidb-lite (MOBIDB_LITE); PTHR17204 (PANTHER); PTHR17204:SF5 (PANTHER); IPR011990 (SUPERFAMILY); IPR011990 (SUPERFAMILY)	F:GO:0005515; P:GO:0006396	F:protein binding; P:RNA processing	K13217	PRPF39, PRP39	pre-mRNA-processing factor 39
g616.t1	scaffold_3	19811761	19816903	1487	PSR92105.1	0	F:GO:0042578; P:GO:0046856	F:phosphoric ester hydrolase activity; P:phosphatidylinositol dephosphorylation			IPR000300 (SMART); IPR036691 (G3DSA:3.60.10.GENE3D); IPR005135 (PFAM); IPR002013 (PFAM); mobidb-lite (MOBIDB_LITE); mobidb-lite (MOBIDB_LITE); mobidb-lite (MOBIDB_LITE); mobidb-lite (MOBIDB_LITE); mobidb-lite (MOBIDB_LITE); mobidb-lite (MOBIDB_LITE); PTHR11200 (PANTHER); PTHR11200:SF257 (PANTHER); IPR002013 (PROSITE_PROFILES); cd09090 (CDD); IPR036691 (SUPERFAMILY)	F:GO:0042578; P:GO:0046856	F:phosphoric ester hydrolase activity; P:phosphatidylinositol dephosphorylation	K20279	SYNJ	Synaptojanin
g617.t1	scaffold_3	19816975	19817571	198	KUI65998.1	8.28929e-16					mobidb-lite (MOBIDB_LITE); mobidb-lite (MOBIDB_LITE); mobidb-lite (MOBIDB_LITE)	no GO terms	no GO terms
g618.t1	scaffold_3	19820737	19821879	355	OTA60697.1	1.60807e-07					mobidb-lite (MOBIDB_LITE); mobidb-lite (MOBIDB_LITE); mobidb-lite (MOBIDB_LITE); mobidb-lite (MOBIDB_LITE); mobidb-lite (MOBIDB_LITE); mobidb-lite (MOBIDB_LITE)	no GO terms	no GO terms
g619.t1	scaffold_3	20037810	20038978	290	PSR92100.1	4.07759e-166					IPR000308 (PRINTS); IPR023410 (SMART); IPR036815 (G3DSA:1.20.190.GENE3D); IPR000308 (PIRSF); IPR023410 (PFAM); mobidb-lite (MOBIDB_LITE); mobidb-lite (MOBIDB_LITE); PTHR18860:SF39 (PANTHER); IPR000308 (PANTHER); IPR036815 (SUPERFAMILY)	no GO terms	no GO terms	K06630	YWHAE	14-3-3 protein epsilon
g620.t1	scaffold_3	20042163	20042518	68	---NA---						mobidb-lite (MOBIDB_LITE)	no GO terms	no GO terms
g621.t1	scaffold_3	20048625	20049803	392	putative triacylglycerol lipase fgl2	1.42241e-154	P:GO:0006629	P:lipid metabolic process			IPR002921 (PFAM); IPR029058 (G3DSA:3.40.50.GENE3D); PTHR46640:SF1 (PANTHER); PTHR46640 (PANTHER); cd00519 (CDD); IPR029058 (SUPERFAMILY)	P:GO:0006629	P:lipid metabolic process				signal peptide
g622.t1	scaffold_3	20123107	20123930	105	hypothetical protein BCIN_12g05350	1.24699e-07					no IPS match	no IPS match	no IPS match
g623.t1	scaffold_3	20313627	20314197	165	ROV97596.1	4.418e-17					no IPS match	no IPS match	no IPS match				signal peptide
g624.t1	scaffold_3	20314482	20315078	159	---NA---						no IPS match	no IPS match	no IPS match
g624.t2	scaffold_3	20314631	20315078	113	---NA---						mobidb-lite (MOBIDB_LITE); mobidb-lite (MOBIDB_LITE)	no GO terms	no GO terms
g625.t1	scaffold_3	20315529	20316192	108	PSR92097.1	2.63675e-54	F:GO:0003735; C:GO:0005840; P:GO:0006412; P:GO:0042254	F:structural constituent of ribosome; C:ribosome; P:translation; P:ribosome biogenesis			IPR000509 (PFAM); IPR038097 (G3DSA:1.10.10.GENE3D); mobidb-lite (MOBIDB_LITE); mobidb-lite (MOBIDB_LITE); PTHR10114:SF0 (PANTHER); IPR000509 (PANTHER)	F:GO:0003735; C:GO:0005840; P:GO:0006412	F:structural constituent of ribosome; C:ribosome; P:translation	K02920	RP-L36e, RPL36	Large subunit ribosomal protein L36e
g626.t1	scaffold_3	20316770	20318397	521	KUI65992.1	1.09419e-177					IPR021569 (PFAM); G3DSA:3.10.20.90 (GENE3D); mobidb-lite (MOBIDB_LITE); mobidb-lite (MOBIDB_LITE); mobidb-lite (MOBIDB_LITE); mobidb-lite (MOBIDB_LITE); PTHR46467 (PANTHER); cd16105 (CDD); cd17075 (CDD); cd16118 (CDD); IPR029071 (SUPERFAMILY); IPR029071 (SUPERFAMILY)	no GO terms	no GO terms	K15627	ASPSCR1, ASPL	Tether containing UBX domain for GLUT4
g627.t1	scaffold_3	20319023	20320064	202	putative proteasome component pup3	2.66223e-126	F:GO:0004298; C:GO:0005634; C:GO:0005737; P:GO:0010499; P:GO:0010950; C:GO:0019774; P:GO:0043161; F:GO:0061133	F:threonine-type endopeptidase activity; C:nucleus; C:cytoplasm; P:proteasomal ubiquitin-independent protein catabolic process; P:positive regulation of endopeptidase activity; C:proteasome core complex, beta-subunit complex; P:proteasome-mediated ubiquitin-dependent protein catabolic process; F:endopeptidase activator activity	EC:3.4.25	Acting on peptide bonds (peptidases)	IPR001353 (PFAM); IPR029055 (G3DSA:3.60.20.GENE3D); IPR033811 (PTHR11599:PANTHER); PTHR11599 (PANTHER); IPR023333 (PROSITE_PROFILES); IPR033811 (CDD); IPR029055 (SUPERFAMILY)	F:GO:0004298; C:GO:0005839; C:GO:0019774; P:GO:0043161; P:GO:0051603	F:threonine-type endopeptidase activity; C:proteasome core complex; C:proteasome core complex, beta-subunit complex; P:proteasome-mediated ubiquitin-dependent protein catabolic process; P:proteolysis involved in cellular protein catabolic process	K02735	PSMB3	20S proteasome subunit beta 3
g628.t1	scaffold_3	20320550	20323738	997	PSR92094.1	0	F:GO:0000166; F:GO:0005388; P:GO:0006816; C:GO:0016021; C:GO:0016529	F:nucleotide binding; F:calcium transmembrane transporter activity, phosphorylative mechanism; P:calcium ion transport; C:integral component of membrane; C:sarcoplasmic reticulum	EC:7.2.2.10	n/a	PR00121 (PRINTS); PR00119 (PRINTS); IPR004014 (SMART); IPR006068 (PFAM); G3DSA:1.20.1110.10 (GENE3D); PF00122 (PFAM); PF00702 (PFAM); IPR023299 (G3DSA:3.40.1110.GENE3D); IPR004014 (PFAM); IPR001757 (TIGRFAM); IPR005782 (TIGRFAM); G3DSA:2.70.150.10 (GENE3D); G3DSA:2.70.150.10 (GENE3D); IPR023214 (G3DSA:3.40.50.GENE3D); PTHR42861 (PANTHER); PTHR42861:SF61 (PANTHER); cd02083 (CDD); IPR036412 (SUPERF…	F:GO:0000166; F:GO:0005388; P:GO:0006816; C:GO:0016021	F:nucleotide binding; F:calcium transmembrane transporter activity, phosphorylative mechanism; P:calcium ion transport; C:integral component of membrane	K05853	ATP2A	P-type Ca2+ transporter type 2A			Carbohydrate-binding molecule
g629.t1	scaffold_3	20324495	20327535	919	PSR92093.1	0	C:GO:0000145; P:GO:0006887; P:GO:0048278	C:exocyst; P:exocytosis; P:vesicle docking			IPR009976 (PFAM); mobidb-lite (MOBIDB_LITE); IPR009976 (PANTHER); IPR033960 (PTHR12100:PANTHER)	C:GO:0000145; C:GO:0005737; P:GO:0006887; P:GO:0048278	C:exocyst; C:cytoplasm; P:exocytosis; P:vesicle docking	K19984	EXOC5, SEC10	Exocyst complex component 5
g630.t1	scaffold_3	20328097	20329237	332	putative undecaprenyl diphosphate synthase	1.24851e-140	P:GO:0001525; F:GO:0016765; P:GO:0019408; C:GO:1904423	P:angiogenesis; F:transferase activity, transferring alkyl or aryl (other than methyl) groups; P:dolichol biosynthetic process; C:dehydrodolichyl diphosphate synthase complex			IPR036424 (G3DSA:3.40.1180.GENE3D); PTHR21528:SF0 (PANTHER); IPR038887 (PANTHER); IPR036424 (SUPERFAMILY)	P:GO:0001525; F:GO:0016765; P:GO:0019408; C:GO:1904423	P:angiogenesis; F:transferase activity, transferring alkyl or aryl (other than methyl) groups; P:dolichol biosynthetic process; C:dehydrodolichyl diphosphate synthase complex	K19177	NUS1	Dehydrodolichyl diphosphate syntase complex subunit NUS1
g631.t1	scaffold_3	20329349	20329659	80	hypothetical protein DL546_002996	1.93093e-09	F:GO:0016491; P:GO:0055114	F:oxidoreductase activity; P:oxidation-reduction process			mobidb-lite (MOBIDB_LITE)	no GO terms	no GO terms
g632.t1	scaffold_3	20330016	20331640	343	ROV97521.1	1.40324e-145	F:GO:0009019; P:GO:0030488	F:tRNA (guanine-N1-)-methyltransferase activity; P:tRNA methylation			G3DSA:3.30.300.110 (GENE3D); IPR030382 (PFAM); G3DSA:3.40.50.150 (GENE3D); PTHR23245:SF36 (PANTHER); PTHR23245 (PANTHER); IPR025792 (HAMAP); IPR030382 (PROSITE_PROFILES); IPR029063 (SUPERFAMILY)	F:GO:0009019; P:GO:0030488	F:tRNA (guanine-N1-)-methyltransferase activity; P:tRNA methylation	K15429	TRM5, TRMT5	tRNA (guanine37-N1)-methyltransferase
g633.t1	scaffold_3	20488717	20490608	564	PSR92090.1	0					IPR013860 (PFAM); mobidb-lite (MOBIDB_LITE); mobidb-lite (MOBIDB_LITE); mobidb-lite (MOBIDB_LITE); mobidb-lite (MOBIDB_LITE); mobidb-lite (MOBIDB_LITE); mobidb-lite (MOBIDB_LITE); mobidb-lite (MOBIDB_LITE); mobidb-lite (MOBIDB_LITE); mobidb-lite (MOBIDB_LITE); mobidb-lite (MOBIDB_LITE); PTHR28051 (PANTHER)	no GO terms	no GO terms
g633.t2	scaffold_3	20488717	20490608	562	PSR92090.1	0					IPR013860 (PFAM); mobidb-lite (MOBIDB_LITE); mobidb-lite (MOBIDB_LITE); mobidb-lite (MOBIDB_LITE); mobidb-lite (MOBIDB_LITE); mobidb-lite (MOBIDB_LITE); mobidb-lite (MOBIDB_LITE); mobidb-lite (MOBIDB_LITE); mobidb-lite (MOBIDB_LITE); mobidb-lite (MOBIDB_LITE); mobidb-lite (MOBIDB_LITE); PTHR28051 (PANTHER)	no GO terms	no GO terms
g634.t1	scaffold_3	20575549	20576851	336	POS75637.1	4.97319e-153	F:GO:0016491	F:oxidoreductase activity			IPR002227 (PRINTS); IPR002227 (PFAM); IPR008922 (G3DSA:1.10.1280.GENE3D); PTHR11474 (PANTHER); PTHR11474:SF89 (PANTHER); PTHR11474 (PANTHER); IPR008922 (SUPERFAMILY)	F:GO:0016491	F:oxidoreductase activity	K00505	TYR	Tyrosinase	signal peptide
g635.t1	scaffold_3	20698532	20699818	399	putativeKelch repeat-containing protein	6.61807e-87	F:GO:0005515	F:protein binding			IPR015915 (G3DSA:2.120.10.GENE3D); IPR015915 (G3DSA:2.120.10.GENE3D); PTHR24412:SF440 (PANTHER); PTHR24412 (PANTHER); IPR015915 (SUPERFAMILY); IPR015915 (SUPERFAMILY)	F:GO:0005515	F:protein binding				signal peptide
g636.t1	scaffold_3	20792718	20795871	1026	hypothetical protein VMCG_01038	0	F:GO:0003723; F:GO:0004540; P:GO:0051252	F:RNA binding; F:ribonuclease activity; P:regulation of RNA metabolic process			IPR001900 (SMART); IPR001900 (PFAM); mobidb-lite (MOBIDB_LITE); PTHR23355 (PANTHER); PTHR23355:SF42 (PANTHER); IPR012340 (SUPERFAMILY)	F:GO:0003723; F:GO:0004540	F:RNA binding; F:ribonuclease activity
g637.t1	scaffold_3	20831831	20832421	170	---NA---						mobidb-lite (MOBIDB_LITE); mobidb-lite (MOBIDB_LITE); mobidb-lite (MOBIDB_LITE); mobidb-lite (MOBIDB_LITE); mobidb-lite (MOBIDB_LITE)	no GO terms	no GO terms
g638.t1	scaffold_3	20833703	20834129	87	---NA---						mobidb-lite (MOBIDB_LITE); mobidb-lite (MOBIDB_LITE)	no GO terms	no GO terms
g639.t1	scaffold_3	20834459	20836530	663	POS73001.1	0	F:GO:0005515	F:protein binding			IPR001680 (SMART); IPR015943 (G3DSA:2.130.10.GENE3D); mobidb-lite (MOBIDB_LITE); mobidb-lite (MOBIDB_LITE); mobidb-lite (MOBIDB_LITE); mobidb-lite (MOBIDB_LITE); PTHR43991:SF7 (PANTHER); PTHR43991 (PANTHER); IPR001680 (PROSITE_PROFILES); IPR017986 (PROSITE_PROFILES); IPR036322 (SUPERFAMILY)	F:GO:0005515	F:protein binding
g640.t1	scaffold_3	20840249	20844476	1213	Chitin synthase 4	0	C:GO:0016021; F:GO:0016758	C:integral component of membrane; F:transferase activity, transferring hexosyl groups			PF03142 (PFAM); IPR029044 (G3DSA:3.90.550.GENE3D); mobidb-lite (MOBIDB_LITE); mobidb-lite (MOBIDB_LITE); mobidb-lite (MOBIDB_LITE); mobidb-lite (MOBIDB_LITE); mobidb-lite (MOBIDB_LITE); mobidb-lite (MOBIDB_LITE); mobidb-lite (MOBIDB_LITE); mobidb-lite (MOBIDB_LITE); IPR004835 (PANTHER); PTHR22914:SF16 (PANTHER); cd04190 (CDD); IPR029044 (SUPERFAMILY)	F:GO:0016758	F:transferase activity, transferring hexosyl groups	K00698	CHS1	Chitin synthase			Glycosyl transferase
g641.t1	scaffold_3	20847955	20849746	448	ROV97604.1	0	F:GO:0005515	F:protein binding			IPR006597 (SMART); IPR011990 (G3DSA:1.25.40.GENE3D); IPR006597 (PFAM); IPR011990 (G3DSA:1.25.40.GENE3D); mobidb-lite (MOBIDB_LITE); mobidb-lite (MOBIDB_LITE); mobidb-lite (MOBIDB_LITE); mobidb-lite (MOBIDB_LITE); mobidb-lite (MOBIDB_LITE); PTHR46430 (PANTHER); PTHR46430:SF1 (PANTHER); SSF81901 (SUPERFAMILY)	F:GO:0005515	F:protein binding
g642.t1	scaffold_3	20932368	20933376	215	PSR92080.1	3.67829e-156	F:GO:0003924; F:GO:0005525; P:GO:0006913	F:GTPase activity; F:GTP binding; P:nucleocytoplasmic transport	EC:3.6.1.15	Nucleoside-triphosphate phosphatase	IPR002041 (PRINTS); SM00175 (SMART); SM00174 (SMART); SM00173 (SMART); SM00176 (SMART); G3DSA:3.40.50.300 (GENE3D); IPR005225 (TIGRFAM); IPR001806 (PFAM); IPR002041 (PANTHER); PTHR24071:SF17 (PANTHER); IPR002041 (PROSITE_PROFILES); cd00877 (CDD); IPR027417 (SUPERFAMILY)	F:GO:0003924; F:GO:0005525; P:GO:0006913	F:GTPase activity; F:GTP binding; P:nucleocytoplasmic transport	K07936	RAN	GTP-binding nuclear protein Ran
g643.t1	scaffold_3	20934475	20935352	243	KUI66611.1	6.56528e-87	F:GO:0005515; P:GO:0070682	F:protein binding; P:proteasome regulatory particle assembly			IPR040815 (PFAM); IPR041489 (PFAM); G3DSA:2.30.42.10 (GENE3D); mobidb-lite (MOBIDB_LITE); IPR035269 (PANTHER); IPR036034 (SUPERFAMILY)	F:GO:0005515; P:GO:0070682	F:protein binding; P:proteasome regulatory particle assembly	K06693	PSMD9	26S proteasome non-ATPase regulatory subunit 9
g644.t1	scaffold_3	20937337	20940053	771	ROV97607.1	0	F:GO:0005085; P:GO:0043087	F:guanyl-nucleotide exchange factor activity; P:regulation of GTPase activity			IPR000219 (SMART); IPR000219 (PFAM); IPR035899 (G3DSA:1.20.900.GENE3D); IPR035899 (G3DSA:1.20.900.GENE3D); mobidb-lite (MOBIDB_LITE); mobidb-lite (MOBIDB_LITE); mobidb-lite (MOBIDB_LITE); mobidb-lite (MOBIDB_LITE); mobidb-lite (MOBIDB_LITE); mobidb-lite (MOBIDB_LITE); PTHR12673:SF253 (PANTHER); PTHR12673 (PANTHER); IPR000219 (PROSITE_PROFILES); IPR000219 (CDD); IPR035899 (SUPERFAMILY)	F:GO:0005085	F:guanyl-nucleotide exchange factor activity
g645.t1	scaffold_3	20941168	20941813	133	PSR92077.1	7.53181e-58					IPR019783 (PFAM); IPR036786 (G3DSA:3.30.1250.GENE3D); mobidb-lite (MOBIDB_LITE); mobidb-lite (MOBIDB_LITE); PTHR10927:SF2 (PANTHER); IPR039100 (PANTHER); IPR036786 (SUPERFAMILY)	no GO terms	no GO terms
g646.t1	scaffold_3	21127974	21131418	1084	putative nrps-like enzyme protein	0	F:GO:0003824; F:GO:0031177	F:catalytic activity; F:phosphopantetheine binding			IPR020806 (SMART); G3DSA:3.40.50.720 (GENE3D); IPR013120 (PFAM); IPR036736 (G3DSA:1.10.1200.GENE3D); IPR000873 (PFAM); IPR009081 (PFAM); IPR042099 (G3DSA:3.40.50.GENE3D); PTHR43201:SF3 (PANTHER); PTHR43201 (PANTHER); IPR009081 (PROSITE_PROFILES); cd12116 (CDD); cd04433 (CDD); cd05907 (CDD); IPR036291 (SUPERFAMILY); IPR036736 (SUPERFAMILY); SSF56801 (SUPERFAMILY)	F:GO:0003824; F:GO:0031177	F:catalytic activity; F:phosphopantetheine binding						Glycoside hydrolase
g647.t1	scaffold_3	21288760	21289311	183	---NA---						no IPS match	no IPS match	no IPS match				signal peptide	predicted effector
g648.t1	scaffold_3	21290367	21293002	756	ROV91329.1	0	F:GO:0003824; F:GO:0030151; F:GO:0030170	F:catalytic activity; F:molybdenum ion binding; F:pyridoxal phosphate binding			IPR015421 (G3DSA:3.40.640.GENE3D); IPR005302 (PFAM); IPR005303 (PFAM); IPR000192 (PFAM); IPR015422 (G3DSA:3.90.1150.GENE3D); mobidb-lite (MOBIDB_LITE); PTHR14237 (PANTHER); PTHR14237 (PANTHER); PTHR14237:SF19 (PANTHER); IPR005302 (PROSITE_PROFILES); SSF141673 (SUPERFAMILY); IPR015424 (SUPERFAMILY)	F:GO:0003824; F:GO:0030151; F:GO:0030170	F:catalytic activity; F:molybdenum ion binding; F:pyridoxal phosphate binding	K15631	ABA3	Molybdenum cofactor sulfurtransferase
g649.t1	scaffold_3	21293505	21295458	628	hypothetical protein VMCG_01589	0	P:GO:0006270; P:GO:0051301	P:DNA replication initiation; P:cell division			IPR003593 (SMART); IPR016314 (PIRSF); G3DSA:3.40.50.300 (GENE3D); G3DSA:1.10.8.60 (GENE3D); IPR003593 (PFAM); mobidb-lite (MOBIDB_LITE); mobidb-lite (MOBIDB_LITE); mobidb-lite (MOBIDB_LITE); mobidb-lite (MOBIDB_LITE); PTHR10763:SF26 (PANTHER); PTHR10763 (PANTHER); cd00009 (CDD); IPR027417 (SUPERFAMILY)	P:GO:0006270; P:GO:0051301	P:DNA replication initiation; P:cell division	K02213	CDC6	Cell division control protein 6
g650.t1	scaffold_3	21296051	21298123	633	KUI66030.1	0	F:GO:0016491	F:oxidoreductase activity			IPR002227 (PRINTS); IPR002227 (PFAM); IPR008922 (G3DSA:1.10.1280.GENE3D); IPR041640 (PFAM); PTHR11474 (PANTHER); PTHR11474:SF32 (PANTHER); IPR008922 (SUPERFAMILY)	F:GO:0016491	F:oxidoreductase activity	K00505	TYR	Tyrosinase	signal peptide
g651.t1	scaffold_3	21299197	21303104	1190	ROV91322.1	0	F:GO:0003677; F:GO:0003899; C:GO:0005730; P:GO:0006144; P:GO:0006206; P:GO:0006351; F:GO:0032549	F:DNA binding; F:DNA-directed 5'-3' RNA polymerase activity; C:nucleolus; P:purine nucleobase metabolic process; P:pyrimidine nucleobase metabolic process; P:transcription, DNA-templated; F:ribonucleoside binding	EC:2.7.7.6	DNA-directed RNA polymerase	IPR007641 (PFAM); IPR037033 (G3DSA:2.40.270.GENE3D); IPR037034 (G3DSA:3.90.1110.GENE3D); G3DSA:3.90.1070.20 (GENE3D); G3DSA:3.90.1800.10 (GENE3D); IPR014724 (G3DSA:2.40.50.GENE3D); IPR007644 (PFAM); IPR009674 (PFAM); IPR007642 (PFAM); IPR007120 (PFAM); PTHR20856:SF5 (PANTHER); IPR015712 (PANTHER); IPR015712 (CDD); SSF64484 (SUPERFAMILY)	F:GO:0003677; F:GO:0003899; C:GO:0005634; P:GO:0006351; F:GO:0032549	F:DNA binding; F:DNA-directed 5'-3' RNA polymerase activity; C:nucleus; P:transcription, DNA-templated; F:ribonucleoside binding	K03002	RPA2, POLR1B	DNA-directed RNA polymerase I subunit RPA2
g652.t1	scaffold_3	21303915	21305325	127	---NA---						no IPS match	no IPS match	no IPS match
g653.t1	scaffold_3	21305634	21306484	203	PSR97479.1	3.61561e-110	F:GO:0005525	F:GTP binding			PR00449 (PRINTS); SM00178 (SMART); SM00177 (SMART); SM00175 (SMART); G3DSA:3.40.50.300 (GENE3D); IPR005225 (TIGRFAM); IPR006689 (PFAM); PTHR45732:SF7 (PANTHER); PTHR45732 (PANTHER); PS51417 (PROSITE_PROFILES); cd04159 (CDD); IPR027417 (SUPERFAMILY)	F:GO:0005525	F:GTP binding	K07955	ARL8	ADP-ribosylation factor-like protein 8
g654.t1	scaffold_3	21308641	21310148	172	---NA---						mobidb-lite (MOBIDB_LITE); mobidb-lite (MOBIDB_LITE)	no GO terms	no GO terms
g655.t1	scaffold_3	21311802	21315811	1275	POS77087.1	0	F:GO:0004672; F:GO:0005515; F:GO:0005524; P:GO:0006468	F:proteinKinase activity; F:protein binding; F:ATP binding; P:protein phosphorylation			IPR000719 (SMART); IPR000253 (SMART); IPR000253 (PFAM); G3DSA:1.10.510.10 (GENE3D); G3DSA:2.60.200.20 (GENE3D); IPR000719 (PFAM); mobidb-lite (MOBIDB_LITE); mobidb-lite (MOBIDB_LITE); mobidb-lite (MOBIDB_LITE); mobidb-lite (MOBIDB_LITE); mobidb-lite (MOBIDB_LITE); mobidb-lite (MOBIDB_LITE); mobidb-lite (MOBIDB_LITE); mobidb-lite (MOBIDB_LITE); mobidb-lite (MOBIDB_LITE); mobidb-lite (MOBIDB_LITE);…	F:GO:0004672; F:GO:0005515; F:GO:0005524; P:GO:0006468	F:proteinKinase activity; F:protein binding; F:ATP binding; P:protein phosphorylation
g656.t1	scaffold_3	21316543	21322078	1827	KUI66826.1	0	F:GO:0003676; F:GO:0005524; C:GO:0005657; P:GO:0006260; P:GO:0006281; P:GO:0006310; F:GO:0043138	F:nucleic acid binding; F:ATP binding; C:replication fork; P:DNA replication; P:DNA repair; P:DNA recombination; F:3'-5' DNA helicase activity	EC:3.6.1.3; EC:3.6.4.12; EC:3.6.1.15	Adenosinetriphosphatase; DNA helicase; Nucleoside-triphosphate phosphatase	IPR014001 (SMART); IPR001650 (SMART); IPR018982 (SMART); IPR018982 (PFAM); G3DSA:3.40.50.300 (GENE3D); IPR004589 (TIGRFAM); IPR036388 (G3DSA:1.10.10.GENE3D); G3DSA:3.40.50.300 (GENE3D); IPR011545 (PFAM); IPR032284 (PFAM); IPR001650 (PFAM); mobidb-lite (MOBIDB_LITE); mobidb-lite (MOBIDB_LITE); mobidb-lite (MOBIDB_LITE); mobidb-lite (MOBIDB_LITE); mobidb-lite (MOBIDB_LITE); mobidb-lite (MOBIDB_LITE…	F:GO:0003676; F:GO:0004386; F:GO:0005524; P:GO:0006260; P:GO:0006281; P:GO:0006310; F:GO:0043138	F:nucleic acid binding; F:helicase activity; F:ATP binding; P:DNA replication; P:DNA repair; P:DNA recombination; F:3'-5' DNA helicase activity	K10901	BLM, RECQL3, SGS1	Bloom syndrome protein
g657.t1	scaffold_3	21323282	21326689	1135	hypothetical protein VP1G_01519	0					IPR013889 (PFAM); mobidb-lite (MOBIDB_LITE); mobidb-lite (MOBIDB_LITE); mobidb-lite (MOBIDB_LITE); mobidb-lite (MOBIDB_LITE); mobidb-lite (MOBIDB_LITE); mobidb-lite (MOBIDB_LITE); mobidb-lite (MOBIDB_LITE); mobidb-lite (MOBIDB_LITE); mobidb-lite (MOBIDB_LITE); mobidb-lite (MOBIDB_LITE); mobidb-lite (MOBIDB_LITE); IPR013889 (PANTHER); SSF46966 (SUPERFAMILY)	no GO terms	no GO terms
g658.t1	scaffold_3	21405800	21406189	129	hypothetical protein VMCG_02040	3.96243e-38	F:GO:0016746; F:GO:0031177	F:transferase activity, transferring acyl groups; F:phosphopantetheine binding			no IPS match	no IPS match	no IPS match
g659.t1	scaffold_3	21409191	21409511	85	---NA---						no IPS match	no IPS match	no IPS match
g660.t1	scaffold_3	21409546	21415639	1773	Lovastatin diketide synthase LovF	0	F:GO:0016740	F:transferase activity			IPR020841 (SMART); IPR020807 (SMART); IPR020801 (SMART); G3DSA:3.90.180.10 (GENE3D); IPR020807 (PFAM); IPR042104 (G3DSA:3.10.129.GENE3D); IPR016039 (G3DSA:3.40.47.GENE3D); IPR014031 (PFAM); IPR014043 (PFAM); G3DSA:3.30.70.3290 (GENE3D); IPR001227 (G3DSA:3.40.366.GENE3D); IPR032821 (PFAM); IPR014030 (PFAM); PTHR43775:SF22 (PANTHER); PTHR43775 (PANTHER); PTHR43775:SF22 (PANTHER); PTHR43775 (PANTHER…	F:GO:0003824; F:GO:0016740	F:catalytic activity; F:transferase activity
g661.t1	scaffold_3	21416580	21417953	389	hypothetical protein VMCG_02038	1.93582e-133	C:GO:0016020; C:GO:0016021	C:membrane; C:integral component of membrane			mobidb-lite (MOBIDB_LITE); mobidb-lite (MOBIDB_LITE); PTHR33048 (PANTHER)	no GO terms	no GO terms
g662.t1	scaffold_3	21419005	21420911	596	putative Dol-P-Man:Man(7)GlcNAc(2)-PP-Dol alpha-1,6-mannosyltransferase	0	C:GO:0005788; P:GO:0006488; C:GO:0016020; F:GO:0052824	C:endoplasmic reticulum lumen; P:dolichol-linked oligosaccharide biosynthetic process; C:membrane; F:dolichyl-pyrophosphate Man7GlcNAc2 alpha-1,6-mannosyltransferase activity	EC:2.4.1.232	Initiation-specific alpha-1,6-mannosyltransferase	IPR005599 (PFAM); IPR039485 (PTHR22760:PANTHER); IPR005599 (PANTHER)	C:GO:0005788; P:GO:0006488; F:GO:0016757; F:GO:0052824	C:endoplasmic reticulum lumen; P:dolichol-linked oligosaccharide biosynthetic process; F:transferase activity, transferring glycosyl groups; F:dolichyl-pyrophosphate Man7GlcNAc2 alpha-1,6-mannosyltransferase activity	K03847	ALG12	Alpha-1,6-mannosyltransferase	signal peptide		Glycosyl transferase
g663.t1	scaffold_3	21421607	21422812	380	PSR97487.1	0					PF03452 (PFAM); IPR029044 (G3DSA:3.90.550.GENE3D); mobidb-lite (MOBIDB_LITE); PTHR43083 (PANTHER); PTHR43083:SF6 (PANTHER); IPR029044 (SUPERFAMILY)	no GO terms	no GO terms	K05529	MNN9	Mannan polymerase complexes MNN9 subunit			Glycosyl transferase
g664.t1	scaffold_3	21423786	21424453	185	putative ubiquitin-conjugating enzyme	1.28697e-57					SM00212 (SMART); IPR016135 (G3DSA:3.10.110.GENE3D); IPR000608 (PFAM); PTHR24068 (PANTHER); PTHR24068:SF157 (PANTHER); IPR000608 (PROSITE_PROFILES); IPR000608 (CDD); IPR016135 (SUPERFAMILY)	no GO terms	no GO terms	K10689	PEX4	Peroxin-4
g665.t1	scaffold_3	21478642	21479556	304	ROW10841.1	4.99754e-81					mobidb-lite (MOBIDB_LITE); mobidb-lite (MOBIDB_LITE); mobidb-lite (MOBIDB_LITE); mobidb-lite (MOBIDB_LITE); mobidb-lite (MOBIDB_LITE); mobidb-lite (MOBIDB_LITE)	no GO terms	no GO terms
g666.t1	scaffold_3	21485239	21485786	124	POS80878.1	4.38026e-18					IPR005579 (PFAM); mobidb-lite (MOBIDB_LITE); mobidb-lite (MOBIDB_LITE)	no GO terms	no GO terms	K14822	CGR1	rRNA-processing protein CGR1
g667.t1	scaffold_3	21487071	21488027	293	PSR97492.1	1.19653e-72					mobidb-lite (MOBIDB_LITE); mobidb-lite (MOBIDB_LITE)	no GO terms	no GO terms
g668.t1	scaffold_3	21489156	21492216	942	KFY12700.1	0	F:GO:0035091	F:phosphatidylinositol binding			IPR001683 (SMART); IPR024554 (PFAM); IPR001683 (PFAM); IPR024555 (PFAM); mobidb-lite (MOBIDB_LITE); mobidb-lite (MOBIDB_LITE); mobidb-lite (MOBIDB_LITE); mobidb-lite (MOBIDB_LITE); mobidb-lite (MOBIDB_LITE); mobidb-lite (MOBIDB_LITE); mobidb-lite (MOBIDB_LITE); mobidb-lite (MOBIDB_LITE); mobidb-lite (MOBIDB_LITE); PTHR47185 (PANTHER); PTHR47185:SF1 (PANTHER); IPR001683 (PROSITE_PROFILES); cd06869…	F:GO:0035091	F:phosphatidylinositol binding
g669.t1	scaffold_3	21493357	21497126	1235	POS74995.1	0					IPR007941 (PFAM); mobidb-lite (MOBIDB_LITE); mobidb-lite (MOBIDB_LITE); mobidb-lite (MOBIDB_LITE); mobidb-lite (MOBIDB_LITE); mobidb-lite (MOBIDB_LITE); mobidb-lite (MOBIDB_LITE); mobidb-lite (MOBIDB_LITE); mobidb-lite (MOBIDB_LITE); mobidb-lite (MOBIDB_LITE); mobidb-lite (MOBIDB_LITE); mobidb-lite (MOBIDB_LITE); mobidb-lite (MOBIDB_LITE); mobidb-lite (MOBIDB_LITE); IPR007941 (PANTHER); PTHR17920…	no GO terms	no GO terms
g670.t1	scaffold_3	21498293	21500128	580	---NA---						mobidb-lite (MOBIDB_LITE); mobidb-lite (MOBIDB_LITE); mobidb-lite (MOBIDB_LITE); mobidb-lite (MOBIDB_LITE); mobidb-lite (MOBIDB_LITE); mobidb-lite (MOBIDB_LITE); mobidb-lite (MOBIDB_LITE); mobidb-lite (MOBIDB_LITE); mobidb-lite (MOBIDB_LITE)	no GO terms	no GO terms
g671.t1	scaffold_3	21500355	21501663	299	Golgi apparatus membrane protein TVP23	1.86214e-92	C:GO:0000139; C:GO:0016021	C:Golgi membrane; C:integral component of membrane			IPR008564 (PFAM); IPR008564 (PANTHER); PTHR13019:SF7 (PANTHER)	C:GO:0016021	C:integral component of membrane
g672.t1	scaffold_3	21501784	21502653	170	PSN69787.1	2.10947e-05	F:GO:0003824	F:catalytic activity			IPR005000 (PFAM); IPR040442 (G3DSA:3.20.20.GENE3D); mobidb-lite (MOBIDB_LITE); mobidb-lite (MOBIDB_LITE); PTHR32308 (PANTHER); PTHR32308:SF0 (PANTHER); IPR015813 (SUPERFAMILY)	F:GO:0003824	F:catalytic activity	K11390	CLYBL	Citrate lyase subunit beta-like protein
g673.t1	scaffold_3	21503687	21505366	448	PSR97500.1	0					mobidb-lite (MOBIDB_LITE); mobidb-lite (MOBIDB_LITE); mobidb-lite (MOBIDB_LITE); mobidb-lite (MOBIDB_LITE); mobidb-lite (MOBIDB_LITE); mobidb-lite (MOBIDB_LITE); mobidb-lite (MOBIDB_LITE); mobidb-lite (MOBIDB_LITE); mobidb-lite (MOBIDB_LITE)	no GO terms	no GO terms
g674.t1	scaffold_3	21508495	21510940	647	General amino-acid permease GAP1	0	P:GO:0006865; C:GO:0016021; F:GO:0022857; P:GO:0055085	P:amino acid transport; C:integral component of membrane; F:transmembrane transporter activity; P:transmembrane transport			IPR002293 (PIRSF); IPR004841 (PFAM); G3DSA:1.20.1740.10 (GENE3D); IPR004762 (TIGRFAM); mobidb-lite (MOBIDB_LITE); mobidb-lite (MOBIDB_LITE); PTHR43341:SF23 (PANTHER); PTHR43341 (PANTHER)	P:GO:0006865; C:GO:0016020; C:GO:0016021; F:GO:0022857; P:GO:0055085	P:amino acid transport; C:membrane; C:integral component of membrane; F:transmembrane transporter activity; P:transmembrane transport	K16261	YAT	Yeast amino acid transporter
g675.t1	scaffold_3	21512336	21514612	558	hypothetical protein VMCG_09359	1.47881e-89					mobidb-lite (MOBIDB_LITE); mobidb-lite (MOBIDB_LITE); PTHR37543 (PANTHER)	no GO terms	no GO terms
g676.t1	scaffold_3	21515298	21517675	770	hypothetical protein VMCG_01446	0	F:GO:0004571; F:GO:0005509; P:GO:0005975; C:GO:0016021	F:mannosyl-oligosaccharide 1,2-alpha-mannosidase activity; F:calcium ion binding; P:carbohydrate metabolic process; C:integral component of membrane	EC:3.2.1.113; EC:3.2.1.24	Mannosyl-oligosaccharide 1,2-alpha-mannosidase; Alpha-mannosidase	IPR001382 (PRINTS); IPR001382 (PFAM); IPR012341 (G3DSA:1.50.10.GENE3D); mobidb-lite (MOBIDB_LITE); mobidb-lite (MOBIDB_LITE); PTHR11742:SF55 (PANTHER); PTHR11742 (PANTHER); IPR036026 (SUPERFAMILY)	F:GO:0003824; F:GO:0004571; F:GO:0005509; C:GO:0016020	F:catalytic activity; F:mannosyl-oligosaccharide 1,2-alpha-mannosidase activity; F:calcium ion binding; C:membrane	K23741	MAN1B, MNS3	Endoplasmic reticulum Man9G1cNAc2 1,2-alpha-mannosidase			Glycoside hydrolase
g677.t1	scaffold_3	21518204	21519085	242	ROW18029.1	2.8353e-142					IPR007135 (PFAM); PTHR14957 (PANTHER)	no GO terms	no GO terms	K17888	ATG10L, ATG10	Ubiquitin-like-conjugating enzyme ATG10
g678.t1	scaffold_3	21519131	21519780	196	PSR91907.1	5.09657e-71	F:GO:0003676	F:nucleic acid binding			IPR000504 (SMART); IPR000504 (PFAM); IPR012677 (G3DSA:3.30.70.GENE3D); mobidb-lite (MOBIDB_LITE); mobidb-lite (MOBIDB_LITE); mobidb-lite (MOBIDB_LITE); mobidb-lite (MOBIDB_LITE); PTHR10501:SF13 (PANTHER); PTHR10501 (PANTHER); IPR000504 (PROSITE_PROFILES); cd12246 (CDD); IPR035979 (SUPERFAMILY)	F:GO:0003676	F:nucleic acid binding
g679.t1	scaffold_3	21520148	21521361	363	putative arp2 3 actin-organizing complex subunit sop2	0	F:GO:0003779; C:GO:0005885; C:GO:0030479; P:GO:0034314	F:actin binding; C:Arp2/3 protein complex; C:actin cortical patch; P:Arp2/3 complex-mediated actin nucleation			IPR001680 (SMART); IPR017383 (PIRSF); IPR001680 (PFAM); IPR015943 (G3DSA:2.130.10.GENE3D); IPR017383 (PANTHER); IPR017986 (PROSITE_PROFILES); IPR001680 (PROSITE_PROFILES); IPR036322 (SUPERFAMILY)	F:GO:0005515; C:GO:0005885; C:GO:0015629; P:GO:0030833; P:GO:0034314	F:protein binding; C:Arp2/3 protein complex; C:actin cytoskeleton; P:regulation of actin filament polymerization; P:Arp2/3 complex-mediated actin nucleation	K05757	ARPC1A_B	Actin related protein 2/3 complex, subunit 1A/1B
g680.t1	scaffold_3	21521569	21523127	368	ROW18032.1	6.90862e-41					mobidb-lite (MOBIDB_LITE); mobidb-lite (MOBIDB_LITE); mobidb-lite (MOBIDB_LITE); mobidb-lite (MOBIDB_LITE); mobidb-lite (MOBIDB_LITE); mobidb-lite (MOBIDB_LITE)	no GO terms	no GO terms
g681.t1	scaffold_3	21526032	21526929	88	---NA---						no IPS match	no IPS match	no IPS match
g682.t1	scaffold_3	21527030	21531345	1300	POS70160.1	0	F:GO:0000155; P:GO:0000160; C:GO:0009365; C:GO:0016021; P:GO:0016310	F:phosphorelay sensorKinase activity; P:phosphorelay signal transduction system; C:protein histidineKinase complex; C:integral component of membrane; P:phosphorylation	EC:2.7.13.3	HistidineKinase	IPR004358 (PRINTS); IPR003661 (SMART); IPR003660 (SMART); IPR001789 (SMART); IPR003594 (SMART); IPR003661 (PFAM); IPR003660 (PFAM); IPR003594 (PFAM); G3DSA:3.40.50.2300 (GENE3D); G3DSA:1.10.8.500 (GENE3D); G3DSA:1.10.287.130 (GENE3D); G3DSA:3.40.50.12330 (GENE3D); IPR036890 (G3DSA:3.30.565.GENE3D); IPR001789 (PFAM); mobidb-lite (MOBIDB_LITE); mobidb-lite (MOBIDB_LITE); mobidb-lite (MOBIDB_LITE); …	F:GO:0000155; P:GO:0000160; P:GO:0007165; C:GO:0016021; P:GO:0016310; F:GO:0016772	F:phosphorelay sensorKinase activity; P:phosphorelay signal transduction system; P:signal transduction; C:integral component of membrane; P:phosphorylation; F:transferase activity, transferring phosphorus-containing groups	K19691	NIK1, TCSC	Osomolarity two-component system, sensor histidine kinase NIK1
g683.t1	scaffold_3	21670288	21671527	280	ROW01496.1	1.0269e-168	F:GO:0004615; P:GO:0006000; P:GO:0006013; P:GO:0009298	F:phosphomannomutase activity; P:fructose metabolic process; P:mannose metabolic process; P:GDP-mannose biosynthetic process	EC:5.4.2.8	Phosphomannomutase	IPR006379 (TIGRFAM); IPR005002 (PFAM); IPR023214 (G3DSA:3.40.50.GENE3D); G3DSA:3.30.1240.20 (GENE3D),SFLDF00445 (SFLD),SFLDS00003 (SFLD); IPR005002 (PANTHER); IPR005002 (CDD); IPR036412 (SUPERFAMILY)	F:GO:0004615; P:GO:0009298	F:phosphomannomutase activity; P:GDP-mannose biosynthetic process	K17497	PMM	Phosphomannomutase
g684.t1	scaffold_3	21671739	21672884	331	POS68901.1	0	P:GO:0000105; F:GO:0000287; F:GO:0003879; C:GO:0005737	P:histidine biosynthetic process; F:magnesium ion binding; F:ATP phosphoribosyltransferase activity; C:cytoplasm	EC:2.4.2.17	ATP phosphoribosyltransferase	IPR013820 (PFAM); G3DSA:3.40.190.10 (GENE3D); IPR013820 (TIGRFAM); IPR013115 (PFAM); IPR015867 (G3DSA:3.30.70.GENE3D); G3DSA:3.40.190.10 (GENE3D); IPR013115 (TIGRFAM); IPR001348 (PANTHER); PTHR21403:SF0 (PANTHER); IPR020621 (HAMAP); SSF53850 (SUPERFAMILY); IPR011322 (SUPERFAMILY)	P:GO:0000105; F:GO:0000287; F:GO:0003879; C:GO:0005737	P:histidine biosynthetic process; F:magnesium ion binding; F:ATP phosphoribosyltransferase activity; C:cytoplasm	K00765	hisG	ATP phosphoribosyltransferase
g685.t1	scaffold_3	21920878	21923038	642	PSR91915.1	0					G3DSA:1.20.1250.20 (GENE3D); PF13347 (PFAM); mobidb-lite (MOBIDB_LITE); mobidb-lite (MOBIDB_LITE); mobidb-lite (MOBIDB_LITE); PTHR19432 (PANTHER); PTHR19432:SF35 (PANTHER); cd17313 (CDD); IPR036259 (SUPERFAMILY)	no GO terms	no GO terms	K15378	SLC45A1_2_4	Solute carrier family 45, member 1/2/4
g686.t1	scaffold_3	21923869	21926202	733	PSR91916.1	0					IPR018996 (PFAM); IPR025856 (PFAM); mobidb-lite (MOBIDB_LITE); mobidb-lite (MOBIDB_LITE); mobidb-lite (MOBIDB_LITE); mobidb-lite (MOBIDB_LITE); mobidb-lite (MOBIDB_LITE); mobidb-lite (MOBIDB_LITE); mobidb-lite (MOBIDB_LITE); mobidb-lite (MOBIDB_LITE); PTHR47808 (PANTHER); cd12935 (CDD)	no GO terms	no GO terms
g687.t1	scaffold_3	21927113	21928393	426	PSR91917.1	1.11027e-53					IPR008978 (G3DSA:2.60.40.GENE3D); IPR002068 (PFAM); mobidb-lite (MOBIDB_LITE); mobidb-lite (MOBIDB_LITE); PTHR43670 (PANTHER); PTHR43670:SF5 (PANTHER); IPR002068 (PROSITE_PROFILES); cd06464 (CDD); IPR008978 (SUPERFAMILY)	no GO terms	no GO terms	K13993	HSP20	HSP20 family protein
g687.t2	scaffold_3	21927113	21927843	204	PSR91917.1	5.11638e-57					IPR008978 (G3DSA:2.60.40.GENE3D); IPR002068 (PFAM); mobidb-lite (MOBIDB_LITE); PTHR43670:SF5 (PANTHER); PTHR43670 (PANTHER); IPR002068 (PROSITE_PROFILES); cd06464 (CDD); IPR008978 (SUPERFAMILY)	no GO terms	no GO terms	K13993	HSP20	HSP20 family protein
g688.t1	scaffold_3	21932616	21932973	78	POS81062.1	2.86924e-39					IPR008011 (PFAM); PTHR13675:SF1 (PANTHER); PTHR13675 (PANTHER)	no GO terms	no GO terms	K18167	SDHAF1	Succinate dehydrogenase assembly factor 1
g688.t2	scaffold_3	21932616	21932973	79	POS81062.1	1.68142e-37					IPR008011 (PFAM); PTHR13675 (PANTHER); PTHR13675:SF1 (PANTHER)	no GO terms	no GO terms	K18167	SDHAF1	Succinate dehydrogenase assembly factor 1
g689.t1	scaffold_3	21980637	21982922	761	putative ATP-dependent RNA helicase prh1	0	P:GO:0000462; F:GO:0003676; F:GO:0003724; F:GO:0005524; C:GO:0005730; F:GO:0042802	P:maturation of SSU-rRNA from tricistronic rRNA transcript (SSU-rRNA, 5.8S rRNA, LSU-rRNA); F:nucleic acid binding; F:RNA helicase activity; F:ATP binding; C:nucleolus; F:identical protein binding	EC:3.6.1.3; EC:3.6.4.13; EC:3.6.1.15	Adenosinetriphosphatase; RNA helicase; Nucleoside-triphosphate phosphatase	IPR007502 (SMART); IPR001650 (SMART); IPR014001 (SMART); G3DSA:1.20.120.1080 (GENE3D); G3DSA:3.40.50.300 (GENE3D); G3DSA:3.40.50.300 (GENE3D); IPR011709 (PFAM); IPR007502 (PFAM); IPR001650 (PFAM); PTHR18934:SF85 (PANTHER); PTHR18934 (PANTHER); IPR001650 (PROSITE_PROFILES); IPR014001 (PROSITE_PROFILES); cd18791 (CDD); cd17917 (CDD); IPR027417 (SUPERFAMILY)	F:GO:0004386	F:helicase activity	K14781	DHR2	ATP-dependent RNA helicase DHR2
g690.t1	scaffold_3	22031309	22032789	410	PSR97546.1	5.63341e-59					G3DSA:1.20.5.110 (GENE3D); G3DSA:1.20.5.110 (GENE3D); mobidb-lite (MOBIDB_LITE); mobidb-lite (MOBIDB_LITE); mobidb-lite (MOBIDB_LITE); mobidb-lite (MOBIDB_LITE); mobidb-lite (MOBIDB_LITE); PTHR19305 (PANTHER); PTHR19305:SF9 (PANTHER); IPR000727 (PROSITE_PROFILES); SSF58038 (SUPERFAMILY); SSF58038 (SUPERFAMILY)	no GO terms	no GO terms	K19950	SEC9	Protein transport protein SEC9
g691.t1	scaffold_3	22033582	22036734	914	PSR97548.1	0	F:GO:0003924; F:GO:0005525	F:GTPase activity; F:GTP binding	EC:3.6.1.15	Nucleoside-triphosphate phosphatase	IPR000795 (PFAM); mobidb-lite (MOBIDB_LITE); PTHR43261:SF4 (PANTHER); PTHR43261 (PANTHER); IPR027417 (SUPERFAMILY)	F:GO:0003924; F:GO:0005525	F:GTPase activity; F:GTP binding
g692.t1	scaffold_3	22036949	22037450	118	POS80765.1	5.28344e-53	C:GO:0005783; C:GO:0072546	C:endoplasmic reticulum; C:ER membrane protein complex			IPR029008 (PFAM); IPR008504 (PANTHER); PTHR20994:SF0 (PANTHER)	C:GO:0005783; C:GO:0016021; C:GO:0072546	C:endoplasmic reticulum; C:integral component of membrane; C:ER membrane protein complex	K23567	EMC6, TMEM93	ER membrane protein complex subunit 6
g693.t1	scaffold_3	22038463	22040521	630	Rhomboid protein 1, mitochondrial	0	F:GO:0004252; P:GO:0006508; C:GO:0016021; C:GO:0016459; F:GO:0017022	F:serine-type endopeptidase activity; P:proteolysis; C:integral component of membrane; C:myosin complex; F:myosin binding	EC:3.4.21	Acting on peptide bonds (peptidases)	IPR026859 (PFAM); mobidb-lite (MOBIDB_LITE); mobidb-lite (MOBIDB_LITE); mobidb-lite (MOBIDB_LITE); mobidb-lite (MOBIDB_LITE); PTHR11352:SF3 (PANTHER); PTHR11352 (PANTHER)	F:GO:0017022	F:myosin binding
g694.t1	scaffold_3	22040921	22042372	274	PSR97551.1	4.05234e-178	F:GO:0003677; P:GO:0006275; F:GO:0030337; C:GO:0042575	F:DNA binding; P:regulation of DNA replication; F:DNA polymerase processivity factor activity; C:DNA polymerase complex			IPR000730 (PRINTS); IPR022648 (PFAM); IPR000730 (TIGRFAM); IPR022649 (PFAM); G3DSA:3.10.150.10 (GENE3D); G3DSA:3.10.150.20 (GENE3D); PTHR11352 (PANTHER); IPR000730 (PTHR11352:PANTHER); IPR000730 (HAMAP); cd00577 (CDD); SSF55979 (SUPERFAMILY); SSF55979 (SUPERFAMILY)	F:GO:0003677; P:GO:0006275; F:GO:0030337	F:DNA binding; P:regulation of DNA replication; F:DNA polymerase processivity factor activity	K04802	PCNA	Proliferating cell nuclear antigen
g695.t1	scaffold_3	22043006	22044980	377	putative pyridoxineKinase	0	F:GO:0008478; P:GO:0009443; P:GO:0016310	F:pyridoxalKinase activity; P:pyridoxal 5'-phosphate salvage; P:phosphorylation	EC:2.7.1.35	PyridoxalKinase	IPR013749 (PFAM); IPR029056 (G3DSA:3.40.1190.GENE3D); IPR004625 (TIGRFAM); IPR004625 (PANTHER); IPR004625 (CDD); IPR029056 (SUPERFAMILY)	F:GO:0008478; P:GO:0009443	F:pyridoxalKinase activity; P:pyridoxal 5'-phosphate salvage	K00868	pdxK, pdxY	Pyridoxine kinase
g696.t1	scaffold_3	22051384	22052473	342	hypothetical protein VMCG_01417	4.90266e-151	C:GO:0005634; P:GO:0051382	C:nucleus; P:kinetochore assembly			IPR020993 (PANTHER)	C:GO:0005634; P:GO:0051382	C:nucleus; P:kinetochore assembly
g697.t1	scaffold_3	22054054	22056717	535	ROW18322.1	2.91396e-168	F:GO:0003723	F:RNA binding			IPR004087 (SMART); IPR036612 (G3DSA:3.30.1370.GENE3D); IPR036612 (G3DSA:3.30.1370.GENE3D); IPR004088 (PFAM); IPR036612 (G3DSA:3.30.1370.GENE3D); mobidb-lite (MOBIDB_LITE); mobidb-lite (MOBIDB_LITE); mobidb-lite (MOBIDB_LITE); mobidb-lite (MOBIDB_LITE); mobidb-lite (MOBIDB_LITE); mobidb-lite (MOBIDB_LITE); mobidb-lite (MOBIDB_LITE); PTHR10288 (PANTHER); PTHR10288:SF249 (PANTHER); PS50084 (PROSITE_…	F:GO:0003676; F:GO:0003723	F:nucleic acid binding; F:RNA binding	K18738	HEK	Heterogeneous nuclear rnp K-like protein
g698.t1	scaffold_3	22057026	22057332	79	Conidiation-specific protein 8	7.67016e-15					mobidb-lite (MOBIDB_LITE); mobidb-lite (MOBIDB_LITE)	no GO terms	no GO terms
g699.t1	scaffold_3	22105637	22108572	624	PSR74783.1	0	F:GO:0016491; P:GO:0055114; F:GO:0071949	F:oxidoreductase activity; P:oxidation-reduction process; F:FAD binding			IPR006094 (PFAM); IPR016169 (G3DSA:3.30.465.GENE3D); mobidb-lite (MOBIDB_LITE); PTHR10801:SF10 (PANTHER); IPR040165 (PANTHER); IPR016166 (PROSITE_PROFILES); IPR036318 (SUPERFAMILY)	F:GO:0016491; F:GO:0050660; P:GO:0055114; F:GO:0071949	F:oxidoreductase activity; F:flavin adenine dinucleotide binding; P:oxidation-reduction process; F:FAD binding
g700.t1	scaffold_3	22109655	22111830	553	KUI66346.1	0	P:GO:0055085	P:transmembrane transport			IPR011701 (PFAM); mobidb-lite (MOBIDB_LITE); PTHR20772 (PANTHER); PTHR20772:SF4 (PANTHER); cd17354 (CDD); IPR036259 (SUPERFAMILY)	P:GO:0055085	P:transmembrane transport
g701.t1	scaffold_3	22205116	22209677	1304	POS75618.1	0	F:GO:0005515	F:protein binding			IPR001202 (SMART); G3DSA:2.20.70.10 (GENE3D); IPR001202 (PFAM); mobidb-lite (MOBIDB_LITE); mobidb-lite (MOBIDB_LITE); mobidb-lite (MOBIDB_LITE); mobidb-lite (MOBIDB_LITE); mobidb-lite (MOBIDB_LITE); mobidb-lite (MOBIDB_LITE); mobidb-lite (MOBIDB_LITE); mobidb-lite (MOBIDB_LITE); mobidb-lite (MOBIDB_LITE); mobidb-lite (MOBIDB_LITE); mobidb-lite (MOBIDB_LITE); PTHR46689:SF2 (PANTHER); PTHR46689 (PA…	F:GO:0005515	F:protein binding
g702.t1	scaffold_3	22210817	22212268	483	POS70043.1	0	C:GO:0000118; F:GO:0004407; P:GO:0016575	C:histone deacetylase complex; F:histone deacetylase activity; P:histone deacetylation	EC:3.5.1.98	Histone deacetylase	IPR000286 (PRINTS); IPR003084 (PRINTS); IPR037138 (G3DSA:3.40.800.GENE3D); IPR023801 (PFAM); IPR003084 (PIRSF); mobidb-lite (MOBIDB_LITE); mobidb-lite (MOBIDB_LITE); PTHR10625:SF132 (PANTHER); PTHR10625 (PANTHER); IPR023696 (SUPERFAMILY)	F:GO:0004407; P:GO:0016575	F:histone deacetylase activity; P:histone deacetylation	K11483	HOS2	Histone deacetylase HOS2			Glycoside hydrolase
g703.t1	scaffold_3	22212817	22215042	514	PSR81686.1	5.03599e-65					IPR024610 (SMART); IPR001965 (SMART); IPR024610 (PFAM); IPR013083 (G3DSA:3.30.40.GENE3D); mobidb-lite (MOBIDB_LITE); mobidb-lite (MOBIDB_LITE); mobidb-lite (MOBIDB_LITE); mobidb-lite (MOBIDB_LITE); PTHR10333:SF96 (PANTHER); IPR028651 (PANTHER); IPR028651 (PANTHER); IPR019787 (PROSITE_PROFILES); cd16858 (CDD); cd15505 (CDD); IPR011011 (SUPERFAMILY)	no GO terms	no GO terms	K11319	ING3	Inhibitor of growth protein 3
g704.t1	scaffold_3	22243651	22245430	524	PSR81687.1	0	F:GO:0003983; P:GO:0005982; P:GO:0005985; P:GO:0006011; P:GO:0006012; P:GO:0009117	F:UTP:glucose-1-phosphate uridylyltransferase activity; P:starch metabolic process; P:sucrose metabolic process; P:UDP-glucose metabolic process; P:galactose metabolic process; P:nucleotide metabolic process	EC:2.7.7.64; EC:2.7.7.9	UTP-monosaccharide-1-phosphate uridylyltransferase; UTP--glucose-1-phosphate uridylyltransferase	G3DSA:2.160.10.10 (GENE3D); IPR002618 (PFAM); IPR029044 (G3DSA:3.90.550.GENE3D); IPR016267 (PIRSF); mobidb-lite (MOBIDB_LITE); PTHR43511:SF4 (PANTHER); PTHR43511 (PANTHER); IPR016267 (CDD); IPR029044 (SUPERFAMILY)	F:GO:0003983; P:GO:0006011; F:GO:0070569	F:UTP:glucose-1-phosphate uridylyltransferase activity; P:UDP-glucose metabolic process; F:uridylyltransferase activity	K00963	UGP2, galU, galF	UTP--glucose-1-phosphate uridylyltransferase
g705.t1	scaffold_3	22361891	22362448	185	ROW18318.1	2.63057e-76					IPR022036 (PFAM); PTHR35020:SF2 (PANTHER); IPR022036 (PANTHER)	no GO terms	no GO terms
g706.t1	scaffold_3	22362718	22363744	313	PSR81690.1	4.8027e-120	F:GO:0004150; P:GO:0046656	F:dihydroneopterin aldolase activity; P:folic acid biosynthetic process	EC:4.1.2.25	Dihydroneopterin aldolase	IPR006157 (SMART); IPR006157 (PFAM); G3DSA:3.30.1130.10 (GENE3D); SSF55620 (SUPERFAMILY)	F:GO:0004150; P:GO:0006760	F:dihydroneopterin aldolase activity; P:folic acid-containing compound metabolic process
g707.t1	scaffold_3	22493634	22495146	458	glycoside hydrolase family 7 protein	0	P:GO:0000272; F:GO:0004553	P:polysaccharide catabolic process; F:hydrolase activity, hydrolyzing O-glycosyl compounds			IPR001722 (PRINTS); IPR001722 (PFAM); IPR037019 (G3DSA:2.70.100.GENE3D); IPR001722 (PANTHER); PTHR33753:SF2 (PANTHER); IPR001722 (CDD); IPR013320 (SUPERFAMILY)	F:GO:0004553; P:GO:0005975	F:hydrolase activity, hydrolyzing O-glycosyl compounds; P:carbohydrate metabolic process	K01225	CBH1	Cellulose 1,4-beta-cellobiosidase	signal peptide		Glycoside hydrolase
g708.t1	scaffold_3	22567981	22584769	5353	POS76151.1	0					mobidb-lite (MOBIDB_LITE); mobidb-lite (MOBIDB_LITE); mobidb-lite (MOBIDB_LITE); mobidb-lite (MOBIDB_LITE); mobidb-lite (MOBIDB_LITE); mobidb-lite (MOBIDB_LITE); mobidb-lite (MOBIDB_LITE); mobidb-lite (MOBIDB_LITE); mobidb-lite (MOBIDB_LITE); mobidb-lite (MOBIDB_LITE); mobidb-lite (MOBIDB_LITE); mobidb-lite (MOBIDB_LITE); mobidb-lite (MOBIDB_LITE); mobidb-lite (MOBIDB_LITE); mobidb-lite (MOBIDB_L…	no GO terms	no GO terms
g709.t1	scaffold_3	22586121	22588974	571	hypothetical protein VMCG_01433	0	F:GO:0005515	F:protein binding			IPR009071 (SMART); IPR001660 (PFAM); IPR013761 (G3DSA:1.10.150.GENE3D); IPR009071 (PFAM); IPR036910 (G3DSA:1.10.30.GENE3D); mobidb-lite (MOBIDB_LITE); mobidb-lite (MOBIDB_LITE); mobidb-lite (MOBIDB_LITE); mobidb-lite (MOBIDB_LITE); mobidb-lite (MOBIDB_LITE); mobidb-lite (MOBIDB_LITE); mobidb-lite (MOBIDB_LITE); PTHR46040 (PANTHER); PTHR46040:SF3 (PANTHER); IPR009071 (PROSITE_PROFILES); cd01390 (C…	F:GO:0005515	F:protein binding
g709.t2	scaffold_3	22586121	22588974	575	hypothetical protein VMCG_01433	0	F:GO:0005515	F:protein binding			IPR009071 (SMART); IPR001660 (PFAM); IPR036910 (G3DSA:1.10.30.GENE3D); IPR009071 (PFAM); IPR013761 (G3DSA:1.10.150.GENE3D); mobidb-lite (MOBIDB_LITE); mobidb-lite (MOBIDB_LITE); mobidb-lite (MOBIDB_LITE); mobidb-lite (MOBIDB_LITE); mobidb-lite (MOBIDB_LITE); mobidb-lite (MOBIDB_LITE); mobidb-lite (MOBIDB_LITE); mobidb-lite (MOBIDB_LITE); PTHR46040 (PANTHER); PTHR46040:SF3 (PANTHER); IPR009071 (PR…	F:GO:0005515	F:protein binding
g710.t1	scaffold_3	22853020	22855808	864	KUI65979.1	0	C:GO:0000796; P:GO:0007076	C:condensin complex; P:mitotic chromosome condensation			IPR022816 (PFAM); IPR022816 (PIRSF); mobidb-lite (MOBIDB_LITE); mobidb-lite (MOBIDB_LITE); mobidb-lite (MOBIDB_LITE); mobidb-lite (MOBIDB_LITE); mobidb-lite (MOBIDB_LITE); mobidb-lite (MOBIDB_LITE); mobidb-lite (MOBIDB_LITE); mobidb-lite (MOBIDB_LITE); mobidb-lite (MOBIDB_LITE); mobidb-lite (MOBIDB_LITE); mobidb-lite (MOBIDB_LITE); mobidb-lite (MOBIDB_LITE); mobidb-lite (MOBIDB_LITE); PTHR13108:S…	C:GO:0000796; P:GO:0007076	C:condensin complex; P:mitotic chromosome condensation	K06676	BRRN1, BRN1, CAPH	Condensin complex sununit 2
g711.t1	scaffold_3	22856667	22857603	227	putative sodium calcium exchanger protein	6.70939e-75	C:GO:0016021; P:GO:0055085	C:integral component of membrane; P:transmembrane transport			G3DSA:1.20.1420.30 (GENE3D); IPR004837 (PFAM); PTHR12266 (PANTHER); PTHR12266:SF0 (PANTHER)	C:GO:0016021; P:GO:0055085	C:integral component of membrane; P:transmembrane transport	K13754	SLC24A6, NCKX6	Solute carrier family 24 (sodium/potassium/calcium exchange), member 6
g712.t1	scaffold_3	22858767	22859683	287	PSR81691.1	4.51686e-102	C:GO:0016021; P:GO:0055085	C:integral component of membrane; P:transmembrane transport			G3DSA:1.20.1420.30 (GENE3D); IPR004837 (PFAM); PTHR12266 (PANTHER); PTHR12266:SF0 (PANTHER)	C:GO:0016021; P:GO:0055085	C:integral component of membrane; P:transmembrane transport	K13754	SLC24A6, NCKX6	Solute carrier family 24 (sodium/potassium/calcium exchange), member 6
g713.t1	scaffold_3	22860605	22863947	1004	KUI65967.1	0	F:GO:0000981; F:GO:0003677; C:GO:0005634; P:GO:0006355; F:GO:0008270	F:DNA-binding transcription factor activity, RNA polymerase II-specific; F:DNA binding; C:nucleus; P:regulation of transcription, DNA-templated; F:zinc ion binding			IPR001138 (SMART); IPR007219 (SMART); IPR036864 (G3DSA:4.10.240.GENE3D); IPR007219 (PFAM); IPR001138 (PFAM); mobidb-lite (MOBIDB_LITE); mobidb-lite (MOBIDB_LITE); mobidb-lite (MOBIDB_LITE); mobidb-lite (MOBIDB_LITE); mobidb-lite (MOBIDB_LITE); mobidb-lite (MOBIDB_LITE); mobidb-lite (MOBIDB_LITE); PTHR31001:SF47 (PANTHER); PTHR31001 (PANTHER); IPR001138 (PROSITE_PROFILES); cd12148 (CDD); IPR001138…	F:GO:0000981; F:GO:0003677; C:GO:0005634; P:GO:0006351; P:GO:0006355; F:GO:0008270	F:DNA-binding transcription factor activity, RNA polymerase II-specific; F:DNA binding; C:nucleus; P:transcription, DNA-templated; P:regulation of transcription, DNA-templated; F:zinc ion binding
g714.t1	scaffold_3	22864442	22865471	115	---NA---						no IPS match	no IPS match	no IPS match
g715.t1	scaffold_3	22869916	22871225	367	PSR81698.1	0	F:GO:0004853; P:GO:0006779; P:GO:0015994	F:uroporphyrinogen decarboxylase activity; P:porphyrin-containing compound biosynthetic process; P:chlorophyll metabolic process	EC:4.1.1.37	Uroporphyrinogen decarboxylase	IPR000257 (PFAM); IPR006361 (TIGRFAM); IPR038071 (G3DSA:3.20.20.GENE3D); PTHR21091:SF169 (PANTHER); PTHR21091 (PANTHER); IPR006361 (HAMAP); IPR006361 (CDD); IPR038071 (SUPERFAMILY)	F:GO:0004853; P:GO:0006779	F:uroporphyrinogen decarboxylase activity; P:porphyrin-containing compound biosynthetic process	K01599	hemE, UROD	Uroporphyrinogen decarboxylase
g716.t1	scaffold_3	22871837	22872580	145	hypothetical protein UCDDA912_g05500	3.8353e-37					IPR022024 (PFAM); mobidb-lite (MOBIDB_LITE); mobidb-lite (MOBIDB_LITE); mobidb-lite (MOBIDB_LITE); mobidb-lite (MOBIDB_LITE); PTHR34693:SF1 (PANTHER); PTHR34693 (PANTHER)	no GO terms	no GO terms
g717.t1	scaffold_3	22955500	22957191	437	KUI66090.1	5.13324e-176					IPR037525 (PFAM); IPR038491 (G3DSA:2.60.40.GENE3D); IPR038491 (G3DSA:2.60.40.GENE3D); mobidb-lite (MOBIDB_LITE); mobidb-lite (MOBIDB_LITE); mobidb-lite (MOBIDB_LITE); IPR021740 (PANTHER); PTHR33572:SF12 (PANTHER); IPR037525 (PROSITE_PROFILES)	no GO terms	no GO terms
g718.t1	scaffold_3	23217392	23223856	1468	ROV97282.1	0	F:GO:0005085; P:GO:0043087	F:guanyl-nucleotide exchange factor activity; P:regulation of GTPase activity			IPR000219 (SMART); IPR027267 (G3DSA:1.20.1270.GENE3D); IPR000219 (PFAM); mobidb-lite (MOBIDB_LITE); mobidb-lite (MOBIDB_LITE); mobidb-lite (MOBIDB_LITE); mobidb-lite (MOBIDB_LITE); mobidb-lite (MOBIDB_LITE); mobidb-lite (MOBIDB_LITE); mobidb-lite (MOBIDB_LITE); mobidb-lite (MOBIDB_LITE); mobidb-lite (MOBIDB_LITE); mobidb-lite (MOBIDB_LITE); mobidb-lite (MOBIDB_LITE); mobidb-lite (MOBIDB_LITE); mo…	F:GO:0005085	F:guanyl-nucleotide exchange factor activity	K20705	DNMBP, ARHGEF36, TUBA	Dynamin-binding protein
g719.t1	scaffold_3	23424706	23430410	1020	KUI66566.1	0	F:GO:0003677; F:GO:0003721; C:GO:0005697; P:GO:0006278	F:DNA binding; F:telomerase RNA reverse transcriptase activity; C:telomerase holoenzyme complex; P:RNA-dependent DNA biosynthetic process	EC:2.7.7.49	RNA-directed DNA polymerase	IPR003545 (PRINTS); IPR021891 (SMART); IPR000477 (PFAM); G3DSA:1.10.132.70 (GENE3D); IPR021891 (PFAM); mobidb-lite (MOBIDB_LITE); mobidb-lite (MOBIDB_LITE); IPR003545 (PANTHER); IPR000477 (PROSITE_PROFILES); cd01648 (CDD); SSF56672 (SUPERFAMILY)	F:GO:0003677; F:GO:0003721; F:GO:0003964	F:DNA binding; F:telomerase RNA reverse transcriptase activity; F:RNA-directed DNA polymerase activity	K11126	TERT, EST2	Telomerase reverse transcriptase
g720.t1	scaffold_3	23430493	23431423	241	ROV97281.1	1.44036e-53					PTHR31595:SF37 (PANTHER); PTHR31595 (PANTHER)	no GO terms	no GO terms
g721.t1	scaffold_3	23433006	23440384	2191	POS73897.1	0	F:GO:0000287; F:GO:0004016; F:GO:0005515; P:GO:0006144; P:GO:0006171; P:GO:0035556	F:magnesium ion binding; F:adenylate cyclase activity; F:protein binding; P:purine nucleobase metabolic process; P:cAMP biosynthetic process; P:intracellular signal transduction	EC:4.6.1.1	Adenylate cyclase	IPR001932 (SMART); IPR003591 (SMART); IPR001054 (SMART); IPR013716 (SMART); IPR000159 (SMART); SM00364 (SMART); IPR036457 (G3DSA:3.60.40.GENE3D); IPR001932 (PFAM); IPR032675 (G3DSA:3.80.10.GENE3D); IPR032675 (G3DSA:3.80.10.GENE3D); IPR001054 (PFAM); IPR032675 (G3DSA:3.80.10.GENE3D); IPR032675 (G3DSA:3.80.10.GENE3D); IPR013716 (PFAM); IPR001611 (PFAM); mobidb-lite (MOBIDB_LITE); mobidb-lite (MOBID…	F:GO:0000287; F:GO:0003824; F:GO:0004016; F:GO:0005515; P:GO:0006171; P:GO:0007165; P:GO:0009190; P:GO:0035556	F:magnesium ion binding; F:catalytic activity; F:adenylate cyclase activity; F:protein binding; P:cAMP biosynthetic process; P:signal transduction; P:cyclic nucleotide biosynthetic process; P:intracellular signal transduction	K01768	E4.6.1.1	Adenylate cyclase
g722.t1	scaffold_3	23594416	23596332	638	ROV97283.1	6.89977e-95					IPR028094 (SMART); IPR028094 (PFAM); mobidb-lite (MOBIDB_LITE); mobidb-lite (MOBIDB_LITE); mobidb-lite (MOBIDB_LITE); mobidb-lite (MOBIDB_LITE); mobidb-lite (MOBIDB_LITE); mobidb-lite (MOBIDB_LITE); mobidb-lite (MOBIDB_LITE); mobidb-lite (MOBIDB_LITE); mobidb-lite (MOBIDB_LITE); mobidb-lite (MOBIDB_LITE); mobidb-lite (MOBIDB_LITE); mobidb-lite (MOBIDB_LITE); IPR039024 (PANTHER)	no GO terms	no GO terms
g723.t1	scaffold_3	23596420	23598420	462	POS73899.1	0	C:GO:0005869; P:GO:0007017	C:dynactin complex; P:microtubule-based process			IPR028133 (PFAM); mobidb-lite (MOBIDB_LITE); mobidb-lite (MOBIDB_LITE); mobidb-lite (MOBIDB_LITE); mobidb-lite (MOBIDB_LITE); mobidb-lite (MOBIDB_LITE); mobidb-lite (MOBIDB_LITE); IPR028133 (PANTHER)	C:GO:0005869; P:GO:0007017	C:dynactin complex; P:microtubule-based process	K18599	JNM1	Nuclear migration protein JNM1
g724.t1	scaffold_3	23598869	23599171	100	Molybdopterin synthase sulfur carrier subunit	6.75198e-56	F:GO:0000166; C:GO:0005829; P:GO:0006777; C:GO:0019008; F:GO:0030366	F:nucleotide binding; C:cytosol; P:Mo-molybdopterin cofactor biosynthetic process; C:molybdopterin synthase complex; F:molybdopterin synthase activity	EC:2.8.1.12	Molybdopterin synthase	IPR012675 (G3DSA:3.10.20.GENE3D); IPR003749 (PFAM); PTHR33359 (PANTHER); IPR028887 (HAMAP); cd00754 (CDD); IPR016155 (SUPERFAMILY)	C:GO:0005829; P:GO:0006777	C:cytosol; P:Mo-molybdopterin cofactor biosynthetic process	K21232	MOCS2A, CNXG	Molybdopterin synthase sulfur carrier subunit
g725.t1	scaffold_3	23600253	23602842	843	Conserved oligomeric Golgi complex subunit 4	0					IPR013167 (SMART); G3DSA:1.20.58.1970 (GENE3D); IPR013167 (PFAM); mobidb-lite (MOBIDB_LITE); mobidb-lite (MOBIDB_LITE); PTHR24016:SF0 (PANTHER); PTHR24016 (PANTHER)	no GO terms	no GO terms	K20291	COG4, COD1	Conserved oligomeric Golgi complex subunit 4
g726.t1	scaffold_3	23630434	23633690	1046	Na+/K+ ATPase 1	0	F:GO:0005388; F:GO:0005524; P:GO:0006816; C:GO:0016021; C:GO:0016529	F:calcium transmembrane transporter activity, phosphorylative mechanism; F:ATP binding; P:calcium ion transport; C:integral component of membrane; C:sarcoplasmic reticulum	EC:7.2.2.10	n/a	PR00119 (PRINTS); PR00121 (PRINTS); IPR004014 (SMART); IPR004014 (PFAM); IPR006068 (PFAM); IPR006413 (TIGRFAM); PF00702 (PFAM); IPR001757 (TIGRFAM); PF00122 (PFAM),SFLDF00027 (SFLD),SFLDS00003 (SFLD); mobidb-lite (MOBIDB_LITE); PTHR42861:SF29 (PANTHER); PTHR42861 (PANTHER); IPR023299 (SUPERFAMILY); IPR008250 (SUPERFAMILY); IPR036412 (SUPERFAMILY); IPR023298 (SUPERFAMILY)	F:GO:0000166; F:GO:0005388; P:GO:0006816; C:GO:0016021	F:nucleotide binding; F:calcium transmembrane transporter activity, phosphorylative mechanism; P:calcium ion transport; C:integral component of membrane	K01537	ATP2C	P-type Ca2+ transporter type 2C			Carbohydrate-binding molecule
g727.t1	scaffold_3	23634829	23636783	633	Cohesin subunit rad21	0	F:GO:0005515; P:GO:0007062; C:GO:0008278	F:protein binding; P:sister chromatid cohesion; C:cohesin complex			IPR006909 (PFAM); IPR006910 (PFAM); IPR023093 (G3DSA:1.10.10.GENE3D); mobidb-lite (MOBIDB_LITE); mobidb-lite (MOBIDB_LITE); mobidb-lite (MOBIDB_LITE); IPR039781 (PANTHER); IPR036390 (SUPERFAMILY)	F:GO:0005515; P:GO:0007062; C:GO:0008278	F:protein binding; P:sister chromatid cohesion; C:cohesin complex	K06670	SCC1, MCD1, RAD21	Cohesin complex subunit SCC1
g728.t1	scaffold_3	23709350	23710498	382	PSR99353.1	9.09187e-82					mobidb-lite (MOBIDB_LITE); mobidb-lite (MOBIDB_LITE); mobidb-lite (MOBIDB_LITE); mobidb-lite (MOBIDB_LITE); mobidb-lite (MOBIDB_LITE); mobidb-lite (MOBIDB_LITE); mobidb-lite (MOBIDB_LITE); mobidb-lite (MOBIDB_LITE)	no GO terms	no GO terms
g729.t1	scaffold_3	23711174	23711572	132	hypothetical protein VP1G_08781	1.98874e-12	P:GO:0070682	P:proteasome regulatory particle assembly			mobidb-lite (MOBIDB_LITE); mobidb-lite (MOBIDB_LITE); mobidb-lite (MOBIDB_LITE)	no GO terms	no GO terms
g730.t1	scaffold_3	23712484	23714796	541	KUI65891.1	0	F:GO:0003922; F:GO:0005524; P:GO:0006144; P:GO:0006177; P:GO:0006536; F:GO:0016462	F:GMP synthase (glutamine-hydrolyzing) activity; F:ATP binding; P:purine nucleobase metabolic process; P:GMP biosynthetic process; P:glutamate metabolic process; F:pyrophosphatase activity	EC:6.3.5.2	GMP synthase (glutamine-hydrolyzing)	PR00096 (PRINTS); PR00097 (PRINTS); IPR014729 (G3DSA:3.40.50.GENE3D); IPR001674 (PFAM); IPR004739 (TIGRFAM); IPR029062 (G3DSA:3.40.50.GENE3D); G3DSA:3.30.300.10 (GENE3D); IPR022310 (PFAM); IPR017926 (PFAM); IPR001674 (TIGRFAM); PTHR11922 (PANTHER); PTHR11922:SF2 (PANTHER); IPR017926 (PROSITE_PROFILES); IPR025777 (PROSITE_PROFILES); IPR022955 (HAMAP); IPR001674 (CDD); IPR004739 (CDD); SSF54810 (SU…	F:GO:0003922; F:GO:0005524; P:GO:0006164; P:GO:0006177; F:GO:0016462	F:GMP synthase (glutamine-hydrolyzing) activity; F:ATP binding; P:purine nucleotide biosynthetic process; P:GMP biosynthetic process; F:pyrophosphatase activity	K01951	guaA, GMPS	GMP synthase (glutamine-hydrolysing)
g731.t1	scaffold_3	23715811	23717424	537	PSR99356.1	2.09028e-48	F:GO:0004252; C:GO:0016021	F:serine-type endopeptidase activity; C:integral component of membrane	EC:3.4.21	Acting on peptide bonds (peptidases)	IPR022764 (PFAM); IPR035952 (G3DSA:1.20.1540.GENE3D); mobidb-lite (MOBIDB_LITE); mobidb-lite (MOBIDB_LITE); mobidb-lite (MOBIDB_LITE); mobidb-lite (MOBIDB_LITE); PTHR43731 (PANTHER); PTHR43731:SF5 (PANTHER); SSF144091 (SUPERFAMILY)	F:GO:0004252; C:GO:0016021	F:serine-type endopeptidase activity; C:integral component of membrane	K09650	PARL, PSARL, PCP1	Rhomboid-like protein
g732.t1	scaffold_3	23719297	23720595	432	hypothetical protein VP1G_10012	2.76459e-149	F:GO:0003677; C:GO:0005634; P:GO:0006351; F:GO:0008270	F:DNA binding; C:nucleus; P:transcription, DNA-templated; F:zinc ion binding			IPR007219 (SMART); IPR007219 (PFAM); mobidb-lite (MOBIDB_LITE); mobidb-lite (MOBIDB_LITE); PTHR47424 (PANTHER); cd12148 (CDD)	F:GO:0003677; C:GO:0005634; P:GO:0006351; F:GO:0008270	F:DNA binding; C:nucleus; P:transcription, DNA-templated; F:zinc ion binding
g732.t2	scaffold_3	23719297	23721549	750	KUI65936.1	0	F:GO:0000981; F:GO:0003677; C:GO:0005634; P:GO:0006355; F:GO:0008270	F:DNA-binding transcription factor activity, RNA polymerase II-specific; F:DNA binding; C:nucleus; P:regulation of transcription, DNA-templated; F:zinc ion binding			IPR007219 (SMART); IPR001138 (SMART); IPR001138 (PFAM); IPR036864 (G3DSA:4.10.240.GENE3D); IPR007219 (PFAM); mobidb-lite (MOBIDB_LITE); mobidb-lite (MOBIDB_LITE); mobidb-lite (MOBIDB_LITE); mobidb-lite (MOBIDB_LITE); PTHR47424 (PANTHER); IPR001138 (PROSITE_PROFILES); IPR001138 (CDD); cd12148 (CDD); IPR036864 (SUPERFAMILY)	F:GO:0000981; F:GO:0003677; C:GO:0005634; P:GO:0006351; P:GO:0006355; F:GO:0008270	F:DNA-binding transcription factor activity, RNA polymerase II-specific; F:DNA binding; C:nucleus; P:transcription, DNA-templated; P:regulation of transcription, DNA-templated; F:zinc ion binding
g733.t1	scaffold_3	23818589	23819164	77	---NA---						no IPS match	no IPS match	no IPS match
g734.t1	scaffold_3	23819402	23819968	161	PSR75495.1	6.79418e-72					G3DSA:1.20.5.170 (GENE3D); IPR019357 (PFAM); mobidb-lite (MOBIDB_LITE); mobidb-lite (MOBIDB_LITE); IPR019357 (PANTHER)	no GO terms	no GO terms	K20316	SCOC	Shor coiled-coil protein
g735.t1	scaffold_3	23822040	23822577	94	---NA---						no IPS match	no IPS match	no IPS match
g736.t1	scaffold_3	23946653	23948630	585	PSR86956.1	0	P:GO:0055085	P:transmembrane transport			G3DSA:1.20.1720.10 (GENE3D); IPR011701 (PFAM); G3DSA:1.20.1250.20 (GENE3D); mobidb-lite (MOBIDB_LITE); PTHR23502 (PANTHER); IPR020846 (PROSITE_PROFILES); cd17323 (CDD); IPR036259 (SUPERFAMILY)	P:GO:0055085	P:transmembrane transport
g737.t1	scaffold_3	23949420	23950030	111	PSR86957.1	3.05246e-10					no IPS match	no IPS match	no IPS match
g738.t1	scaffold_3	23987857	23991828	1165	Carbamoyl-phosphate synthase arginine-specific large chain	0	F:GO:0004088; F:GO:0005524; C:GO:0005951; P:GO:0006206; P:GO:0006526; P:GO:0006536; F:GO:0046872	F:carbamoyl-phosphate synthase (glutamine-hydrolyzing) activity; F:ATP binding; C:carbamoyl-phosphate synthase complex; P:pyrimidine nucleobase metabolic process; P:arginine biosynthetic process; P:glutamate metabolic process; F:metal ion binding	EC:6.3.5.5	Carbamoyl-phosphate synthase (glutamine-hydrolyzing)	IPR005483 (PRINTS); IPR005480 (SMART); IPR005480 (PFAM); IPR005479 (PFAM); IPR013815 (G3DSA:3.30.1490.GENE3D); G3DSA:3.30.470.20 (GENE3D); IPR036914 (G3DSA:3.40.50.GENE3D); IPR006275 (TIGRFAM); G3DSA:3.30.470.20 (GENE3D); IPR036897 (G3DSA:1.10.1030.GENE3D); G3DSA:3.40.50.20 (GENE3D); G3DSA:3.40.50.20 (GENE3D); PTHR11405:SF51 (PANTHER); PTHR11405 (PANTHER); IPR011761 (PROSITE_PROFILES); IPR011761 …	F:GO:0005524; P:GO:0006807; F:GO:0046872	F:ATP binding; P:nitrogen compound metabolic process; F:metal ion binding	K01955	carB, CPA2	Carbamoyl-phosphate synthase large subunit
g739.t1	scaffold_3	23992805	23994411	517	PSR82168.1	0	F:GO:0000049; P:GO:0000162; F:GO:0004826; F:GO:0005524; P:GO:0006432; P:GO:0006571; P:GO:0009094; C:GO:0009328	F:tRNA binding; P:tryptophan biosynthetic process; F:phenylalanine-tRNA ligase activity; F:ATP binding; P:phenylalanyl-tRNA aminoacylation; P:tyrosine biosynthetic process; P:L-phenylalanine biosynthetic process; C:phenylalanine-tRNA ligase complex	EC:6.1.1.20	Phenylalanine--tRNA ligase	IPR040725 (PFAM); IPR004529 (TIGRFAM); G3DSA:1.10.10.2310 (GENE3D); G3DSA:1.10.10.2320 (GENE3D); IPR002319 (PFAM); G3DSA:1.10.10.2330 (GENE3D); G3DSA:3.30.930.10 (GENE3D); PTHR11538:SF40 (PANTHER); PTHR11538 (PANTHER); IPR006195 (PROSITE_PROFILES); cd00496 (CDD); SSF55681 (SUPERFAMILY)	F:GO:0000049; F:GO:0000166; F:GO:0004812; F:GO:0004826; F:GO:0005524; C:GO:0005737; P:GO:0006432; P:GO:0043039	F:tRNA binding; F:nucleotide binding; F:aminoacyl-tRNA ligase activity; F:phenylalanine-tRNA ligase activity; F:ATP binding; C:cytoplasm; P:phenylalanyl-tRNA aminoacylation; P:tRNA aminoacylation	K01889	FARSA, pheS	Phenylalanyl-tRNA synthetase alpha chain
g740.t1	scaffold_3	23994875	23996092	380	DSC E3 ubiquitin ligase complex subunit 4	4.51717e-132	P:GO:0035103; C:GO:0044695	P:sterol regulatory element binding protein cleavage; C:Dsc E3 ubiquitin ligase complex			IPR013715 (PFAM); mobidb-lite (MOBIDB_LITE); mobidb-lite (MOBIDB_LITE); mobidb-lite (MOBIDB_LITE); mobidb-lite (MOBIDB_LITE); mobidb-lite (MOBIDB_LITE); IPR038967 (PANTHER)	P:GO:0035103; C:GO:0044695	P:sterol regulatory element binding protein cleavage; C:Dsc E3 ubiquitin ligase complex
g741.t1	scaffold_3	23996184	23997407	407	PSR82170.1	0	F:GO:0003824; C:GO:0005730; P:GO:0006396; P:GO:0042254	F:catalytic activity; C:nucleolus; P:RNA processing; P:ribosome biogenesis			IPR036553 (G3DSA:3.30.360.GENE3D); IPR023797 (PFAM); IPR013791 (PFAM); IPR016443 (TIGRFAM); IPR037136 (G3DSA:3.65.10.GENE3D); IPR000228 (PANTHER); IPR016443 (PTHR11096:PANTHER); PD397608 (PRODOM); IPR013792 (SUPERFAMILY)	F:GO:0003824; C:GO:0005730; P:GO:0006396; P:GO:0042254	F:catalytic activity; C:nucleolus; P:RNA processing; P:ribosome biogenesis	K11108	RCL1	RNA 3'-terminal phosphate cyclase-like protein
g742.t1	scaffold_3	23997761	24000850	1029	ROV97554.1	1.54789e-180	F:GO:0005515	F:protein binding			IPR011990 (G3DSA:1.25.40.GENE3D); mobidb-lite (MOBIDB_LITE); mobidb-lite (MOBIDB_LITE); mobidb-lite (MOBIDB_LITE); mobidb-lite (MOBIDB_LITE)	F:GO:0005515	F:protein binding
g743.t1	scaffold_3	24001500	24003507	606	ROV97553.1	0	P:GO:0006511	P:ubiquitin-dependent protein catabolic process			IPR007717 (PFAM); IPR016563 (PIRSF); IPR007716 (PFAM); G3DSA:3.10.20.90 (GENE3D); mobidb-lite (MOBIDB_LITE); PTHR12710 (PANTHER); IPR037518 (PROSITE_PROFILES); IPR007717 (CDD); cd17055 (CDD); IPR029071 (SUPERFAMILY)	P:GO:0006511	P:ubiquitin-dependent protein catabolic process	K14015	NPLOC4, NPL4	Nuclear protein localization protein 4
g744.t1	scaffold_3	24004316	24005292	231	KUI66816.1	8.27432e-124	P:GO:0031204; C:GO:0031207	P:posttranslational protein targeting to membrane, translocation; C:Sec62/Sec63 complex			IPR018624 (PFAM); mobidb-lite (MOBIDB_LITE); mobidb-lite (MOBIDB_LITE); IPR018624 (PANTHER)	P:GO:0031204; C:GO:0031207	P:posttranslational protein targeting to membrane, translocation; C:Sec62/Sec63 complex	K12273	SEC66	Translocation protein SEC66
g745.t1	scaffold_3	24005929	24006570	181	PSR82174.1	7.99247e-49					mobidb-lite (MOBIDB_LITE); mobidb-lite (MOBIDB_LITE)	no GO terms	no GO terms
g746.t1	scaffold_3	24007955	24011203	696	PSR82175.1	0	F:GO:0003677; C:GO:0005664; P:GO:0006260	F:DNA binding; C:nuclear origin of replication recognition complex; P:DNA replication			IPR040855 (PFAM); IPR020795 (PFAM); mobidb-lite (MOBIDB_LITE); IPR020795 (PANTHER)	F:GO:0003677; C:GO:0005664; P:GO:0006260	F:DNA binding; C:nuclear origin of replication recognition complex; P:DNA replication	K02605	ORC3	Origin recognition complex subunit 3
g747.t1	scaffold_3	24012052	24014063	580	ROW16089.1	3.70573e-144					IPR000313 (SMART); IPR000313 (PFAM); G3DSA:2.30.30.140 (GENE3D); mobidb-lite (MOBIDB_LITE); mobidb-lite (MOBIDB_LITE); mobidb-lite (MOBIDB_LITE); mobidb-lite (MOBIDB_LITE); mobidb-lite (MOBIDB_LITE); mobidb-lite (MOBIDB_LITE); mobidb-lite (MOBIDB_LITE); mobidb-lite (MOBIDB_LITE); PTHR12550:SF49 (PANTHER); PTHR12550 (PANTHER); IPR000313 (PROSITE_PROFILES); SSF63748 (SUPERFAMILY)	no GO terms	no GO terms
g748.t1	scaffold_3	24015042	24021683	2213	PSR82178.1	0	F:GO:0003676; F:GO:0005524	F:nucleic acid binding; F:ATP binding			IPR001650 (SMART); IPR004179 (SMART); IPR014001 (SMART); IPR011545 (PFAM); IPR001650 (PFAM); G3DSA:1.10.3380.10 (GENE3D); G3DSA:3.40.50.300 (GENE3D); IPR035892 (G3DSA:2.60.40.GENE3D); PIRSF039073 (PIRSF); G3DSA:3.40.50.300 (GENE3D); IPR035892 (G3DSA:2.60.40.GENE3D); G3DSA:3.40.50.300 (GENE3D); IPR004179 (PFAM); IPR004179 (PFAM); G3DSA:1.10.10.2530 (GENE3D); G3DSA:1.10.150.20 (GENE3D); G3DSA:1.10.…	F:GO:0003676; F:GO:0005524	F:nucleic acid binding; F:ATP binding	K12854	SNRNP200, BRR2	pre-mRNA-splicing helicase BRR2			Carbohydrate-binding molecule
g749.t1	scaffold_3	24022160	24023713	492	KUI66810.1	0					mobidb-lite (MOBIDB_LITE); mobidb-lite (MOBIDB_LITE); mobidb-lite (MOBIDB_LITE); mobidb-lite (MOBIDB_LITE); mobidb-lite (MOBIDB_LITE)	no GO terms	no GO terms
g750.t1	scaffold_3	24023889	24025263	379	Replication factor C subunit 2	0	C:GO:0000785; F:GO:0003677; F:GO:0003682; F:GO:0005524; P:GO:0006271; C:GO:0031391; P:GO:0033314; P:GO:0070914	C:chromatin; F:DNA binding; F:chromatin binding; F:ATP binding; P:DNA strand elongation involved in DNA replication; C:Elg1 RFC-like complex; P:mitotic DNA replication checkpoint; P:UV-damage excision repair			IPR003593 (SMART); IPR013748 (PFAM); IPR003959 (PFAM); G3DSA:1.20.272.10 (GENE3D); G3DSA:3.40.50.300 (GENE3D); G3DSA:1.10.8.60 (GENE3D); mobidb-lite (MOBIDB_LITE); PTHR11669 (PANTHER); PTHR11669:SF20 (PANTHER); cd00009 (CDD); cd18140 (CDD); IPR008921 (SUPERFAMILY); IPR027417 (SUPERFAMILY)	F:GO:0003677; F:GO:0005524; P:GO:0006260	F:DNA binding; F:ATP binding; P:DNA replication	K10755	RFC2_4	Replication factor C subunit 2/4
g751.t1	scaffold_3	24026132	24028021	449	Ubiquitin-conjugating enzyme E2 Z	0					SM00212 (SMART); IPR016135 (G3DSA:3.10.110.GENE3D); IPR000608 (PFAM); PTHR24067:SF292 (PANTHER); PTHR24067 (PANTHER); PTHR24067:SF292 (PANTHER); PTHR24067 (PANTHER); IPR000608 (PROSITE_PROFILES); IPR000608 (PROSITE_PROFILES); IPR000608 (CDD); IPR016135 (SUPERFAMILY); IPR016135 (SUPERFAMILY)	no GO terms	no GO terms	K10585	UBE2Z	Ubiquitin-conjugating enzyme E2 Z
g752.t1	scaffold_3	24210387	24210650	68	hypothetical protein ANO14919_124760	6.38527e-10					no IPS match	no IPS match	no IPS match
g753.t1	scaffold_3	24211700	24213345	530	ROW16196.1	0					IPR029058 (G3DSA:3.40.50.GENE3D); IPR019431 (PFAM); mobidb-lite (MOBIDB_LITE); mobidb-lite (MOBIDB_LITE); PTHR43139 (PANTHER); PTHR43139:SF27 (PANTHER); IPR029058 (SUPERFAMILY)	no GO terms	no GO terms
g754.t1	scaffold_3	24366964	24370360	1053	Rho-type GTPase-activating protein 1	0	P:GO:0007165; P:GO:0008360; P:GO:0009272; P:GO:0030036; F:GO:0046872; P:GO:0051666; P:GO:0140278	P:signal transduction; P:regulation of cell shape; P:fungal-type cell wall biogenesis; P:actin cytoskeleton organization; F:metal ion binding; P:actin cortical patch localization; P:mitotic division septum assembly			IPR000198 (SMART); IPR001781 (SMART); G3DSA:2.10.110.10 (GENE3D); G3DSA:2.10.110.10 (GENE3D); IPR008936 (G3DSA:1.10.555.GENE3D); IPR001781 (PFAM); IPR000198 (PFAM); G3DSA:2.10.110.10 (GENE3D); G3DSA:2.10.110.10 (GENE3D); mobidb-lite (MOBIDB_LITE); mobidb-lite (MOBIDB_LITE); mobidb-lite (MOBIDB_LITE); mobidb-lite (MOBIDB_LITE); mobidb-lite (MOBIDB_LITE); mobidb-lite (MOBIDB_LITE); PTHR24215 (PANTH…	P:GO:0007165	P:signal transduction
g755.t1	scaffold_3	24455765	24457121	404	PSR76888.1	0	F:GO:0003854; P:GO:0006694; P:GO:0008207; P:GO:0008209; P:GO:0008210; P:GO:0055114	F:3-beta-hydroxy-delta5-steroid dehydrogenase activity; P:steroid biosynthetic process; P:C21-steroid hormone metabolic process; P:androgen metabolic process; P:estrogen metabolic process; P:oxidation-reduction process	EC:1.1.1.145	3-beta-hydroxy-Delta(5)-steroid dehydrogenase	IPR002225 (PFAM); G3DSA:3.40.50.720 (GENE3D); PTHR10366:SF242 (PANTHER); PTHR10366 (PANTHER); IPR036291 (SUPERFAMILY)	F:GO:0003854; P:GO:0006694; F:GO:0016616; P:GO:0055114	F:3-beta-hydroxy-delta5-steroid dehydrogenase activity; P:steroid biosynthetic process; F:oxidoreductase activity, acting on the CH-OH group of donors, NAD or NADP as acceptor; P:oxidation-reduction process	K07748	E1.1.1.170, NSDHL, ERG26	Sterol-4alpha-carboxylate 3-dehydrogenase (decarboxylating)
g756.t1	scaffold_3	24457760	24459589	609	ROW16204.1	1.98844e-41					mobidb-lite (MOBIDB_LITE); mobidb-lite (MOBIDB_LITE); mobidb-lite (MOBIDB_LITE); mobidb-lite (MOBIDB_LITE); mobidb-lite (MOBIDB_LITE); mobidb-lite (MOBIDB_LITE); mobidb-lite (MOBIDB_LITE); mobidb-lite (MOBIDB_LITE); mobidb-lite (MOBIDB_LITE); mobidb-lite (MOBIDB_LITE)	no GO terms	no GO terms
g757.t1	scaffold_3	24460125	24461240	349	KUI66166.1	4.61966e-38					IPR009071 (SMART); IPR036910 (G3DSA:1.10.30.GENE3D); IPR036910 (G3DSA:1.10.30.GENE3D); IPR009071 (PFAM); mobidb-lite (MOBIDB_LITE); mobidb-lite (MOBIDB_LITE); mobidb-lite (MOBIDB_LITE); PTHR46597 (PANTHER); IPR009071 (PROSITE_PROFILES); cd01390 (CDD); IPR036910 (SUPERFAMILY); IPR036910 (SUPERFAMILY)	no GO terms	no GO terms
g758.t1	scaffold_3	24461800	24465924	1036	ROW16202.1	0	F:GO:0003676; F:GO:0005524	F:nucleic acid binding; F:ATP binding			IPR001650 (SMART); IPR014001 (SMART); IPR001650 (PFAM); G3DSA:3.40.50.300 (GENE3D); G3DSA:3.40.50.300 (GENE3D); IPR011545 (PFAM); G3DSA:3.40.50.300 (GENE3D); mobidb-lite (MOBIDB_LITE); mobidb-lite (MOBIDB_LITE); mobidb-lite (MOBIDB_LITE); mobidb-lite (MOBIDB_LITE); mobidb-lite (MOBIDB_LITE); mobidb-lite (MOBIDB_LITE); mobidb-lite (MOBIDB_LITE); mobidb-lite (MOBIDB_LITE); mobidb-lite (MOBIDB_LITE)…	F:GO:0003676; F:GO:0005524	F:nucleic acid binding; F:ATP binding	K12811	DDX46, PRP5	ATP-dependent RNA helicase DDX46/PRP5			Glycoside hydrolase
g759.t1	scaffold_3	24466691	24469618	759	PSR99415.1	0					IPR032800 (SMART); IPR010308 (PFAM); IPR032800 (PFAM); IPR040241 (PANTHER); PTHR31145:SF5 (PANTHER)	no GO terms	no GO terms
g760.t1	scaffold_3	24472190	24475663	1091	hypothetical protein VP1G_01447	0	F:GO:0003676	F:nucleic acid binding			IPR013087 (SMART); mobidb-lite (MOBIDB_LITE); mobidb-lite (MOBIDB_LITE); mobidb-lite (MOBIDB_LITE); mobidb-lite (MOBIDB_LITE); mobidb-lite (MOBIDB_LITE); mobidb-lite (MOBIDB_LITE); mobidb-lite (MOBIDB_LITE); mobidb-lite (MOBIDB_LITE); mobidb-lite (MOBIDB_LITE); PTHR35391 (PANTHER); PTHR35391:SF3 (PANTHER)	F:GO:0003676	F:nucleic acid binding
g761.t1	scaffold_3	24565191	24565712	106	ORY65976.1	1.33528e-37	C:GO:0016020	C:membrane			G3DSA:1.20.58.1140 (GENE3D); IPR005349 (PFAM); PTHR12668:SF15 (PANTHER); IPR005349 (PANTHER)	C:GO:0016020	C:membrane
g762.t1	scaffold_3	24566023	24566325	80	hypothetical protein VMCG_06200	8.93484e-31	C:GO:0005743	C:mitochondrial inner membrane			IPR013892 (PFAM); IPR013892 (PANTHER); PTHR22977:SF1 (PANTHER)	no GO terms	no GO terms	K18172	CMC2	COX assembly mitochondrial protein 2
g763.t1	scaffold_3	24566685	24567263	116	PSR99411.1	9.92084e-60	P:GO:0006457; C:GO:0016272; F:GO:0051082	P:protein folding; C:prefoldin complex; F:unfolded protein binding			IPR009053 (G3DSA:1.10.287.GENE3D); IPR002777 (PFAM); IPR027235 (PANTHER); SSF46579 (SUPERFAMILY)	P:GO:0006457; C:GO:0016272; F:GO:0051082	P:protein folding; C:prefoldin complex; F:unfolded protein binding	K09549	PFDN2	Prefoldin subunit 2
g764.t1	scaffold_3	24569143	24569811	99	---NA---						no IPS match	no IPS match	no IPS match
g765.t1	scaffold_3	24570480	24571420	176	Nuclear transcription factor Y subunit beta	4.14904e-89	C:GO:0005634; P:GO:0006355; F:GO:0043565; F:GO:0046982	C:nucleus; P:regulation of transcription, DNA-templated; F:sequence-specific DNA binding; F:protein heterodimerization activity			PR00615 (PRINTS); IPR003958 (PFAM); IPR009072 (G3DSA:1.10.20.GENE3D); mobidb-lite (MOBIDB_LITE); mobidb-lite (MOBIDB_LITE); PTHR11064 (PANTHER); PTHR11064:SF9 (PANTHER); IPR009072 (SUPERFAMILY)	F:GO:0046982	F:protein heterodimerization activity	K08065	NFYB	Nuclear transcription Y subunit beta
g765.t2	scaffold_3	24570480	24571420	177	ROV97569.1	7.98109e-89	F:GO:0046982	F:protein heterodimerization activity			PR00615 (PRINTS); IPR009072 (G3DSA:1.10.20.GENE3D); IPR003958 (PFAM); mobidb-lite (MOBIDB_LITE); mobidb-lite (MOBIDB_LITE); PTHR11064:SF9 (PANTHER); PTHR11064 (PANTHER); IPR009072 (SUPERFAMILY)	F:GO:0046982	F:protein heterodimerization activity	K08065	NFYB	Nuclear transcription Y subunit beta
g766.t1	scaffold_3	24573170	24574748	353	POS73616.1	8.11547e-174					IPR005301 (SMART); IPR005301 (PFAM); IPR036703 (G3DSA:1.20.140.GENE3D); IPR036703 (G3DSA:1.20.140.GENE3D); mobidb-lite (MOBIDB_LITE); IPR005301 (PANTHER); PTHR22599:SF20 (PANTHER); IPR036703 (SUPERFAMILY)	no GO terms	no GO terms
g767.t1	scaffold_3	24575289	24576622	423	PSR99408.1	1.26029e-101	P:GO:0006368; P:GO:0016570; C:GO:0016593	P:transcription elongation from RNA polymerase II promoter; P:histone modification; C:Cdc73/Paf1 complex			IPR007149 (PFAM); mobidb-lite (MOBIDB_LITE); mobidb-lite (MOBIDB_LITE); mobidb-lite (MOBIDB_LITE); mobidb-lite (MOBIDB_LITE); mobidb-lite (MOBIDB_LITE); mobidb-lite (MOBIDB_LITE); mobidb-lite (MOBIDB_LITE); mobidb-lite (MOBIDB_LITE); IPR007149 (PANTHER); PTHR23146:SF0 (PANTHER)	P:GO:0006368; P:GO:0016570; C:GO:0016593	P:transcription elongation from RNA polymerase II promoter; P:histone modification; C:Cdc73/Paf1 complex	K15177	LEO1	RNA polymerase-associate protein LEO1
g768.t1	scaffold_3	24577278	24579560	631	hypothetical protein VP1G_01441	0	F:GO:0004806; P:GO:0016042; P:GO:0046486	F:triglyceride lipase activity; P:lipid catabolic process; P:glycerolipid metabolic process	EC:3.1.1.1; EC:3.1.1.3	Carboxylesterase; Triacylglycerol lipase	IPR002641 (PFAM); G3DSA:3.40.1090.10 (GENE3D); IPR021771 (PFAM); mobidb-lite (MOBIDB_LITE); PTHR14226 (PANTHER); PTHR14226:SF44 (PANTHER); IPR002641 (PROSITE_PROFILES); cd07229 (CDD); IPR016035 (SUPERFAMILY)	F:GO:0004806; P:GO:0006629	F:triglyceride lipase activity; P:lipid metabolic process	K14675	TGL3	TAG lipase/lysophosphatidylethanolamine acyltransferase
g769.t1	scaffold_3	24579578	24580792	404	glycoside hydrolase family 88 protein	1.38444e-65	F:GO:0003824	F:catalytic activity			IPR010905 (PFAM); IPR012341 (G3DSA:1.50.10.GENE3D); PTHR33886:SF11 (PANTHER); PTHR33886 (PANTHER); IPR008928 (SUPERFAMILY)	F:GO:0003824	F:catalytic activity	K15532	yteR, yesR	Unsaturated rhamnogalacturonyl hydrolase	signal peptide		Glycoside hydrolase
g770.t1	scaffold_3	24582337	24585006	809	PSR99406.1	0	C:GO:0016020; P:GO:0030001; F:GO:0046873; P:GO:0055085	C:membrane; P:metal ion transport; F:metal ion transmembrane transporter activity; P:transmembrane transport			G3DSA:1.20.58.340 (GENE3D); G3DSA:1.20.58.340 (GENE3D); IPR002523 (PFAM); G3DSA:3.30.460.20 (GENE3D); mobidb-lite (MOBIDB_LITE); mobidb-lite (MOBIDB_LITE); mobidb-lite (MOBIDB_LITE); mobidb-lite (MOBIDB_LITE); mobidb-lite (MOBIDB_LITE); mobidb-lite (MOBIDB_LITE); mobidb-lite (MOBIDB_LITE); mobidb-lite (MOBIDB_LITE); mobidb-lite (MOBIDB_LITE); mobidb-lite (MOBIDB_LITE); mobidb-lite (MOBIDB_LITE); …	C:GO:0016020; P:GO:0030001; F:GO:0046873; P:GO:0055085	C:membrane; P:metal ion transport; F:metal ion transmembrane transporter activity; P:transmembrane transport	K16073	ALR, MNR	Magnesium transporter
g771.t1	scaffold_3	24586330	24587398	305	PSR99405.1	1.02728e-106	F:GO:0003676; P:GO:0031124	F:nucleic acid binding; P:mRNA 3'-end processing			IPR000504 (SMART); IPR025742 (PFAM); G3DSA:1.25.40.630 (GENE3D); IPR012677 (G3DSA:3.30.70.GENE3D); IPR000504 (PFAM); IPR026896 (PFAM); IPR038192 (G3DSA:1.10.20.GENE3D); mobidb-lite (MOBIDB_LITE); mobidb-lite (MOBIDB_LITE); mobidb-lite (MOBIDB_LITE); PTHR45735:SF2 (PANTHER); PTHR45735 (PANTHER); IPR000504 (PROSITE_PROFILES); cd12398 (CDD); IPR035979 (SUPERFAMILY)	F:GO:0003676; P:GO:0031124	F:nucleic acid binding; P:mRNA 3'-end processing	K14407	CSTF2, RNA15	Cleavage stimulation factor subunit 2
g772.t1	scaffold_3	24588109	24589173	306	POS73620.1	3.03829e-169	C:GO:0016020	C:membrane			IPR000163 (PRINTS); IPR001107 (SMART); IPR001107 (PFAM); IPR000163 (PANTHER); PTHR23222:SF1 (PANTHER); IPR000163 (CDD); IPR036013 (SUPERFAMILY)	C:GO:0016020	C:membrane	K17081	PHB2	Prohibitin 2			Glycoside hydrolase
g773.t1	scaffold_3	24590102	24590715	81	PSR99403.1	3.62837e-17	F:GO:0005515	F:protein binding			IPR019956 (PRINTS); IPR000626 (SMART); IPR000626 (PFAM); G3DSA:3.10.20.90 (GENE3D); PTHR10666 (PANTHER); PTHR10666:SF280 (PANTHER); IPR000626 (PROSITE_PROFILES); IPR038738 (CDD); IPR029071 (SUPERFAMILY)	F:GO:0005515	F:protein binding	K12158	NEDD8	Ubiquitin-lik,e protein Nedd8
g774.t1	scaffold_3	24592439	24593764	413	---NA---						mobidb-lite (MOBIDB_LITE); mobidb-lite (MOBIDB_LITE); mobidb-lite (MOBIDB_LITE); mobidb-lite (MOBIDB_LITE); mobidb-lite (MOBIDB_LITE); mobidb-lite (MOBIDB_LITE)	no GO terms	no GO terms
g775.t1	scaffold_3	24595181	24598270	815	ROV91746.1	0	F:GO:0003779	F:actin binding			IPR001452 (PRINTS); IPR001452 (SMART); IPR002108 (SMART); IPR001452 (PFAM); IPR029006 (G3DSA:3.40.20.GENE3D); G3DSA:2.30.30.40 (GENE3D); G3DSA:2.30.30.40 (GENE3D); IPR002108 (PFAM); mobidb-lite (MOBIDB_LITE); mobidb-lite (MOBIDB_LITE); mobidb-lite (MOBIDB_LITE); mobidb-lite (MOBIDB_LITE); mobidb-lite (MOBIDB_LITE); mobidb-lite (MOBIDB_LITE); mobidb-lite (MOBIDB_LITE); mobidb-lite (MOBIDB_LITE); P…	F:GO:0003779; F:GO:0005515	F:actin binding; F:protein binding	K20520	DBNL, ABP1	Drebrin-like protein
g776.t1	scaffold_3	24599076	24599439	91	---NA---						IPR028144 (PFAM); mobidb-lite (MOBIDB_LITE); mobidb-lite (MOBIDB_LITE)	no GO terms	no GO terms
g777.t1	scaffold_3	24870578	24873701	970	hypothetical protein VMCG_01099	0	C:GO:0016020; C:GO:0016021	C:membrane; C:integral component of membrane			mobidb-lite (MOBIDB_LITE); mobidb-lite (MOBIDB_LITE); mobidb-lite (MOBIDB_LITE); mobidb-lite (MOBIDB_LITE); mobidb-lite (MOBIDB_LITE); mobidb-lite (MOBIDB_LITE); mobidb-lite (MOBIDB_LITE); mobidb-lite (MOBIDB_LITE); mobidb-lite (MOBIDB_LITE); mobidb-lite (MOBIDB_LITE); mobidb-lite (MOBIDB_LITE); mobidb-lite (MOBIDB_LITE)	no GO terms	no GO terms
g778.t1	scaffold_3	24961953	24964102	694	PSR77693.1	0					IPR029058 (G3DSA:3.40.50.GENE3D); IPR002018 (PFAM); mobidb-lite (MOBIDB_LITE); PTHR11559 (PANTHER); PTHR11559:SF360 (PANTHER); IPR029058 (SUPERFAMILY)	no GO terms	no GO terms
g778.t2	scaffold_3	24961953	24964102	631	PSR77693.1	0					IPR029058 (G3DSA:3.40.50.GENE3D); IPR002018 (PFAM); mobidb-lite (MOBIDB_LITE); mobidb-lite (MOBIDB_LITE); PTHR11559 (PANTHER); PTHR11559:SF360 (PANTHER); IPR029058 (SUPERFAMILY)	no GO terms	no GO terms
g779.t1	scaffold_3	25035161	25035756	122	VBB71321.1	1.17387e-29	F:GO:0051287	F:NAD binding			IPR012302 (PFAM); G3DSA:3.40.50.720 (GENE3D); PTHR23406 (PANTHER); PTHR23406:SF67 (PANTHER); IPR036291 (SUPERFAMILY)	F:GO:0051287	F:NAD binding
g780.t1	scaffold_3	25054021	25054968	267	hypothetical protein UCDDA912_g05269	2.81623e-98	P:GO:0042407; C:GO:0061617	P:cristae formation; C:MICOS complex			IPR019166 (PFAM); mobidb-lite (MOBIDB_LITE); mobidb-lite (MOBIDB_LITE); IPR033181 (PANTHER)	P:GO:0042407; C:GO:0061617	P:cristae formation; C:MICOS complex	K17786	MOS2	MICOS complex subunit MIC26	signal peptide	predicted effector
g781.t1	scaffold_3	25055372	25057831	819	hypothetical protein VMCG_01287	0	F:GO:0004222; C:GO:0005759; P:GO:0006627; F:GO:0046872	F:metalloendopeptidase activity; C:mitochondrial matrix; P:protein processing involved in protein targeting to mitochondrion; F:metal ion binding	EC:3.4.24	Acting on peptide bonds (peptidases)	IPR001567 (PFAM); PTHR11804 (PANTHER); IPR033851 (PTHR11804:PANTHER); cd06457 (CDD); SSF55486 (SUPERFAMILY)	F:GO:0004222; C:GO:0005759; P:GO:0006508; P:GO:0006627	F:metalloendopeptidase activity; C:mitochondrial matrix; P:proteolysis; P:protein processing involved in protein targeting to mitochondrion	K01410	MIPEP	Mitochondrial intermediate peptidase
g782.t1	scaffold_3	25058562	25059920	237	putative alanine racemase	1.14387e-26					G3DSA:1.20.5.170 (GENE3D); mobidb-lite (MOBIDB_LITE); mobidb-lite (MOBIDB_LITE); mobidb-lite (MOBIDB_LITE); mobidb-lite (MOBIDB_LITE); mobidb-lite (MOBIDB_LITE); PTHR40621:SF3 (PANTHER); PTHR40621 (PANTHER); cd14688 (CDD); SSF57959 (SUPERFAMILY)	no GO terms	no GO terms
g783.t1	scaffold_3	25106473	25108402	168	Uridine nucleosidase	5.07229e-36	P:GO:0006206; P:GO:0006216; P:GO:0006218; P:GO:0008655; P:GO:0019358; P:GO:0034356; F:GO:0045437; F:GO:0070635; F:GO:0070636	P:pyrimidine nucleobase metabolic process; P:cytidine catabolic process; P:uridine catabolic process; P:pyrimidine-containing compound salvage; P:nicotinate nucleotide salvage; P:NAD biosynthesis via nicotinamide riboside salvage pathway; F:uridine nucleosidase activity; F:nicotinamide riboside hydrolase activity; F:nicotinic acid riboside hydrolase activity	EC:3.2.2.8; EC:3.2.2.3	Ribosylpyrimidine nucleosidase; Uridine nucleosidase	IPR001910 (PFAM); IPR036452 (G3DSA:3.90.245.GENE3D); IPR023186 (PANTHER); IPR023186 (PANTHER); PTHR12304:SF47 (PANTHER); PTHR12304:SF47 (PANTHER); IPR036452 (SUPERFAMILY)	no GO terms	no GO terms	K01240	URH1	Uridine nucleosidase
g784.t1	scaffold_3	25116609	25118790	624	hypothetical protein VP1G_09640	7.74247e-127	F:GO:0003676	F:nucleic acid binding			IPR013087 (SMART); G3DSA:3.30.160.60 (GENE3D); IPR013087 (PFAM); G3DSA:3.30.160.60 (GENE3D); mobidb-lite (MOBIDB_LITE); mobidb-lite (MOBIDB_LITE); mobidb-lite (MOBIDB_LITE); mobidb-lite (MOBIDB_LITE); mobidb-lite (MOBIDB_LITE); mobidb-lite (MOBIDB_LITE); mobidb-lite (MOBIDB_LITE); mobidb-lite (MOBIDB_LITE); mobidb-lite (MOBIDB_LITE); mobidb-lite (MOBIDB_LITE); PTHR14596:SF67 (PANTHER); PTHR14596 …	F:GO:0003676	F:nucleic acid binding	K21545	MNL1, SEB1, SEBA, COM2	C2H2 transcription factor
g785.t1	scaffold_3	25235379	25237826	815	ROW01539.1	0					IPR035959 (G3DSA:3.30.1330.GENE3D); IPR014729 (G3DSA:3.40.50.GENE3D); IPR002761 (TIGRFAM); G3DSA:3.90.1490.10 (GENE3D); IPR002761 (PFAM); mobidb-lite (MOBIDB_LITE); mobidb-lite (MOBIDB_LITE); IPR030662 (PANTHER); cd06156 (CDD); IPR002761 (CDD); IPR035959 (SUPERFAMILY); IPR035959 (SUPERFAMILY); SSF52402 (SUPERFAMILY)	no GO terms	no GO terms	K06927	DPH6	Diphthine-ammonia ligase
g786.t1	scaffold_3	25237953	25239858	514	PSR78897.1	3.58408e-76	C:GO:0005634	C:nucleus			IPR012916 (PFAM); mobidb-lite (MOBIDB_LITE); mobidb-lite (MOBIDB_LITE); mobidb-lite (MOBIDB_LITE); mobidb-lite (MOBIDB_LITE); mobidb-lite (MOBIDB_LITE); mobidb-lite (MOBIDB_LITE); mobidb-lite (MOBIDB_LITE); IPR039896 (PANTHER); PTHR12765:SF5 (PANTHER)	C:GO:0005634	C:nucleus
g787.t1	scaffold_3	25240258	25245441	1036	DNA repair protein rev1	0	F:GO:0003684; C:GO:0005634; F:GO:0016779; P:GO:0042276	F:damaged DNA binding; C:nucleus; F:nucleotidyltransferase activity; P:error-prone translesion synthesis			IPR001357 (SMART); IPR025527 (PFAM); IPR036420 (G3DSA:3.40.50.GENE3D); IPR036775 (G3DSA:3.30.1490.GENE3D); G3DSA:1.10.150.20 (GENE3D); IPR017961 (PFAM); G3DSA:3.30.70.270 (GENE3D); G3DSA:2.30.40.20 (GENE3D); IPR012112 (PIRSF); IPR001126 (PFAM); mobidb-lite (MOBIDB_LITE); mobidb-lite (MOBIDB_LITE); mobidb-lite (MOBIDB_LITE); mobidb-lite (MOBIDB_LITE); mobidb-lite (MOBIDB_LITE); mobidb-lite (MOBIDB…	F:GO:0003684; P:GO:0006281; F:GO:0016779; P:GO:0042276	F:damaged DNA binding; P:DNA repair; F:nucleotidyltransferase activity; P:error-prone translesion synthesis	K03515	REV1	DNA repair protein REV1
g788.t1	scaffold_3	25245841	25246134	97	---NA---						mobidb-lite (MOBIDB_LITE); mobidb-lite (MOBIDB_LITE); mobidb-lite (MOBIDB_LITE)	no GO terms	no GO terms
g789.t1	scaffold_3	25247790	25250512	849	KUI66066.1	0	F:GO:0000981; F:GO:0003677; C:GO:0005634; P:GO:0006355; F:GO:0008270	F:DNA-binding transcription factor activity, RNA polymerase II-specific; F:DNA binding; C:nucleus; P:regulation of transcription, DNA-templated; F:zinc ion binding			IPR007219 (SMART); IPR001138 (SMART); IPR001138 (PFAM); IPR036864 (G3DSA:4.10.240.GENE3D); IPR007219 (PFAM); mobidb-lite (MOBIDB_LITE); mobidb-lite (MOBIDB_LITE); mobidb-lite (MOBIDB_LITE); mobidb-lite (MOBIDB_LITE); PTHR47424:SF2 (PANTHER); PTHR47424 (PANTHER); IPR001138 (PROSITE_PROFILES); IPR005600 (CDD); IPR001138 (CDD); cd12148 (CDD); IPR036864 (SUPERFAMILY)	F:GO:0000981; F:GO:0003677; C:GO:0005634; P:GO:0006351; P:GO:0006355; F:GO:0008270	F:DNA-binding transcription factor activity, RNA polymerase II-specific; F:DNA binding; C:nucleus; P:transcription, DNA-templated; P:regulation of transcription, DNA-templated; F:zinc ion binding						Glycoside hydrolase
g790.t1	scaffold_3	25251942	25254224	550	POS69554.1	0	F:GO:0005506; F:GO:0016705; F:GO:0020037; P:GO:0055114	F:iron ion binding; F:oxidoreductase activity, acting on paired donors, with incorporation or reduction of molecular oxygen; F:heme binding; P:oxidation-reduction process			IPR001128 (PRINTS); IPR002401 (PRINTS); IPR036396 (G3DSA:1.10.630.GENE3D); IPR001128 (PFAM); PTHR24305 (PANTHER); PTHR24305:SF46 (PANTHER); IPR036396 (SUPERFAMILY)	F:GO:0005506; F:GO:0016705; F:GO:0020037; P:GO:0055114	F:iron ion binding; F:oxidoreductase activity, acting on paired donors, with incorporation or reduction of molecular oxygen; F:heme binding; P:oxidation-reduction process	K22992	CYP628	Cytochrome P450 family 628
g791.t1	scaffold_3	25309585	25310214	148	uncharacterized protein PODANS_3_1070	1.08416e-33					no IPS match	no IPS match	no IPS match				signal peptide
g792.t1	scaffold_3	25311448	25314045	820	KUI66121.1	7.01799e-179					mobidb-lite (MOBIDB_LITE); mobidb-lite (MOBIDB_LITE); mobidb-lite (MOBIDB_LITE); mobidb-lite (MOBIDB_LITE); mobidb-lite (MOBIDB_LITE); mobidb-lite (MOBIDB_LITE); mobidb-lite (MOBIDB_LITE); mobidb-lite (MOBIDB_LITE)	no GO terms	no GO terms
g793.t1	scaffold_3	25314608	25314985	104	---NA---						no IPS match	no IPS match	no IPS match
g794.t1	scaffold_3	25316808	25318572	542	hypothetical protein VMCG_06269	0	F:GO:0003756; C:GO:0005623; P:GO:0045454	F:protein disulfide isomerase activity; C:cell; P:cell redox homeostasis	EC:5.3.4.1	Protein disulfide-isomerase	PR00421 (PRINTS); PF13848 (PFAM); IPR036249 (G3DSA:3.40.30.GENE3D); IPR036249 (G3DSA:3.40.30.GENE3D); IPR036249 (G3DSA:3.40.30.GENE3D); IPR005788 (TIGRFAM); IPR013766 (PFAM); IPR036249 (G3DSA:3.40.30.GENE3D); IPR005792 (TIGRFAM); mobidb-lite (MOBIDB_LITE); mobidb-lite (MOBIDB_LITE); PTHR18929:SF132 (PANTHER); PTHR18929 (PANTHER); IPR013766 (PROSITE_PROFILES); IPR013766 (PROSITE_PROFILES); cd02982…	F:GO:0003756; F:GO:0016853; P:GO:0045454	F:protein disulfide isomerase activity; F:isomerase activity; P:cell redox homeostasis	K09580	PDIA1, P4HB	Protein disulfide-isomerase A1	signal peptide
g795.t1	scaffold_3	25319106	25319691	114	POS80903.1	3.36593e-54					PTHR37849 (PANTHER)	no GO terms	no GO terms
g796.t1	scaffold_3	25468608	25470534	506	KAE9570169.1	0	P:GO:0055085	P:transmembrane transport			G3DSA:1.20.1250.20 (GENE3D); IPR011701 (PFAM); G3DSA:1.20.1250.20 (GENE3D); PTHR43791:SF5 (PANTHER); PTHR43791 (PANTHER); IPR020846 (PROSITE_PROFILES); cd17327 (CDD); IPR036259 (SUPERFAMILY)	P:GO:0055085	P:transmembrane transport						Glycosyl transferase
g797.t1	scaffold_3	25471168	25472040	290	---NA---						mobidb-lite (MOBIDB_LITE)	no GO terms	no GO terms
g798.t1	scaffold_3	25473137	25474268	250	PSR97541.1	6.47271e-28					IPR018466 (PFAM); mobidb-lite (MOBIDB_LITE); mobidb-lite (MOBIDB_LITE); PTHR40633 (PANTHER)	no GO terms	no GO terms
g799.t1	scaffold_3	25475655	25477354	447	PSR97542.1	6.97186e-146					mobidb-lite (MOBIDB_LITE); mobidb-lite (MOBIDB_LITE); mobidb-lite (MOBIDB_LITE); mobidb-lite (MOBIDB_LITE); PTHR14614 (PANTHER); PTHR14614:SF39 (PANTHER)	no GO terms	no GO terms	K18803	HPM1	Protein-histidine N-methyltransferase
g800.t1	scaffold_3	25479037	25481294	650	Putative sterigmatocystin biosynthesis monooxygenase stcW	0	F:GO:0004497; P:GO:0055114	F:monooxygenase activity; P:oxidation-reduction process			IPR036188 (G3DSA:3.50.50.GENE3D); PF13450 (PFAM); IPR036188 (G3DSA:3.50.50.GENE3D); mobidb-lite (MOBIDB_LITE); mobidb-lite (MOBIDB_LITE); PTHR42877 (PANTHER); PTHR42877:SF12 (PANTHER); IPR036188 (SUPERFAMILY); IPR036188 (SUPERFAMILY); IPR036188 (SUPERFAMILY)	no GO terms	no GO terms
g801.t1	scaffold_3	25483235	25484376	328	ROW02065.1	0	F:GO:0004663; C:GO:0005968; P:GO:0018342; P:GO:0018344	F:Rab geranylgeranyltransferase activity; C:Rab-protein geranylgeranyltransferase complex; P:protein prenylation; P:protein geranylgeranylation	EC:2.5.1.60	Protein geranylgeranyltransferase type II	G3DSA:1.50.10.20 (GENE3D); IPR001330 (PFAM); PTHR11774:SF11 (PANTHER); PTHR11774 (PANTHER); IPR026873 (CDD); IPR008930 (SUPERFAMILY)	F:GO:0003824; F:GO:0004663; P:GO:0018344	F:catalytic activity; F:Rab geranylgeranyltransferase activity; P:protein geranylgeranylation	K05956	RABGGTB	Geranylgeranyl transferase type-2 subunit beta
g802.t1	scaffold_3	25486623	25489404	845	PSR82739.1	0	P:GO:0007165	P:signal transduction			IPR000198 (SMART); IPR000198 (PFAM); IPR008936 (G3DSA:1.10.555.GENE3D); mobidb-lite (MOBIDB_LITE); mobidb-lite (MOBIDB_LITE); mobidb-lite (MOBIDB_LITE); mobidb-lite (MOBIDB_LITE); mobidb-lite (MOBIDB_LITE); mobidb-lite (MOBIDB_LITE); mobidb-lite (MOBIDB_LITE); mobidb-lite (MOBIDB_LITE); mobidb-lite (MOBIDB_LITE); mobidb-lite (MOBIDB_LITE); mobidb-lite (MOBIDB_LITE); mobidb-lite (MOBIDB_LITE); mob…	P:GO:0007165	P:signal transduction
g803.t1	scaffold_3	25490512	25491188	135	uncharacterized protein THITE_2114015	1.23705e-08	C:GO:0005634; P:GO:0042254	C:nucleus; P:ribosome biogenesis			mobidb-lite (MOBIDB_LITE); mobidb-lite (MOBIDB_LITE)	no GO terms	no GO terms
g804.t1	scaffold_3	25592015	25594047	336	KUI65903.1	1.40745e-101					IPR019368 (PFAM); mobidb-lite (MOBIDB_LITE); mobidb-lite (MOBIDB_LITE); IPR019368 (PANTHER)	no GO terms	no GO terms	K17408	DAP3, MRPS29	Small subunit ribosomal protein S29
g805.t1	scaffold_3	25594813	25597515	821	PSR82736.1	0	F:GO:0003677; F:GO:0003678; F:GO:0005524; C:GO:0005657; P:GO:0006270; C:GO:0042555	F:DNA binding; F:DNA helicase activity; F:ATP binding; C:replication fork; P:DNA replication initiation; C:MCM complex	EC:3.6.1.3; EC:3.6.4.12; EC:3.6.1.15	Adenosinetriphosphatase; DNA helicase; Nucleoside-triphosphate phosphatase	IPR001208 (PRINTS); IPR008050 (PRINTS); IPR031327 (SMART); IPR003593 (SMART); IPR033762 (PFAM); IPR001208 (PFAM); IPR041562 (PFAM); G3DSA:2.20.28.10 (GENE3D); G3DSA:2.40.50.140 (GENE3D); G3DSA:3.40.50.300 (GENE3D); IPR027925 (PFAM); mobidb-lite (MOBIDB_LITE); IPR031327 (PANTHER); IPR008050 (PTHR11630:PANTHER); IPR001208 (PROSITE_PROFILES); cd17758 (CDD); IPR012340 (SUPERFAMILY); IPR027417 (SUPERF…	F:GO:0003677; F:GO:0003678; F:GO:0005524; P:GO:0006270; C:GO:0042555	F:DNA binding; F:DNA helicase activity; F:ATP binding; P:DNA replication initiation; C:MCM complex	K02210	MCM7, CDC47	DNA replication licensing factor MCM7
g806.t1	scaffold_3	25597965	25601776	1177	hypothetical protein VMCG_00895	0	F:GO:0005524; C:GO:0005778; P:GO:0006625; F:GO:0042623	F:ATP binding; C:peroxisomal membrane; P:protein targeting to peroxisome; F:ATPase activity, coupled	EC:3.6.1.3; EC:3.6.1.15	Adenosinetriphosphatase; Nucleoside-triphosphate phosphatase	IPR003593 (SMART); G3DSA:3.40.50.300 (GENE3D); IPR041569 (PFAM); IPR015342 (PFAM); G3DSA:3.10.330.10 (GENE3D); G3DSA:1.10.8.60 (GENE3D); G3DSA:3.40.50.300 (GENE3D); G3DSA:1.10.8.60 (GENE3D); IPR003959 (PFAM); mobidb-lite (MOBIDB_LITE); mobidb-lite (MOBIDB_LITE); mobidb-lite (MOBIDB_LITE); mobidb-lite (MOBIDB_LITE); mobidb-lite (MOBIDB_LITE); mobidb-lite (MOBIDB_LITE); PTHR23077 (PANTHER); IPR0256…	F:GO:0005524; C:GO:0005777; C:GO:0005778; P:GO:0006625; P:GO:0007031; F:GO:0042623	F:ATP binding; C:peroxisome; C:peroxisomal membrane; P:protein targeting to peroxisome; P:peroxisome organization; F:ATPase activity, coupled	K13338	PEX1	Peroxin-1
g807.t1	scaffold_3	25681921	25684818	965	POS76051.1	0	F:GO:0004672; F:GO:0005524; P:GO:0006468	F:proteinKinase activity; F:ATP binding; P:protein phosphorylation			IPR000719 (SMART); IPR000719 (PFAM); G3DSA:1.10.510.10 (GENE3D); mobidb-lite (MOBIDB_LITE); mobidb-lite (MOBIDB_LITE); mobidb-lite (MOBIDB_LITE); mobidb-lite (MOBIDB_LITE); mobidb-lite (MOBIDB_LITE); mobidb-lite (MOBIDB_LITE); mobidb-lite (MOBIDB_LITE); mobidb-lite (MOBIDB_LITE); PTHR43671 (PANTHER); PTHR43671:SF13 (PANTHER); IPR000719 (PROSITE_PROFILES); IPR011009 (SUPERFAMILY)	F:GO:0004672; F:GO:0005524; P:GO:0006468	F:proteinKinase activity; F:ATP binding; P:protein phosphorylation
g808.t1	scaffold_3	25685875	25687321	317	ROW02053.1	3.76927e-43	F:GO:0003725	F:double-stranded RNA binding			IPR006070 (PFAM); IPR005145 (PFAM); IPR038385 (G3DSA:3.40.50.GENE3D); mobidb-lite (MOBIDB_LITE); mobidb-lite (MOBIDB_LITE); PTHR17490:SF3 (PANTHER); PTHR17490 (PANTHER); PTHR17490 (PANTHER); IPR006070 (PROSITE_PROFILES); IPR017945 (SUPERFAMILY)	F:GO:0003725	F:double-stranded RNA binding	K07566	tsaC, rimN, SUA5	L-threonylcarbamoyladenylate synthase
g809.t1	scaffold_3	25687506	25688419	201	putative coatomer subunit zeta	8.70873e-132	C:GO:0000139; P:GO:0006890; P:GO:0015031; C:GO:0030126	C:Golgi membrane; P:retrograde vesicle-mediated transport, Golgi to endoplasmic reticulum; P:protein transport; C:COPI vesicle coat			G3DSA:3.30.450.60 (GENE3D); IPR022775 (PFAM); mobidb-lite (MOBIDB_LITE); PTHR11043:SF0 (PANTHER); IPR039652 (PANTHER); cd14829 (CDD); IPR011012 (SUPERFAMILY)	P:GO:0006890; C:GO:0030126	P:retrograde vesicle-mediated transport, Golgi to endoplasmic reticulum; C:COPI vesicle coat	K20472	COPZ, RET3	Coatomer subunit zeta
g810.t1	scaffold_3	25688849	25691986	1007	PSR82729.1	0	F:GO:0003677; F:GO:0003678; F:GO:0005524; C:GO:0005657; P:GO:0006270; C:GO:0042555	F:DNA binding; F:DNA helicase activity; F:ATP binding; C:replication fork; P:DNA replication initiation; C:MCM complex	EC:3.6.1.3; EC:3.6.4.12; EC:3.6.1.15	Adenosinetriphosphatase; DNA helicase; Nucleoside-triphosphate phosphatase	IPR008047 (PRINTS); IPR001208 (PRINTS); IPR031327 (SMART); G3DSA:2.20.28.10 (GENE3D); G3DSA:3.40.50.300 (GENE3D); IPR041562 (PFAM); IPR027925 (PFAM); IPR033762 (PFAM); IPR001208 (PFAM); G3DSA:2.40.50.140 (GENE3D); mobidb-lite (MOBIDB_LITE); mobidb-lite (MOBIDB_LITE); mobidb-lite (MOBIDB_LITE); mobidb-lite (MOBIDB_LITE); mobidb-lite (MOBIDB_LITE); mobidb-lite (MOBIDB_LITE); mobidb-lite (MOBIDB_LIT…	F:GO:0003677; F:GO:0003678; F:GO:0005524; P:GO:0006270; C:GO:0042555	F:DNA binding; F:DNA helicase activity; F:ATP binding; P:DNA replication initiation; C:MCM complex	K02212	MCM4, CDC54	DNA replication licensing factor MCM4
g811.t1	scaffold_3	25836502	25837131	209	---NA---						mobidb-lite (MOBIDB_LITE); mobidb-lite (MOBIDB_LITE); mobidb-lite (MOBIDB_LITE); mobidb-lite (MOBIDB_LITE)	no GO terms	no GO terms
g812.t1	scaffold_3	25907878	25908585	235	hypothetical protein AC579_10352	2.92739e-52	F:GO:0005515	F:protein binding			G3DSA:1.20.1050.10 (GENE3D); IPR004045 (PFAM); PF13410 (PFAM); IPR036249 (G3DSA:3.40.30.GENE3D); IPR040079 (PANTHER); PTHR44051:SF10 (PANTHER); IPR004045 (PROSITE_PROFILES); IPR010987 (PROSITE_PROFILES); cd03057 (CDD); IPR036282 (SUPERFAMILY); IPR036249 (SUPERFAMILY)	F:GO:0005515	F:protein binding	K00799	GST, gst	Glutathione S- transferase
g813.t1	scaffold_3	25931666	25932932	265	PSR81290.1	1.19052e-67					no IPS match	no IPS match	no IPS match
g814.t1	scaffold_3	25933481	25933798	105	---NA---						mobidb-lite (MOBIDB_LITE); mobidb-lite (MOBIDB_LITE); mobidb-lite (MOBIDB_LITE)	no GO terms	no GO terms
g815.t1	scaffold_3	25969013	25969803	178	KXH61552.1	3.26156e-52					PTHR35396 (PANTHER)	no GO terms	no GO terms				signal peptide
g816.t1	scaffold_3	25971548	25972594	348	KUI66287.1	5.76288e-121	P:GO:0005975	P:carbohydrate metabolic process			G3DSA:3.20.20.80 (GENE3D); IPR001223 (PFAM); IPR017853 (SUPERFAMILY)	P:GO:0005975	P:carbohydrate metabolic process				signal peptide		Glycoside hydrolase
g817.t1	scaffold_3	26052163	26055788	1007	PSR81293.1	0	F:GO:0016307; P:GO:0046488	F:phosphatidylinositol phosphateKinase activity; P:phosphatidylinositol metabolic process			IPR002498 (SMART); IPR027483 (G3DSA:3.30.810.GENE3D); IPR027484 (G3DSA:3.30.800.GENE3D); IPR002498 (PFAM); G3DSA:3.10.450.50 (GENE3D); mobidb-lite (MOBIDB_LITE); mobidb-lite (MOBIDB_LITE); mobidb-lite (MOBIDB_LITE); mobidb-lite (MOBIDB_LITE); mobidb-lite (MOBIDB_LITE); PTHR32083 (PANTHER); PTHR32083:SF41 (PANTHER); IPR002498 (PROSITE_PROFILES); cd00139 (CDD); IPR032710 (SUPERFAMILY); SSF56104 (SU…	F:GO:0016307; P:GO:0046488	F:phosphatidylinositol phosphateKinase activity; P:phosphatidylinositol metabolic process
g818.t1	scaffold_3	26056114	26057127	177	---NA---						mobidb-lite (MOBIDB_LITE); mobidb-lite (MOBIDB_LITE)	no GO terms	no GO terms
[truncated: 8,319 more rows]
