# Supplementary material for: The massive 340 megabase genome of Anisogramma anomala, a biotrophic ascomycete that causes eastern filbert blight of hazelnut
Source: BMC Genomics. 2024 Apr 5;25:347. doi: 10.1186/s12864-024-10198-1 (PMC10998396; doi:10.1186/s12864-024-10198-1)
Supplement: Supplementary file 6 — Supplementary Material 6. [file 12864_2024_10198_MOESM6_ESM.xlsx]

## Sheet: Sheet1
Table S4: Blast results for predicted effectors genes. Protein domains as predicted from the NCBI Conserved Domain Database (CDD) and homologs in related fungi are included.
Gene Model	Top hit	Percent Identity	E-value	Function	Domains	Homologs in other fungi (included in this study)
g13.t1	No significant hits
g29.t1	No significant hits
g44.t1	No significant hits
g76.t1	XM_008101618.1	48.538	2.39e-36	Lipcalin protein		EAQ85684.1, EFQ35789.1, KAF3769169.1, POS72701.1, XP_001905243.1, TLD17849.1, EHA50258.1, KUI72531.1, EGY23658.1
g309.t1	No significant hits
g544.t1	No significant hits
g547.t1	XM_029894817.1	67.47	4.15e-34	No known function		CAD6504306.1, XP_001554098.1, EAQ93588.1, EFQ26556.1, KAF3764818.1, POS81489.1, RKF63361.1, ESU06522.1, jgi|Golor4|614596|CE614595_4443, EEU47704.1, XP_011393388.1, PARAU_10187, XP_001912498.1, EHS62566.1, TLD10345.1, EHA57393.1, APA05551.1, KEY65170.1, KIS67227.1, KUI65850.1, EGY23068.1
g560.t1	XM_007914967.1	88.462	9.04e-122	Endosomal protein		CAD6504513.1, XP_001558463.1, XP_024551830.1, EAQ93409.1, EFQ26480.1, KAF3764805.1, POS81502.1, RKF62920.1, POS85828.1, ESU06281.1, jgi|Golor4|5355364|MIX9045_9889_70, jgi|Golor4|988762|CE988761_18369, XP_007414390.1, EEU47801.1, XP_965242.2, XP_001912656.1, EFP85345.2, TLD14283.1, EHA53727.1, APA14722.1, KEY71042.1, CCG82900.1, KIS69212.1, KUI66258.1, EGY22928.1
g578.t1	XM_018174933.1	58.519	3.27e-37	No known function		XP_001550672.1, XP_024549023.1, EAQ93329.1, EFQ26507.1, EFQ34282.1, KAF3769051.1, POS70105.1, POS71199.1, POS71459.1, RKF65827.1, POS83889.1, ESU09762.1, jgi|Golor4|2896308|gw1.113.1672.1, jgi|Golor4|2911835|e_gw1.9.1076.1, jgi|Golor4|2916995|e_gw1.113.1727.1, jgi|Golor4|5370861|MIX24542_16754_71, XP_007406856.1, XP_007406931.1, XP_007408983.1, XP_007410713.1, XP_007411391.1, XP_007412754.1, XP_0…
g606.t1	No significant hits
g647.t1	No significant hits
g780.t1	XM_007917338.1	60.079	1.06e-97	No known function		CAD6504229.1, XP_024551884.1, EAQ92752.1, EFQ26301.1, KAF3769033.1, POS79919.1, RKF61395.1, POS87949.1, ESU13014.1, jgi|Golor4|2911867|e_gw1.9.925.1, jgi|Golor4|5342704|estExt_fgenesh1_pm.C_Scaffold_113_t10383, EEU46463.1, XP_964591.1, PARAU_10610, XP_001908720.1, EFP78291.2, TLD05885.1, EHA48990.1, APA06220.1, KEY67612.1, CCG84489.1, KIS67143.1, KUI66820.1, EGY22681.1
g829.t1	No significant hits
g841.t1	No significant hits
g896.t1	No significant hits
g929.t1	No significant hits
g955.t1	XM_014099967.1	33.094	6.49e-11	No known function		KAF3764196.1, KAF3766432.1, KAF3769673.1, POS77412.1, POS81015.1, XP_001909418.1, TLD10580.1, EHA57181.1, KUI67861.1, KUI70396.1, KUI73802.1
g993.t1	XM_007785522.1	41.667	6.9e-29	No known function		CAD6499173.1, XP_001553590.2, XP_001554721.1, XP_001556430.1, XP_001558272.1, XP_024549627.1, EAQ85371.1, EAQ86137.1, EAQ87090.1, EFQ26957.1, EFQ33196.1, EFQ34785.1, EFQ35324.1, EFQ36028.1, KAF3760528.1, KAF3761496.1, KAF3762844.1, KAF3763112.1, KAF3766032.1, KAF3766275.1, KAF3766621.1, POS70411.1, POS72123.1, POS72165.1, POS74618.1, POS77968.1, RKF55000.1, RKF60244.1, RKF62819.1, RKF64277.1, POS…
g1015.t1	XM_007914946.1	43.333	6.32e-20	Glycoside hydrolase		CAD6499822.1, XP_001547685.1, XP_001547801.1, XP_001548028.1, XP_001551617.1, XP_001553752.1, XP_024547273.1, XP_024549808.1, XP_024549809.1, XP_024549892.1, XP_024550971.1, EAQ85998.1, EAQ92413.1, EAQ92563.1, EFQ26508.1, EFQ27655.1, EFQ28001.1, EFQ29117.1, EFQ32049.1, KAF3762972.1, KAF3763894.1, KAF3767719.1, KAF3768581.1, KAF3769041.1, POS71295.1, POS74687.1, POS75235.1, POS75375.1, RKF56139.1,…
g1084.t1	No significant hits
g1091.t1	No significant hits
g1103.t1	XM_008100507.1	30.935	1.48e-09	No known function		EFQ34678.1
g1121.t1	XM_003844590.1	33.721	3.42e-05	No known function		TLD17811.1
g1124.t1	No significant hits					KAF3764429.1
g1137.t1	No significant hits
g1176.t1	No significant hits
g1238.t1	XM_018296267.1	54.286	9.49e-36	SCP-like protein	CAP	CAD6501632.1, EFQ25914.1, EFQ31695.1, KAF3763921.1, POS69674.1, POS71158.1, POS75193.1, POS75743.1, POS78661.1, RKF62529.1, POS87759.1, ESU05767.1, ESU09929.1, ESU10162.1, EEU36744.1, EEU37692.1, PARAU_10091, XP_001903931.1, TLD08717.1, TLD15679.1, TLD16854.1, EHA47767.1, EHA49601.1, EHA52817.1, KEY66154.1, KUI72406.1
g1243.t1	No significant hits
g1265.t1	XM_001934854.1	26.423	0.000273	No known function
g1285.t1	XM_007918140.1	55.682	4.6e-22	Tripeptidyl peptidase
g1326.t1	No significant hits
g1348.t1	No significant hits
g1355.t1	XM_011327010.1	48.235	1.48e-15	No known function		EFQ27407.1, EFQ29629.1, KAF3764096.1, POS70800.1, ESU17690.1, EEU38174.1
g1374.t1	No significant hits
g1388.t1	No significant hits
g1470.t1	XM_029889798.1	30.387	2.59e-18	No known function
g1470.t2	XM_029889798.1	27.869	2.48e-11	No known function
g1644.t1	No significant hits
g1673.t1	XM_022621569.1	31.724	4.39e-09	No known function
g1718.t1	XM_018321687.1	41.463	3.06e-06	No known function
g1718.t2	XM_018321687.1	42.647	0.000885	No known function
g1806.t1	No significant hits					XP_024552820.1, EAQ92337.1, EFQ28277.1, KAF3761106.1, POS73170.1, ESU16775.1, EEU45142.1, XP_960694.2, XP_001910820.1, TLD06533.1, EHA48660.1, APA07631.1, KEY68933.1, KUI74071.1, EGY18239.1
g1856.t1	No significant hits
g1895.t1	No significant hits
g1979.t1	XM_029891848.1	68.067	2.57e-48	No known function		CAD6501001.1, CAD6501006.1, CAD6501008.1, CAD6501015.1, CAD6501020.1, CAD6501023.1, CAD6501027.1, CAD6501031.1, CAD6501032.1, CAD6501034.1, CAD6501036.1, CAD6501051.1, CAD6501081.1, CAD6503380.1, CAD6503381.1, CAD6503382.1, XP_001547897.1, EAQ87433.1, EFQ28179.1, EFQ36207.1, KAF3762947.1, KAF3766863.1, POS69455.1, POS80546.1, RKF53418.1, RKF64649.1, RKF64800.1, POS82852.1, POS83580.1, POS86133.1,…
g2023.t1	XM_007912895.1	71.166	6.35e-86	Phosphotyrosine protein phosphatase	Wzb	CAD6500615.1, XP_001546645.1, EAQ85700.1, EFQ31460.1, KAF3762932.1, POS78688.1, ESU17010.1, jgi|Golor4|4514215|fgenesh1_kg.Scaffold_9_#_14828_#_TRINITY_DN34419_c7_g2_i1, jgi|Golor4|4824041|fgenesh1_kg.Scaffold_113_#_67150_#_TRINITY_DN34419_c7_g2_i1, XP_007407126.1, EEU45197.1, XP_958039.1, PARAU_07342, XP_001912151.1, EFP84115.2, TLD16833.1, EHA52629.1, APA11539.1, KEY72070.1, CCG82736.1, KIS6953…
g2033.t1	No significant hits					POS80993.1, KUI74058.1
g2163.t1	No significant hits
g2171.t1	No significant hits
g2331.t1	XM_020279332.1	60.944	3.38e-99	Secreted protein		XP_024553950.1, EAQ82894.1, POS71478.1, XP_001912251.1, KUI74303.1
g2368.t1	XM_023569205.1	45.833	1.77e-26	No known function		XP_001550672.1, XP_024549023.1, EAQ93329.1, EFQ26507.1, EFQ34282.1, KAF3769051.1, POS70105.1, POS71199.1, POS71459.1, RKF65827.1, POS83889.1, ESU09762.1, jgi|Golor4|2896308|gw1.113.1672.1, jgi|Golor4|2911835|e_gw1.9.1076.1, jgi|Golor4|2916995|e_gw1.113.1727.1, jgi|Golor4|5370861|MIX24542_16754_71, XP_007406856.1, XP_007406931.1, XP_007408983.1, XP_007410713.1, XP_007411391.1, XP_007412754.1, XP_0…
g2375.t1	No significant hits
g2381.t1	XM_007832731.1	44.025	5.15e-28	No known function		CAD6504467.1, XP_001560184.1, XP_001560695.1, EAQ89481.1, EFQ24987.1, KAF3769896.1, POS69563.1, RKF64967.1, XP_958614.3, PARAU_09365, XP_001907693.1, XP_001908074.1, TLD13639.1, EHA53858.1, APA15886.1, CCG80990.1, KUI65320.1
g2385.t1	No significant hits
g2393.t1	No significant hits					KAF3769481.1, KUI64641.1
g2410.t1	No significant hits					XP_024550627.1, EFQ26899.1, EFQ30400.1, EFQ35294.1, KAF3767325.1, POS73963.1, POS75148.1, PARAU_08223, PARAU_12299, PARAU_12453, TLD04510.1, TLD11307.1, TLD15457.1, TLD16671.1, EHA49699.1, EHA51268.1, EHA57577.1, APA11439.1, EGY15129.1
g2527.t1	XM_007840751.1	75.352	1.99e-60	Agmatinase	SpeB	XP_001545693.2, XP_001549429.1, EFQ28501.1, EFQ29161.1, KAF3761043.1, KAF3770497.1, POS76852.1, POS80412.1, ESU07614.1, ESU11408.1, EEU42345.1, EEU43089.1, XP_001728199.2, XP_961434.1, XP_001910866.1, TLD06711.1, TLD11422.1, EHA49015.1, EHA57538.1, APA11728.1, APA14944.1, KEY64655.1, KEY69422.1, KEY73030.1, KIS70700.1, KUI64572.1, KUI74143.1, EGY14872.1
g2541.t1	No significant hits
g2632.t1	No significant hits
g2757.t1	No significant hits
g2906.t1	No significant hits					EFQ27373.1, POS75750.1, TLD15662.1, EHA50286.1
g2992.t1	XM_018848979.1	35.714	4.95e-19	Phosphatidylglycerol/phosphatidylinositol transfer protein		CAD6500281.1, XP_001558322.1, EAQ88260.1, EFQ30970.1, KAF3760961.1, POS78553.1, RKF61660.1, ESU16191.1, jgi|Golor4|1546795|CE1546794_44825, jgi|Golor4|2913912|e_gw1.10.36.1, jgi|Golor4|2913918|e_gw1.10.328.1, jgi|Golor4|2926353|e_gw1.121.1020.1, XP_007405557.1, XP_007405559.1, EEU40381.1, XP_957465.1, PARAU_07709, XP_001909168.1, EFP81379.1, TLD13182.1, EHA54725.1, APA13702.1, KEY70980.1, CCG8078…
g3132.t1	XM_008100111.1	55.479	1.74e-31	No known function		XP_001550672.1, XP_024549023.1, EAQ93329.1, EFQ26507.1, EFQ34282.1, KAF3769051.1, POS70105.1, POS71199.1, POS71459.1, RKF65827.1, POS83889.1, ESU09762.1, jgi|Golor4|2896308|gw1.113.1672.1, jgi|Golor4|2911835|e_gw1.9.1076.1, jgi|Golor4|2916995|e_gw1.113.1727.1, jgi|Golor4|5370861|MIX24542_16754_71, XP_007406856.1, XP_007406931.1, XP_007408983.1, XP_007410713.1, XP_007411391.1, XP_007412754.1, XP_0…
g3138.t1	No significant hits
g3433.t1	XM_003042739.1	29.87	1.27e-07	No known function
g3452.t1	No significant hits
g3454.t1	No significant hits					POS71660.1, KUI66462.1
g3474.t1	No significant hits
g3490.t1	No significant hits
g3502.t1	XM_007836999.1	39.565	2.28e-12	No known function		XP_001557359.1, XP_024548271.1, EFQ28205.1, KAF3766530.1, POS72566.1, TLD08692.1, EHA47620.1, APA12504.1
g3505.t1	No significant hits
g3605.t1	No significant hits
g3650.t1	XM_022624887.1	41.964	1.69e-13	No known function		EFQ36438.1, EHA57423.1
g3652.t1	No significant hits
g3659.t1	No significant hits
g3682.t1	XM_001904901.1	50.355	2.07e-33	No known function		XP_001904936.1
g3697.t1	XM_001911535.1	38.158	1.05e-07	No known function		EAQ84399.1, EAQ91125.1, EAQ92887.1, EFQ25080.1, EFQ34320.1, KAF3762554.1, KAF3766274.1, KAF3768131.1, KAF3768517.1, KAF3769311.1, POS68765.1, POS68766.1, POS68850.1, POS71848.1, POS73435.1, POS77745.1, ESU07575.1, ESU08451.1, ESU15662.1, XP_007404958.1, XP_007407615.1, XP_007410813.1, XP_007413322.1, EEU33799.1, EEU34769.1, EEU37072.1, EEU45766.1, XP_958702.1, XP_958707.3, XP_961748.1, XP_961749.…
g3708.t1	XM_003046957.1	60	1.68e-05	Small secreted protein		KAF3763432.1, POS68469.1, ESU17332.1, EEU34476.1, EEU41290.1, XP_957524.1, KUI66793.1, KUI71821.1
g3730.t1	No significant hits
g3870.t1	No significant hits
g4049.t1	XM_007920611.1	46.333	2.43e-38	No known function		XP_024549352.1, EAQ87260.1, EFQ30959.1, KAF3766775.1, POS80660.1, RKF64928.1, POS82681.1, ESU07341.1, jgi|Golor4|2876149|gw1.5.224.1, jgi|Golor4|2905811|e_gw1.1.1211.1, XP_962383.1, XP_001906588.1, TLD17593.1, EHA52240.1, APA15780.1, KEY70891.1, EGY13891.1
g4079.t1	No significant hits
g4116.t1	No significant hits
g4232.t1	No significant hits
g4250.t1	XM_014317833.1	69.231	5.45e-75	ml domain containing protein		CAD6500281.1, XP_001558322.1, EAQ88260.1, EFQ30970.1, KAF3760961.1, POS78553.1, RKF61660.1, ESU16191.1, jgi|Golor4|1546795|CE1546794_44825, jgi|Golor4|2913912|e_gw1.10.36.1, jgi|Golor4|2913918|e_gw1.10.328.1, jgi|Golor4|2926353|e_gw1.121.1020.1, XP_007405557.1, XP_007405559.1, EEU40381.1, XP_957465.1, PARAU_07709, XP_001909168.1, EFP81379.1, TLD13182.1, EHA54725.1, APA13702.1, KEY70980.1, CCG8078…
g4300.t1	XM_007913235.1	51.477	8.47e-81	No known function		XP_024547517.1, XP_024547518.1, EFQ34609.1, KAF3767045.1, POS79073.1, ESU07040.1, EEU44055.1, XP_962647.1, XP_001909106.1, TLD10438.1, EHA56977.1, APA07687.1, KEY66019.1, KUI68661.1, EGY16113.1
g4402.t1	XM_020275079.1	41.667	2.85e-13	No known function		CAD6499289.1, EFQ32698.1, POS70317.1, RKF55085.1, ESU07804.1, ESU15655.1, EEU35360.1, EEU38301.1, PARAU_08051, PARAU_09938, PARAU_10466, PARAU_10467, TLD11141.1, TLD11414.1, EHA56314.1, EHA56376.1, APA11648.1, EGY22592.1
g4432.t1	No significant hits
g4441.t1	No significant hits
g4481.t1	No significant hits
g4503.t1	XM_022623184.1	53.846	1.02e-42	No known function		EFQ36438.1, EHA57423.1
g4588.t1	XM_020273449.1	35.758	5.95e-23	Cell wall protein		POS72082.1
g4643.t1	No significant hits
g4669.t1	No significant hits
g4689.t1	XM_018290963.1	53.039	1.07e-50	Cyclin-dependent protein kinase regulator		XP_001557519.2, EAQ83973.1, EFQ32234.1, KAF3766238.1, POS74827.1, RKF60564.1, POS84409.1, ESU06757.1, jgi|Golor4|2909077|e_gw1.6.293.1, jgi|Golor4|2925315|e_gw1.120.381.1, EEU43966.1, XP_957162.1, PARAU_07985, XP_001909503.1, TLD16025.1, EHA49759.1, APA12608.1, KEY70690.1, CCG82221.1, KIS70383.1, KUI67790.1, EGY15625.1
g4763.t1	XM_009228481.1	29.808	1.14e-05	No known function
g4772.t1	XM_002146666.1	62.069	2e-51	No known function		KAF3763995.1, POS69337.1, EEU43494.1, XP_001909923.1, EGY21283.1
g4784.t1	XM_007916307.1	51.724	3.87e-78	Rhamnogalacturonan acetylesterase	TesA	XP_001547382.1, XP_001561223.1, EAQ90095.1, EFQ32434.1, EFQ36222.1, KAF3763829.1, KAF3771069.1, POS71624.1, RKF57933.1, POS83385.1, ESU10733.1, EEU36024.1, XP_958094.1, PARAU_07877, PARAU_09141, XP_001906534.1, TLD15947.1, EHA51810.1, APA07179.1, APA14223.1, KEY72312.1, CCG83529.1, KUI63564.1, KUI71470.1, KUI71878.1, EGY14634.1, EGY19671.1
g4804.t1	No significant hits					POS72082.1
g4809.t1	No significant hits
g4864.t1	No significant hits
g4925.t1	No significant hits					KAF3763854.1, POS74177.1, KUI70095.1
g4925.t2	No significant hits					KAF3763854.1, POS74177.1, KUI70095.1
g5110.t1	No significant hits
g5201.t1	No significant hits				CVNH	EAQ86165.1, EAQ91958.1, EFQ31043.1, EFQ32560.1, EFQ32561.1, POS72014.1, POS76443.1, ESU07032.1, ESU17365.1, XP_011393372.1, XP_011395085.1, XP_959660.3, XP_965621.3, XP_001907582.1, XP_001908924.1, XP_001909008.1, TLD06388.1, TLD12698.1, EHA49201.1, EHA58047.1, KEY71350.1, KUI67880.1, KUI73997.1, EGY21781.1
g5208.t1	XM_018295360.1	42.188	1.68e-21	No known function		XP_024550627.1, EFQ26899.1, EFQ30400.1, EFQ35294.1, KAF3767325.1, POS73963.1, POS75148.1, PARAU_08223, PARAU_12299, PARAU_12453, TLD04510.1, TLD11307.1, TLD15457.1, TLD16671.1, EHA49699.1, EHA51268.1, EHA57577.1, APA11439.1, EGY15129.1
g5373.t1	XM_007917495.1	66.912	1.13e-110	Peptidyl-prolyl isomerase	Cyclophilin	CAD6499420.1, CAD6501391.1, CAD6501497.1, CAD6505205.1, XP_001547831.1, XP_001556077.1, XP_001559491.1, XP_001559584.2, XP_001559969.1, XP_024548912.1, XP_024549591.1, XP_024550715.1, EAQ84683.1, EAQ86453.1, EAQ93428.1, EFQ25535.1, EFQ25733.1, EFQ28064.1, EFQ35041.1, KAF3760269.1, KAF3760840.1, KAF3764289.1, KAF3764561.1, POS74535.1, POS75978.1, POS80473.1, POS81573.1, RKF55678.1, RKF58932.1, RKF…
g5387.t1	XM_023604052.1	44.503	3.4e-28	Intracellular hyphae protein	LysM	XP_001547527.1, EFQ27803.1, EFQ32497.1, KAF3764999.1, POS72093.1, POS73567.1, POS78825.1, POS78995.1, TLD04855.1, TLD16245.1, EHA50138.1, EHA51101.1, APA10822.1
g5397.t1	XM_009850388.1	54.839	1.95e-15	No known function		EFQ29790.1, KAF3771062.1, POS79721.1, XP_001728040.1, XP_001911386.1, TLD17142.1, EHA52532.1, KUI71023.1
g5404.t1	XM_018306703.1	31.414	2.49e-25	Secreted protein	DUF4360	EAQ83439.1, EAQ85468.1, EAQ87250.1, EAQ88625.1, EAQ90104.1, EAQ91699.1, EAQ92950.1, EFQ36854.1, POS69416.1, POS74386.1, POS75027.1, XP_964154.1, XP_965077.1, XP_001903305.1, XP_001903365.1, XP_001903655.1, XP_001912820.1, XP_003437418.1, TLD05055.1, TLD06895.1, TLD08975.1, TLD17855.1, EHA46434.1, EHA50266.1, EHA53196.1, EHA57824.1, KEY69020.1, KEY72864.1, EGY14553.1, EGY17531.1, EGY21246.1
g5435.t1	XM_008085974.1	29.299	7e-06	No known function		XP_001552737.1, EAQ84756.1, KAF3761663.1, POS77368.1, XP_960529.1, XP_001905781.1, TLD06356.1, EHA48092.1, KUI69439.1, EGY15560.1
g5474.t1	XM_022621569.1	33.333	1.05e-20	No known function
g5544.t1	No significant hits
g5563.t1	XM_023767282.1	61.963	4.37e-67	No known function		XP_024548537.1, EFQ27309.1, EFQ36323.1, KAF3769474.1, POS68558.1, POS75188.1, POS80976.1, EEU35702.1, TLD07572.1, TLD08935.1, TLD17025.1, TLD17030.1, EHA45766.1, EHA51740.1, EHA51741.1
g5587.t1	No significant hits
g5729.t1	No significant hits
g5741.t1	XM_009858721.1	53.529	3.57e-48	No known function	Copper Zinc Superoxide Dismutase	CAD6503830.1, XP_024549229.1, EAQ92701.1, EAQ93089.1, EFQ29290.1, KAF3761680.1, KAF3762466.1, POS68790.1, POS80862.1, RKF61918.1, POS87611.1, ESU05777.1, jgi|Golor4|1286310|CE1286309_11898, jgi|Golor4|2915303|e_gw1.38.2.1, jgi|Golor4|2918322|e_gw1.113.1725.1, jgi|Golor4|5364884|MIX18565_8772_48, XP_007411309.1, XP_007413250.1, XP_007413252.1, XP_007417755.1, EEU47844.1, XP_011393058.1, XP_0113930…
g5760.t1	No significant hits
g5782.t1	No significant hits
g5904.t1	XM_007914678.1	57.895	6.63e-52	Peptidylprolyl isomerase	FKBP_C	CAD6504842.1, XP_001555524.1, XP_024545964.1, EAQ86090.1, EFQ31871.1, KAF3762088.1, POS70546.1, RKF59302.1, POS84260.1, ESU06720.1, jgi|Golor4|4684942|fgenesh1_kg.Scaffold_112_#_3583_#_TRINITY_DN35151_c0_g1_i2, jgi|Golor4|5077574|fgenesh1_kg.Scaffold_118_#_38244_#_TRINITY_DN35151_c0_g1_i2, XP_007405122.1, XP_007414416.1, EEU43982.1, XP_959510.3, XP_961296.2, XP_001905384.1, XP_001911128.1, EFP742…
g6011.t3	XM_007842844.1	48.684	1.03e-10	No known function		KUI73102.1
g6020.t1	No significant hits
g6040.t1	XM_001539922.1	28.834	2.07e-06	No known function		POS71660.1, KUI66462.1
g6049.t1	XM_023573972.1	30.597	5.85e-10	No known function		EAQ84399.1, EAQ91125.1, EAQ92887.1, EFQ25080.1, EFQ34320.1, KAF3762554.1, KAF3766274.1, KAF3768131.1, KAF3768517.1, KAF3769311.1, POS68765.1, POS68766.1, POS68850.1, POS71848.1, POS73435.1, POS77745.1, ESU07575.1, ESU08451.1, ESU15662.1, XP_007404958.1, XP_007407615.1, XP_007410813.1, XP_007413322.1, EEU33799.1, EEU34769.1, EEU37072.1, EEU45766.1, XP_958702.1, XP_958707.3, XP_961748.1, XP_961749.…
g6094.t1	XM_007917809.1	47.287	1.46e-23	No known function		CAD6506353.1, XP_001561118.1, EAQ84789.1, EFQ34517.1, KAF3761655.1, POS76355.1, RKF56969.1, ESU15025.1, jgi|Golor4|1421690|CE1421689_3249, jgi|Golor4|5320385|fgenesh1_pm.Scaffold_3_#_243, XP_007414784.1, XP_007414790.1, EEU47242.1, XP_960509.2, EFP78038.1, TLD04505.1, EHA51265.1, APA07128.1, KEY75072.1, KIS68452.1, KUI69231.1
g6128.t1	No significant hits
g6211.t1	XM_029892641.1	51.63	7.56e-54	No known function	Cutinase	XP_001547159.1, XP_001547732.2, XP_001553490.1, XP_024547509.1, XP_024549497.1, XP_024553142.1, EAQ88624.1, EAQ91789.1, EFQ25748.1, EFQ26949.1, EFQ30654.1, EFQ31522.1, EFQ34152.1, EFQ34434.1, EFQ35915.1, KAF3762046.1, KAF3762050.1, KAF3764319.1, KAF3766165.1, KAF3766400.1, KAF3766883.1, KAF3767240.1, KAF3768144.1, POS68808.1, POS69709.1, POS69737.1, POS74075.1, POS76882.1, POS79058.1, POS81068.1,…
g6251.t1	No significant hits
g6332.t1	No significant hits					KUI70235.1
g6353.t1	XM_024862735.1	64.398	4.59e-76	No known function	DUF3129	XP_001549200.1, XP_001555409.1, EFQ26172.1, EFQ30192.1, EFQ36798.1, KAF3764231.1, KAF3765561.1, POS69307.1, POS79985.1, ESU15923.1, EEU41733.1, XP_960032.1, PARAU_11145, PARAU_12348, XP_001904922.1, EFP80485.2, EFP87592.2, TLD06082.1, TLD06292.1, EHA48370.1, EHA48719.1, APA08151.1, APA09238.1, KEY70532.1, KEY74016.1, KUI68022.1, KUI70337.1, EGY22445.1
g6404.t1	No significant hits
g6468.t1	XM_018308719.1	33.036	0.001	No known function
g6473.t1	No significant hits					CAD6499859.1, CAD6499862.1, CAD6499865.1, CAD6499868.1, CAD6499869.1, CAD6499872.1, CAD6499888.1, XP_001546666.1, XP_001553039.1, EAQ87978.1, EAQ89384.1, EFQ33132.1, EFQ33797.1, EFQ33966.1, KAF3760909.1, KAF3767497.1, KAF3769342.1, KAF3771331.1, POS71316.1, POS75559.1, POS78460.1, POS78492.1, RKF62013.1, POS82091.1, POS84431.1, POS86819.1, ESU08425.1, jgi|Golor4|4340029|fgenesh1_kg.Scaffold_6_#_1…
g6612.t1	XM_007914098.1	62.174	3.26e-90	Signal sequence receptor		CAD6498706.1, XP_001549142.1, EAQ90629.1, EFQ28122.1, KAF3770723.1, POS76085.1, RKF53641.1, POS86898.1, ESU13674.1, jgi|Golor4|4152036|fgenesh1_pg.Scaffold_118_#_31, jgi|Golor4|5320875|fgenesh1_pm.Scaffold_5_#_425, XP_007404065.1, EEU44635.1, XP_961053.1, PARAU_10026, XP_001911082.1, EFP87718.1, EHA55614.1, APA15376.1, KEY67354.1, KIS69276.1, KUI71138.1, EGY18001.1
g6621.t1	XM_018295198.1	46.923	4.94e-29	EC90 protein	PRK06347, LysM	XP_001547527.1, EFQ27803.1, EFQ32497.1, KAF3764999.1, POS72093.1, POS73567.1, POS78825.1, POS78995.1, TLD04855.1, TLD16245.1, EHA50138.1, EHA51101.1, APA10822.1
g6645.t1	XM_007918359.1	52.083	5.39e-43	Dnase	PRK14693	CAD6502553.1, CAD6502568.1, XP_024546730.1, XP_024551062.1, XP_024553345.1, EFQ27992.1, KAF3770678.1, POS72274.1, RKF55978.1, POS88369.1, jgi|Golor4|1558408|CE1558407_5630, jgi|Golor4|5322879|fgenesh1_pm.Scaffold_10_#_44, EEU44749.1, XP_961539.1, PARAU_04746, XP_001911875.1, TLD12557.1, EHA58463.1, APA12001.1, APA13663.1, APA14961.1, KEY63997.1, KUI71355.1
g6678.t1	XM_007915555.1	75.238	1.78e-113	emp24 gp25l p24 protein	EMP24_GP25L	CAD6500221.1, XP_001554064.1, EAQ86000.1, EFQ29798.1, KAF3770970.1, POS80508.1, POS82892.1, ESU12163.1, jgi|Golor4|2925983|e_gw1.121.478.1, jgi|Golor4|4153444|fgenesh1_pg.Scaffold_120_#_349, jgi|Golor4|4153560|fgenesh1_pg.Scaffold_121_#_34, jgi|Golor4|5322865|fgenesh1_pm.Scaffold_10_#_30, XP_007406563.1, XP_007417049.1, EEU44390.1, XP_961189.2, XP_001911990.1, EFP81444.2, TLD16469.1, EHA51568.1, …
g6748.t1	XM_022620082.1	47.853	1.08e-40	No known function		XP_024548537.1, EFQ27309.1, EFQ36323.1, KAF3769474.1, POS68558.1, POS75188.1, POS80976.1, EEU35702.1, TLD07572.1, TLD08935.1, TLD17025.1, TLD17030.1, EHA45766.1, EHA51740.1, EHA51741.1
g6776.t1	XM_007761034.1	66.981	1.1e-86	No known function	But2	XP_001551725.1, XP_024551009.1, EFQ25160.1, POS72640.1, XP_001912867.1, TLD07649.1, KYQ30521.1, APA11918.1, CCG80654.1, CCG81474.1, KUI71472.1, EGY17427.1
g6846.t1	XM_014317122.1	67.105	3.99e-12	Intradiol ring-clevage dioxygenase	Peptidase_M14NE-CP-C	XP_001551553.1, EAQ89945.1, EFQ29559.1, KAF3768825.1, POS78502.1, POS81679.1, ESU18270.1, XP_007412963.1, EEU33565.1, EEU33965.1, EEU35456.1, EEU36517.1, EEU38445.1, XP_964343.2, PARAU_10985, XP_001902990.1, EFP75793.2, TLD06894.1, EHA46432.1, APA11895.1, KEY65865.1, KUI65658.1, EGY20926.1
g6869.t1	XM_003719939.1	35.468	2.91e-28	No known function		XP_001557359.1, XP_024548271.1, EFQ28205.1, KAF3766530.1, POS72566.1, TLD08692.1, EHA47620.1, APA12504.1
g6890.t1	No significant hits
g6904.t1	No significant hits
g6940.t1	XM_008078334.1	61.538	2.05e-64	Galactose mutarotase	Aldose_epim	CAD6501419.1, XP_024547272.1, EAQ83545.1, EFQ27486.1, POS77025.1, RKF56773.1, POS87082.1, ESU12105.1, jgi|Golor4|2911050|e_gw1.8.1099.1, jgi|Golor4|5287880|fgenesh1_kg.Scaffold_123_#_39996_#_TRINITY_DN31699_c0_g1_i3, EEU46363.1, XP_958944.1, XP_001904249.1, TLD09411.1, EHA47671.1, APA14234.1, KEY65395.1, KUI66317.1, EGY22554.1
g7289.t1	No significant hits				HebA	XP_024547459.1, EAQ87682.1, EFQ36520.1, KAF3768786.1, KAF3769722.1, POS71986.1, POS77885.1, ESU10147.1, EEU37015.1, TLD10425.1, EHA56364.1, EGY21364.1
g7304.t1	XM_007831976.1	46.429	2.36e-05	No known function
g7390.t1	XM_007842960.1	50.806	3.31e-73	No known function		XP_001550920.1, EFQ33122.1, KAF3763678.1, KAF3771405.1, POS71224.1, POS72920.1, POS75672.1, ESU16458.1, EEU40927.1, PARAU_11522, TLD17750.1, EHA50242.1, KEY65135.1, KUI72433.1
g7394.t1	XM_018295198.1	45.6	2.25e-27	EC90 protein	PRK06347, LysM	XP_001547527.1, EFQ27803.1, EFQ32497.1, KAF3764999.1, POS72093.1, POS73567.1, POS78825.1, POS78995.1, TLD04855.1, TLD16245.1, EHA50138.1, EHA51101.1, APA10822.1
g7445.t1	No significant hits
g7508.t1	XM_008100107.1	71.895	1.01e-70	No known function	CHRD	XP_001555682.1, EFQ34278.1, POS70985.1, POS79360.1, ESU16475.1, EEU46223.1, TLD15548.1, TLD17107.1, EHA50140.1, EHA51895.1, APA10091.1, KEY69582.1, EGY17263.1, EGY19049.1
g7561.t1	No significant hits
g7570.t1	XM_028634860.1	53.933	9.09e-51	No known function	Lactonase	CAD6499144.1, XP_001552241.2, XP_024548046.1, XP_024552664.1, XP_024552665.1, EAQ85563.1, EAQ88010.1, EFQ25925.1, EFQ31842.1, EFQ33185.1, POS68596.1, POS73644.1, POS79271.1, RKF59884.1, POS85517.1, ESU10976.1, ESU18269.1, jgi|Golor4|2952104|estExt_Genewise1Plus.C_Scaffold_5_t20091, jgi|Golor4|5338448|estExt_fgenesh1_pm.C_Scaffold_1_t10423, XP_007409652.1, XP_007410449.1, XP_007410450.1, XP_007410…
g7610.t1	XM_020268963.1	28.182	0.72	No known function		KAF3770748.1, POS79485.1, KUI71626.1
g7656.t1	No significant hits					KAF3770728.1
g7695.t1	XM_022621569.1	34.409	2.32e-15	No known function		EFQ31548.1
g7874.t1	XM_016736450.1	31.967	6.64e-08	No known function		EAQ83469.1, EAQ89597.1, KAF3765551.1, POS70281.1, ESU05416.1, ESU17158.1, EEU45257.1, XP_965747.1, XP_001906903.1, KEY68576.1, KEY73511.1, KUI67941.1, EGY21181.1
g7922.t1	No significant hits
g7923.t1	XM_016734571.1	32.203	0.000116	No known function		KAF3760449.1, KAF3766075.1, KAF3766579.1, POS68767.1, POS77222.1, XP_957426.1, XP_001910524.1, XP_001913082.1, TLD09044.1, EHA47761.1, KUI67739.1, KUI67867.1, KUI69923.1
g7951.t1	XM_001909287.1	44.444	1.01e-21	No known function		CAD6505646.1, XP_024546957.1, XP_024552021.1, EAQ86743.1, EFQ32250.1, EFQ33172.1, KAF3766252.1, POS71515.1, POS74681.1, ESU07331.1, ESU18052.1, XP_007406221.1, XP_007415278.1, EEU34373.1, EEU42539.1, XP_011393459.1, XP_011393460.1, XP_011394409.1, PARAU_04462, XP_001909144.1, XP_001909322.1, TLD06173.1, TLD17236.1, EHA48291.1, EHA52281.1, APA05994.1, APA12785.1, KEY69506.1, CCG83368.1, KIS69594.1…
g8040.t1	XM_002143008.1	70	8.41e-23	No known function	DUF1242	CAD6505167.1, XP_001557682.1, EFQ33380.1, KAF3766082.1, POS76657.1, RKF62061.1, ESU11144.1, jgi|Golor4|1061239|CE1061238_3769, jgi|Golor4|2919862|e_gw1.115.1093.1, XP_007404135.1, EEU46314.1, XP_956056.2, XP_001909912.1, TLD08656.1, EHA47542.1, APA12233.1, KEY69477.1, CCG83741.1, KIS69715.1, EGY15839.1
g8216.t1	No significant hits
g8245.t1	KP644206.1	71.084	1.94e-30	Decarboxylase	Pmp3	CAD6500369.1, CAD6504723.1, XP_001547873.1, XP_001552251.1, XP_001560452.1, XP_024546898.1, XP_024552222.1, EAQ86493.1, EAQ87714.1, EAQ90759.1, EFQ29815.1, EFQ32055.1, EFQ35058.1, KAF3761875.1, KAF3762885.1, KAF3765056.1, KAF3767157.1, KAF3769168.1, POS69199.1, POS69718.1, POS70839.1, POS74527.1, POS78712.1, RKF58520.1, RKF59800.1, RKF64384.1, POS83026.1, POS83129.1, POS85441.1, ESU10903.1, ESU12…
g8267.t1	XM_007296178.1	39.45	2.25e-05	No known function		XP_007411854.1
g8298.t1	No significant hits
g8311.t1	XM_018278220.1	51.852	4.24e-15	No known function		XP_024549270.1, XP_024549271.1, XP_024550250.1, XP_024550251.1, EAQ89847.1, EFQ26756.1, KAF3768704.1, POS74658.1, XP_007412789.1, XP_011393333.1, PARAU_10305, XP_001907461.1, EFP84157.2, EFP93486.2, EHS63311.1, TLD17492.1, EHA46301.1, EHA50638.1, APA08885.1, APA10930.1, KEY68772.1, KUI73199.1, EGY19848.1
