# Supplementary material for: The massive 340 megabase genome of Anisogramma anomala, a biotrophic ascomycete that causes eastern filbert blight of hazelnut
Source: BMC Genomics. 2024 Apr 5;25:347. doi: 10.1186/s12864-024-10198-1 (PMC10998396; doi:10.1186/s12864-024-10198-1)
Supplement: Supplementary file 7 — Supplementary Material 7. [file 12864_2024_10198_MOESM7_ESM.xlsx]

## Sheet: OR1
Table S5: List pf biosynthetic gene clusters are predicted by the fungal version of AntiSMASH.
Molecule	Type	Annotation	Core Gene	Start	End	Orientation
Scaffold_0 Region_1	Polyketide synthase	other	g5649	5387774	5389132	-1
Scaffold_0 Region_1	Polyketide synthase	T1PKS	g5650	5390994	5401585	1
Scaffold_0 Region_2	Polyketide synthase	other	g5788	10651183	10653702	-1
Scaffold_0 Region_2	Polyketide synthase	additional biosynthetic genes	g5789	10654313	10656887	1
Scaffold_0 Region_2	Polyketide synthase	other	g5790	10657566	10658454	-1
Scaffold_0 Region_2	Polyketide synthase	other	g5791	10661366	10662110	1
Scaffold_0 Region_2	Polyketide synthase	additional biosynthetic genes	g5792	10662909	10664885	-1
Scaffold_0 Region_2	Polyketide synthase	additional biosynthetic genes	g5793	10666316	10667409	-1
Scaffold_0 Region_2	Polyketide synthase	other	g5794	10667790	10669605	1
Scaffold_0 Region_2	Polyketide synthase	other	g5795	10669648	10670573	-1
Scaffold_0 Region_2	Polyketide synthase	T3PKS	g5796	10670809	10672373	1
Scaffold_0 Region_3	Terpene	Terpene	g5829	13221420	13227240	1
Scaffold_0 Region_3	Terpene	other	g5830	13227820	13228335	1
Scaffold_0 Region_3	Terpene	other	g5831	13228490	13229142	1
Scaffold_0 Region_3	Terpene	other	g5832	13229245	13230461	-1
Scaffold_0 Region_3	Terpene	other	g5833	13230762	13232275	1
Scaffold_0 Region_3	Terpene	other	g5834	13232920	13234817	-1
Scaffold_0 Region_4	Nonribosomal peptide synthetase	other	g6001	18961814	18964012	1
Scaffold_0 Region_4	Nonribosomal peptide synthetase	other	g6002	18964949	18965961	1
Scaffold_0 Region_4	Nonribosomal peptide synthetase	NRPS	g6003	18966156	18981107	-1
Scaffold_0 Region_4	Nonribosomal peptide synthetase	additional biosynthetic gene	g6004	18982161	18983800	-1
Scaffold_1 Region_1	Polyketide synthase	other	g1239	6270653	6272560	-1
Scaffold_1 Region_1	Polyketide synthase	other	g1240	6273428	6274583	1
Scaffold_1 Region_1	Polyketide synthase	T1PKS	g1241	6275354	6283431	1
Scaffold_1 Region_2	Terpene	Terpene	g1547	17257346	17258865	-1
Scaffold_1 Region_3	Polyketide synthase	other	g1762	25912194	25913991	1
Scaffold_1 Region_3	Polyketide synthase	other	g1763	25916397	25918691	1
Scaffold_1 Region_3	Polyketide synthase	other	g1764	25920055	25922543	1
Scaffold_1 Region_3	Polyketide synthase	other	g1765	25925580	25927373	1
Scaffold_1 Region_3	Polyketide synthase	other	g1766	25925580	25927373	-1
Scaffold_1 Region_3	Polyketide synthase	T1PKS	g1767	25932157	25938958	1
Scaffold_1 Region_4	Terpene	other	g1801	27516512	27518662	-1
Scaffold_1 Region_4	Terpene	Transport related	g1802	27519767	27521697	-1
Scaffold_1 Region_4	Terpene	other	g1803	27522747	27524015	1
Scaffold_1 Region_4	Terpene	Terpene	g1804	27526269	27527498	-1
Scaffold_1 Region_5	Terpene	other	g2000	33767556	33768989	-1
Scaffold_1 Region_5	Terpene	other	g2001	33769591	33772731	-1
Scaffold_1 Region_5	Terpene	Terpene	g2002	33775869	33777009	1
Scaffold_2 Region_1	Nonribosomal peptide synthetase	other	g2552	14239471	14243841	-1
Scaffold_2 Region_1	Nonribosomal peptide synthetase	other	g2553	14245292	14247836	1
Scaffold_2 Region_1	Nonribosomal peptide synthetase	NRPS-like	g2554	14248178	14251811	-1
Scaffold_2 Region_2	Terpene	other	g2937	27439330	27441266	-1
Scaffold_2 Region_2	Terpene	Terpene	g2938	27443922	27445096	-1
Scaffold_2 Region_2	Terpene	other	g2939	27445206	27446772	1
Scaffold_3 Region_1	Nonribosomal peptide synthetase	NRPS-like	g646	21127974	21131418	1
Scaffold_3 Region_2	Polyketide synthase	other	g658	21405800	21406189	-1
Scaffold_3 Region_2	Polyketide synthase	other	g659	21409191	21409511	1
Scaffold_3 Region_2	Polyketide synthase	T1PKS	g660	21409546	21415639	-1
Scaffold_3 Region_2	Polyketide synthase	other	g661	21416580	21417953	-1
Scaffold_3 Region_2	Polyketide synthase	other	g662	21419005	21420911	-1
Scaffold_3 Region_2	Polyketide synthase	other	g663	21421607	21422812	1
Scaffold_3 Region_2	Polyketide synthase	other	g664	21423786	21424453	-1
Scaffold_4 Region_1	Polyketide synthase	regulatory gene	g8236	16862622	16863498	-1
Scaffold_4 Region_1	Polyketide synthase	transport-related	g8237	16864496	16867267	-1
Scaffold_4 Region_1	Polyketide synthase	T1PKS	g8238	16873040	16880227	1
Scaffold_7 Region_1	Polyketide synthase	T1PKS	g3300	4041172	4048777	-1
Scaffold_7 Region_2	Nonribosomal peptide synthetase	NRPS	g3529	15768525	15779496	-1
Scaffold_7 Region_3	Nonribosomal peptide synthetase	additional biosynthetic	g3535	16065544	16065801	1
Scaffold_7 Region_3	Nonribosomal peptide synthetase	other	g3536	16068062	16069026	-1
Scaffold_7 Region_3	Nonribosomal peptide synthetase	other	g3537	16069935	16071725	1
Scaffold_7 Region_3	Nonribosomal peptide synthetase	other	g3538	16071767	16072751	-1
Scaffold_7 Region_3	Nonribosomal peptide synthetase	NRPS-like	g3539	16072818	16076529	1
Scaffold_8 Region_1	PKS/NRPS	other	g7504	9343640	9344257	-1
Scaffold_8 Region_1	PKS/NRPS	transport	g7505	9345052	9350151	-1
Scaffold_8 Region_1	PKS/NRPS	other	g7506	9351016	9352156	-1
Scaffold_8 Region_1	PKS/NRPS	T1PKS	g7507	9353216	9360860	1
Scaffold_8 Region_1	PKS/NRPS	other	g7508	9362887	9363643	1
Scaffold_8 Region_1	PKS/NRPS	NRPS-like	g7509	9379409	9383003	1
Scaffold_8 Region_2	Polyketide synthase	other	g7523	10977266	10978207	-1
Scaffold_8 Region_2	Polyketide synthase	T1PKS	g7524	10978916	10987223	-1
Scaffold_9 Region_1	Nonribosomal peptide synthetase	NRPS-like	g5305	5139487	5142746	1
Scaffold_9 Region_1	Nonribosomal peptide synthetase	regulatory	g5306	5143002	5148288	1
Scaffold_10 Region_1	Terpene	other	g7109	7327432	7330250	1
Scaffold_10 Region_1	Terpene	Terpene	g7110	7331847	7333567	1
Scaffold_12 Region_1	Nonribosomal peptide synthetase	NRPS-like	g7589	1591	6132	1
Scaffold_12 Region_1	Nonribosomal peptide synthetase	other	g7590	6915	8982	1
Scaffold_13 Region_1	Nonribosomal peptide synthetase	other	g4615	1358710	1359864	1
Scaffold_13 Region_1	Nonribosomal peptide synthetase	other	g4616	1361256	1368139	-1
Scaffold_13 Region_1	Nonribosomal peptide synthetase	other	g4617	1368165	1369385	-1
Scaffold_13 Region_1	Nonribosomal peptide synthetase	other	g4618	1369828	1370520	1
Scaffold_13 Region_1	Nonribosomal peptide synthetase	other	g4619	1371893	1373758	-1
Scaffold_13 Region_1	Nonribosomal peptide synthetase	other	g4620	1374060	1374674	1
Scaffold_13 Region_1	Nonribosomal peptide synthetase	other	g4621	1375175	1376626	1
Scaffold_13 Region_1	Nonribosomal peptide synthetase	NRPS-like	g4622	1376718	1380615	1
Scaffold_14 Region_1	Terpene	Terpene	g7254	867598	868722	1
Scaffold_14 Region_1	Terpene	Additional biosynthetic	g7255	868941	870379	-1
Scaffold_17 Region_1	Nonribosomal peptide synthetase	other	g3601	1094619	1095386	-1
Scaffold_17 Region_1	Nonribosomal peptide synthetase	NRPS-like	g3602	1096514	1101849	-1
Scaffold_17 Region_1	Nonribosomal peptide synthetase	other	g3603	1103847	1105387	1
Scaffold_17 Region_1	Nonribosomal peptide synthetase	other	g3604	1105918	1106209	-1
Scaffold_17 Region_1	Nonribosomal peptide synthetase	other	g3605	1108934	1109437	1
Scaffold_17 Region_1	Nonribosomal peptide synthetase	other	g3606	1110325	1110597	-1
Scaffold_17 Region_1	Nonribosomal peptide synthetase	other	g3607	1112434	1113543	1
Scaffold_17 Region_1	Nonribosomal peptide synthetase	other	g3608	1114694	1118028	1
