# Supplementary material for: The massive 340 megabase genome of Anisogramma anomala, a biotrophic ascomycete that causes eastern filbert blight of hazelnut
Source: BMC Genomics. 2024 Apr 5;25:347. doi: 10.1186/s12864-024-10198-1 (PMC10998396; doi:10.1186/s12864-024-10198-1)
Supplement: Supplementary file 8 — Supplementary Material 8. [file 12864_2024_10198_MOESM8_ESM.xlsx]

## Sheet: AT-rich
Table S6: List of gene identifiers included in analyses in this study. Includes genes in AT-rich regions of the genome (sheet 1), specifics-specific genes (sheet 2), and genes identified in MAT loci (sheet 3).
Transcript ID
g51.t1
g50.t1
g3359.t1
g2004.t1
g2005.t1
g2003.t1
g2008.t1
g2009.t1
g2006.t1
g2007.t1
g2033.t1
g4068.t1
g6270.t1
g6257.t1
g6256.t1
g6255.t1
g6237.t1
g6236.t1
g3010.t1
g3178.t1
g3177.t1
g3180.t1
g3181.t1
g3182.t1
g3183.t1
g3183.t2
g3196.t1
g3191.t1
g3192.t1
g2163.t1
g5638.t1
g5643.t1
g5642.t1
g5640.t1
g3252.t1
g7813.t1
g7812.t1
g3320.t1
g3313.t1
g3304.t1
g7986.t1
g7989.t1
g7987.t1
g7988.t1
g7974.t1
g7973.t1
g5665.t1
g208.t1
g212.t1
g3138.t1
g7627.t1
g3123.t1
g883.t1
g882.t1
g5559.t1
g896.t1
g3155.t1
g5544.t1
g7656.t1
g831.t1
g830.t1
g4287.t1
g852.t1
g815.t1
g816.t1
g813.t1
g814.t1
g811.t1
g812.t1
g829.t1
g828.t3
g828.t2
g828.t1
g827.t1
g825.t1
g4253.t1
g4236.t1
g5563.t1
g5564.t1
g7897.t1
g5587.t1
g7874.t1
g7922.t1
g197.t1
g7902.t1
g146.t1
g145.t1
g147.t1
g147.t2
g5019.t1
g5018.t1
g5017.t1
g5016.t1
g5015.t1
g5014.t1
g5013.t1
g5012.t1
g5011.t1
g5010.t1
g5009.t1
g115.t1
g5007.t1
g5008.t1
g5005.t1
g5006.t1
g5003.t1
g5004.t1
g5001.t1
g5002.t1
g5000.t1
g3054.t1
g5039.t1
g5036.t1
g5035.t1
g5038.t1
g5037.t1
g5032.t1
g5031.t1
g5034.t1
g5033.t1
g5030.t1
g5029.t1
g5025.t1
g5026.t1
g5027.t1
g5028.t1
g5021.t1
g5022.t1
g5023.t1
g5024.t1
g5024.t2
g5020.t1
g40.t1
g579.t1
g580.t1
g10.t1
g5096.t1
g5095.t1
g5094.t1
g5093.t1
g5092.t2
g5092.t1
g5091.t1
g5090.t1
g6505.t1
g5099.t1
g5098.t1
g5097.t1
g6501.t1
g5085.t1
g5086.t1
g5083.t1
g5084.t1
g5081.t1
g5082.t1
g5080.t1
g5089.t1
g5087.t1
g5088.t1
g5053.t1
g5052.t1
g5051.t1
g5050.t1
g5057.t1
g5056.t1
g5055.t1
g5054.t1
g5059.t1
g5510.t1
g5058.t1
g3114.t1
g3119.t1
g5042.t1
g5043.t1
g5040.t1
g5041.t1
g5046.t1
g5047.t1
g5044.t1
g5045.t1
g5048.t1
g5049.t1
g5071.t1
g5070.t2
g5070.t1
g5073.t1
g5072.t1
g5075.t1
g5074.t1
g5077.t1
g5076.t1
g5079.t1
g5078.t1
g5531.t1
g7619.t1
g6565.t1
g3299.t1
g3296.t1
g2459.t1
g2455.t1
g2456.t1
g2441.t1
g5729.t1
g622.t1
g2443.t1
g2442.t1
g2442.t2
g2447.t1
g2446.t1
g5742.t1
g8439.t1
g4451.t1
g8409.t1
g8408.t1
g607.t1
g5811.t1
g5813.t1
g5812.t1
g5815.t1
g7510.t1
g5814.t1
g5817.t1
g5816.t1
g5819.t1
g5818.t1
g647.t1
g5765.t1
g5764.t1
g5763.t1
g5767.t1
g5766.t1
g8597.t1
g7683.t1
g7684.t1
g7684.t2
g7685.t1
g5771.t1
g3433.t1
g3432.t1
g3435.t1
g3434.t1
g3438.t1
g7696.t1
g3424.t1
g3568.t1
g3443.t1
g3444.t1
g3445.t1
g3446.t1
g3447.t2
g3447.t1
g3448.t1
g1616.t1
g3557.t1
g2562.t1
g7745.t1
g7744.t1
g7744.t2
g2538.t1
g7757.t2
g7757.t1
g4155.t2
g4155.t1
g5208.t1
g4154.t1
g8535.t1
g8534.t1
g8533.t1
g4103.t1
g2511.t1
g2510.t1
g7730.t1
g2575.t1
g8526.t1
g8547.t1
g7412.t1
g8603.t1
g8605.t1
g8604.t1
g8606.t1
g5714.t1
g7445.t1
g6748.t1
g3724.t1
g7576.t1
g7570.t1
g7571.t1
g7572.t1
g7573.t1
g7569.t1
g7568.t1
g7567.t1
g7566.t1
g7561.t1
g7565.t1
g7564.t1
g7562.t1
g6777.t1
g3503.t1
g6725.t1
g4643.t1
g4610.t1
g4610.t2
g7200.t1
g7201.t1
g5105.t1
g5106.t1
g5103.t1
g5104.t1
g5101.t1
g5102.t1
g5100.t1
g5109.t1
g5107.t1
g5108.t1
g4667.t1
g7312.t1
g2229.t1
g2228.t1
g8341.t1
g7487.t1
g7461.t1
g5150.t1
g7466.t1
g7465.t1
g7467.t1
g6850.t1
g3200.t1
g8379.t1
g8393.t1
g8394.t1
g5194.t1
g1895.t1
g3375.t1
g1861.t1
g2377.t1
g2378.t1
g2364.t1
g2368.t1
g4304.t1
g6855.t1
g6856.t1
g6851.t1
g6852.t1
g6853.t1
g6854.t1
g2355.t1
g7548.t1
g7547.t1
g3664.t1
g3660.t1
g5120.t1
g5121.t1
g5122.t1
g5123.t1
g5124.t1
g5125.t1
g5126.t1
g7243.t1
g7243.t2
g5127.t1
g5128.t1
g5129.t1
g7244.t1
g3665.t1
g5111.t1
g5110.t1
g5113.t1
g5112.t6
g5112.t5
g5112.t4
g5112.t1
g5112.t3
g5112.t2
g5115.t1
g5114.t1
g5114.t2
g5117.t1
g5116.t1
g5119.t1
g5118.t1
g7370.t1
g5142.t1
g5143.t1
g5140.t1
g5141.t1
g5146.t1
g5147.t1
g5144.t1
g5145.t1
g5148.t1
g5149.t1
g5149.t2
g3690.t1
g5133.t1
g5132.t1
g5131.t1
g5130.t1
g5137.t1
g5136.t1
g5135.t1
g5134.t1
g7233.t1
g3696.t2
g3696.t1
g5139.t1
g5138.t1
g988.t1
g6114.t1
g7394.t1
g902.t1
g3681.t1
g3682.t1
g8184.t1
g8183.t1
g8186.t1
g8186.t2
g8185.t1
g7297.t1
g8188.t1
g8187.t1
g8189.t1
g8189.t2
g5372.t1
g5371.t1
g8192.t1
g8190.t1
g7286.t1
g7286.t2
g8136.t1
g5441.t1
g5440.t1
g5443.t1
g5442.t1
g5445.t1
g5444.t3
g5444.t1
g5444.t2
g5447.t1
g5446.t1
g8135.t2
g8135.t1
g5449.t1
g5448.t1
g8147.t1
g8146.t1
g8148.t1
g7257.t1
g5435.t1
g5436.t1
g8145.t1
g5437.t1
g8144.t1
g5438.t1
g5439.t1
g7136.t1
g5352.t1
g5303.t1
g5304.t1
g1557.t1
g4820.t1
g4821.t1
g4822.t1
g2963.t1
g4801.t1
g4802.t1
g4800.t1
g4838.t1
g4837.t1
g4839.t1
g4834.t1
g4833.t1
g4836.t1
g4835.t1
g4830.t1
g4832.t1
g4831.t1
g4827.t1
g4828.t1
g4829.t1
g4823.t1
g4824.t1
g4825.t1
g4826.t1
g4860.t1
g4861.t1
g8012.t1
g4819.t1
g4818.t1
g4817.t1
g4816.t1
g4815.t1
g4814.t1
g4813.t1
g4812.t1
g4811.t1
g4810.t1
g4809.t1
g4807.t1
g4808.t1
g4805.t1
g4806.t1
g4803.t1
g4804.t1
g4840.t1
g4841.t1
g4873.t1
g4872.t1
g4875.t1
g4874.t1
g4877.t1
g4876.t1
g4879.t1
g4878.t1
g4871.t1
g4871.t2
g4870.t1
g4862.t1
g4863.t1
g4864.t1
g4865.t1
g4866.t1
g4867.t1
g4868.t1
g4869.t1
g4855.t1
g4854.t1
g4853.t1
g4852.t1
g4859.t1
g4858.t1
g4857.t1
g4856.t1
g4851.t1
g4850.t1
g4844.t1
g4845.t1
g4842.t1
g4842.t2
g4843.t1
g4848.t1
g4849.t1
g4846.t1
g4847.t1
g4880.t1
g4899.t1
g4898.t1
g4897.t1
g4896.t1
g4896.t2
g4895.t1
g4894.t1
g4893.t1
g4892.t1
g4891.t1
g4890.t1
g4889.t1
g4887.t1
g4888.t1
g4885.t1
g4886.t1
g4883.t1
g4884.t1
g4881.t1
g4882.t1
g4585.t1
g4594.t1
g6352.t2
g6352.t1
g4530.t1
g8287.t1
g4565.t1
g4566.t1
g6333.t1
g4564.t1
g6336.t1
g6337.t1
g6338.t1
g6338.t2
g6339.t1
g4567.t1
g4568.t1
g8298.t1
g7177.t1
g6343.t1
g6342.t1
g6345.t1
g6344.t1
g6347.t1
g6346.t1
g6349.t1
g6348.t1
g6341.t1
g6340.t1
g4509.t1
g6398.t1
g6399.t1
g8246.t1
g7337.t1
g7336.t1
g7335.t1
g7338.t1
g4510.t1
g1547.t1
g3459.t1
g3458.t1
g3457.t1
g3456.t1
g3455.t1
g3454.t1
g3453.t1
g1470.t2
g1470.t1
g1479.t1
g6468.t1
g6465.t1
g6466.t1
g6444.t1
g6456.t1
g6455.t1
g6454.t1
g6453.t1
g2632.t1
g7042.t2
g7042.t1
g1774.t1
g3766.t1
g3765.t1
g3767.t1
g3764.t1
g3632.t1
g1751.t1
g4763.t1
g4764.t1
g4765.t1
g4766.t1
g4760.t1
g4761.t1
g4762.t1
g4767.t1
g4768.t1
g4769.t1
g2734.t1
g4791.t1
g4790.t1
g4793.t1
g4792.t1
g4795.t1
g4794.t1
g4797.t1
g4796.t1
g4799.t1
g4798.t1
g4735.t1
g4734.t1
g4733.t1
g5836.t1
g5835.t1
g5834.t1
g5833.t1
g5832.t1
g5832.t2
g5831.t1
g5830.t1
g5839.t1
g5838.t1
g5837.t1
g5825.t1
g5826.t1
g5823.t1
g5824.t1
g5821.t1
g5822.t1
g5820.t1
g4785.t1
g4786.t1
g4783.t1
g4784.t1
g4781.t1
g5829.t1
g4782.t1
g4782.t2
g5827.t1
g4780.t1
g5828.t1
g4789.t1
g4787.t1
g4788.t1
g5854.t1
g5853.t1
g5853.t2
g5850.t1
g5852.t1
g5851.t1
g4776.t1
g4775.t1
g4774.t1
g4773.t1
g4772.t1
g4771.t1
g4770.t1
g4779.t1
g4778.t1
g4777.t1
g5843.t1
g5844.t1
g5845.t1
g5846.t1
g5840.t1
g5841.t1
g5842.t1
g5847.t1
g5848.t1
g5849.t1
g6410.t1
g1678.t1
g1672.t1
g1673.t1
g2855.t1
g6435.t1
g6437.t1
g1691.t1
g1690.t1
g6416.t1
g1656.t1
g3903.t1
g5060.t1
g5061.t1
g5062.t1
g5063.t1
g5064.t1
g5065.t1
g5066.t1
g5067.t1
g5068.t1
g5068.t2
g5069.t1
g6523.t1
g6524.t1
g1182.t1
g1176.t1
g4920.t1
g4922.t1
g4921.t1
g4928.t1
g4927.t1
g4929.t1
g4924.t1
g4923.t1
g4926.t1
g4925.t1
g4925.t2
g4911.t1
g4911.t2
g4912.t1
g4910.t1
g4919.t1
g4917.t1
g4918.t1
g4915.t1
g4916.t1
g4913.t1
g4914.t1
g4930.t1
g4931.t1
g4932.t1
g4937.t1
g4938.t1
g4939.t1
g4933.t1
g4934.t1
g4935.t1
g4936.t1
g364.t1
g374.t1
g6632.t1
g6609.t1
g6608.t1
g7098.t1
g7064.t1
g7063.t1
g1100.t1
g1108.t1
g1065.t1
g1064.t1
g1084.t1
g1081.t1
g6046.t1
g6082.t1
g1326.t1
g5989.t1
g5985.t1
g8218.t1
g8216.t1
g8224.t1
g8225.t1
g4989.t1
g4988.t1
g4987.t1
g4986.t1
g4985.t1
g4985.t2
g4984.t1
g4983.t1
g4982.t1
g4981.t1
g4980.t1
g6034.t1
g4999.t1
g4997.t1
g4998.t2
g4998.t1
g4998.t3
g4995.t1
g4996.t1
g4993.t1
g4994.t1
g4991.t1
g4992.t1
g4990.t1
g4945.t1
g4944.t1
g4943.t1
g4942.t1
g4949.t1
g4948.t1
g4947.t1
g4946.t1
g4941.t1
g4940.t1
g6022.t1
g6021.t1
g6008.t1
g4963.t1
g4962.t1
g4965.t1
g4964.t1
g4967.t1
g4966.t1
g4969.t1
g4968.t1
g4961.t1
g4960.t1
g1366.t1
g4954.t1
g4955.t1
g4952.t1
g4953.t1
g4958.t1
g4959.t1
g4956.t1
g4957.t1
g4950.t1
g4951.t1
g4902.t1
g4901.t1
g4900.t1
g4909.t1
g4908.t1
g4907.t1
g4906.t1
g4905.t1
g4904.t2
g4904.t1
g4903.t1
g4972.t1
g4973.t1
g4974.t1
g4975.t1
g4976.t1
g4977.t1
g4978.t1
g4979.t1
g4970.t1
g4971.t1
g1224.t1
g1235.t1
g1236.t1
g1234.t1
g1238.t1
g5486.t1
g5485.t1
g5488.t1
g5487.t1
g5482.t1
g5481.t1
g5484.t1
g5483.t1
g5480.t1
g5479.t1
g5475.t1
g5476.t1
g5477.t1
g5478.t1
g5471.t1
g5472.t1
g5473.t1
g5474.t1
g5470.t1
g5469.t1
g5468.t1
g5467.t1
g5466.t1
g5465.t1
g5464.t1
g5463.t1
g5462.t1
g5461.t1
g5460.t1
g5459.t1
g5457.t1
g5458.t1
g5455.t1
g5456.t1
g5453.t1
g5454.t1
g5451.t1
g5452.t1
g5450.t1
g5403.t1
g1265.t1
g1262.t1
g5410.t1
g5411.t1
g1306.t1
g1307.t1
g1346.t1
g1347.t1
g1348.t1
g6975.t1
g6977.t1
g6978.t1
g6973.t1

## Sheet: Species specific homologs
Orthogroup
OG0009783	OR1_3520.t1	OR1_4445.t1	OR1_6819.t1	OR1_7490.t1	OR1_797.t1
OG0010611	OR1_2179.t1	OR1_2179.t2	OR1_2179.t3	OR1_2179.t4
OG0010652	OR1_5112.t1	OR1_5112.t4	OR1_5112.t5	OR1_5112.t6
OG0011764	OR1_212.t1	OR1_4907.t1	OR1_8603.t1
OG0011770	OR1_1305.t1	OR1_1305.t2	OR1_1305.t3
OG0011789	OR1_2560.t1	OR1_2560.t2	OR1_2560.t3
OG0011796	OR1_3318.t1	OR1_3318.t2	OR1_3318.t3
OG0011803	OR1_3879.t1	OR1_3879.t2	OR1_3879.t3
OG0011842	OR1_6503.t1	OR1_6503.t2	OR1_6503.t3
OG0011845	OR1_6967.t1	OR1_6967.t2	OR1_6967.t3
OG0011858	OR1_8025.t1	OR1_8025.t2	OR1_8025.t3
OG0013929	OR1_38.t1	OR1_38.t2
OG0013930	OR1_72.t1	OR1_72.t2
OG0013931	OR1_288.t1	OR1_288.t2
OG0013933	OR1_349.t1	OR1_349.t2
OG0013934	OR1_417.t1	OR1_4456.t1
OG0013936	OR1_568.t1	OR1_568.t2
OG0013937	OR1_3505.t1	OR1_581.t1
OG0013940	OR1_624.t1	OR1_624.t2
OG0013941	OR1_1084.t1	OR1_829.t1
OG0013943	OR1_922.t1	OR1_922.t2
OG0013944	OR1_972.t1	OR1_972.t2
OG0013945	OR1_995.t1	OR1_995.t2
OG0013947	OR1_1091.t1	OR1_7922.t1
OG0013952	OR1_1275.t1	OR1_1275.t2
OG0013953	OR1_1288.t1	OR1_1288.t2
OG0013954	OR1_1322.t1	OR1_1322.t2
OG0013956	OR1_1470.t1	OR1_1470.t2
OG0013960	OR1_1859.t1	OR1_3995.t1
OG0013961	OR1_1871.t1	OR1_6554.t1
OG0013966	OR1_2026.t1	OR1_2026.t2
OG0013968	OR1_2146.t1	OR1_2146.t2
OG0013970	OR1_2220.t1	OR1_2220.t2
OG0013972	OR1_2466.t1	OR1_3074.t1
OG0013974	OR1_2686.t1	OR1_2686.t2
OG0013976	OR1_2758.t1	OR1_2758.t2
OG0013977	OR1_2940.t1	OR1_2940.t2
OG0013984	OR1_3229.t1	OR1_3229.t2
OG0013986	OR1_3284.t1	OR1_3284.t2
OG0013989	OR1_3552.t1	OR1_3552.t2
OG0013990	OR1_3572.t1	OR1_3572.t2
OG0013993	OR1_3681.t1	OR1_4667.t1
OG0013995	OR1_3696.t1	OR1_3696.t2
OG0013996	OR1_3707.t1	OR1_3707.t2
OG0013997	OR1_3735.t1	OR1_3735.t2
OG0013999	OR1_3948.t1	OR1_3948.t2
OG0014003	OR1_4146.t1	OR1_4146.t2
OG0014004	OR1_4147.t1	OR1_4147.t2
OG0014005	OR1_4155.t1	OR1_4155.t2
OG0014007	OR1_4286.t1	OR1_4286.t2
OG0014008	OR1_4299.t1	OR1_4299.t2
OG0014010	OR1_4610.t1	OR1_4610.t2
OG0014012	OR1_4631.t1	OR1_4631.t2
OG0014013	OR1_4643.t1	OR1_5729.t1
OG0014016	OR1_5112.t2	OR1_5112.t3
OG0014019	OR1_5380.t1	OR1_5380.t2
OG0014020	OR1_5518.t1	OR1_5518.t2
OG0014021	OR1_5530.t1	OR1_5530.t2
OG0014022	OR1_5572.t1	OR1_5572.t2
OG0014023	OR1_5679.t1	OR1_8534.t1
OG0014024	OR1_5680.t1	OR1_8535.t1
OG0014025	OR1_5791.t1	OR1_5791.t2
OG0014030	OR1_6007.t1	OR1_6007.t2
OG0014035	OR1_6189.t1	OR1_6189.t2
OG0014036	OR1_6194.t1	OR1_6194.t2
OG0014038	OR1_6222.t1	OR1_6222.t2
OG0014039	OR1_6266.t1	OR1_6266.t2
OG0014046	OR1_6735.t1	OR1_6735.t2
OG0014050	OR1_7042.t1	OR1_7042.t2
OG0014052	OR1_7054.t1	OR1_7054.t2
OG0014053	OR1_7198.t1	OR1_7198.t2
OG0014055	OR1_7278.t1	OR1_7278.t2
OG0014056	OR1_7286.t1	OR1_7286.t2
OG0014059	OR1_7411.t1	OR1_7411.t2
OG0014064	OR1_7681.t1	OR1_7681.t2
OG0014066	OR1_7684.t1	OR1_7684.t2
OG0014067	OR1_7716.t1	OR1_7716.t2
OG0014070	OR1_7978.t1	OR1_7978.t2
OG0014072	OR1_8233.t1	OR1_8233.t2
OG0014077	OR1_8361.t1	OR1_8361.t2
OG0014079	OR1_8415.t1	OR1_8415.t2
OG0014080	OR1_8431.t1	OR1_8431.t2
OG0014085	OR1_8607.t1	OR1_8607.t2
OG0019341	OR1_1.t1
OG0019342	OR1_2.t1
OG0019343	OR1_4.t1
OG0019344	OR1_11.t1
OG0019345	OR1_13.t1
OG0019346	OR1_21.t1
OG0019347	OR1_25.t1
OG0019348	OR1_29.t1
OG0019349	OR1_30.t1
OG0019350	OR1_34.t1
OG0019351	OR1_35.t1
OG0019352	OR1_40.t1
OG0019353	OR1_43.t1
OG0019354	OR1_44.t1
OG0019355	OR1_69.t1
OG0019356	OR1_81.t1
OG0019357	OR1_140.t1
OG0019358	OR1_142.t1
OG0019359	OR1_166.t1
OG0019360	OR1_172.t1
OG0019361	OR1_180.t1
OG0019362	OR1_204.t1
OG0019363	OR1_208.t1
OG0019364	OR1_211.t1
OG0019365	OR1_221.t1
OG0019366	OR1_248.t1
OG0019367	OR1_254.t1
OG0019368	OR1_255.t1
OG0019369	OR1_262.t1
OG0019370	OR1_269.t1
OG0019371	OR1_277.t1
OG0019372	OR1_287.t1
OG0019373	OR1_292.t1
OG0019374	OR1_296.t1
OG0019375	OR1_302.t1
OG0019376	OR1_307.t1
OG0019377	OR1_309.t1
OG0019378	OR1_339.t1
OG0019379	OR1_351.t1
OG0019380	OR1_364.t1
OG0019381	OR1_401.t1
OG0019382	OR1_402.t1
OG0019383	OR1_411.t1
OG0019384	OR1_414.t1
OG0019385	OR1_436.t1
OG0019386	OR1_455.t1
OG0019387	OR1_462.t1
OG0019388	OR1_472.t1
OG0019389	OR1_483.t1
OG0019390	OR1_489.t1
OG0019391	OR1_491.t1
OG0019392	OR1_505.t1
OG0019393	OR1_532.t1
OG0019394	OR1_574.t1
OG0019395	OR1_582.t1
OG0019396	OR1_583.t1
OG0019397	OR1_584.t1
OG0019398	OR1_588.t1
OG0019399	OR1_596.t1
OG0019400	OR1_605.t1
OG0019401	OR1_606.t1
OG0019402	OR1_620.t1
OG0019403	OR1_637.t1
OG0019404	OR1_638.t1
OG0019405	OR1_647.t1
OG0019406	OR1_652.t1
OG0019407	OR1_654.t1
OG0019408	OR1_658.t1
OG0019409	OR1_659.t1
OG0019410	OR1_681.t1
OG0019411	OR1_714.t1
OG0019412	OR1_733.t1
OG0019413	OR1_735.t1
OG0019414	OR1_764.t1
OG0019415	OR1_774.t1
OG0019416	OR1_779.t1
OG0019417	OR1_788.t1
OG0019418	OR1_793.t1
OG0019419	OR1_811.t1
OG0019420	OR1_814.t1
OG0019421	OR1_818.t1
OG0019422	OR1_841.t1
OG0019423	OR1_847.t1
OG0019424	OR1_888.t1
OG0019425	OR1_896.t1
OG0019426	OR1_901.t1
OG0019427	OR1_908.t1
OG0019428	OR1_926.t1
OG0019429	OR1_929.t1
OG0019430	OR1_939.t1
OG0019431	OR1_942.t1
OG0019432	OR1_943.t1
OG0019433	OR1_944.t1
OG0019434	OR1_956.t1
OG0019435	OR1_963.t1
OG0019436	OR1_967.t1
OG0019437	OR1_975.t1
OG0019438	OR1_991.t1
OG0019439	OR1_997.t1
OG0019440	OR1_1006.t1
OG0019441	OR1_1013.t1
OG0019442	OR1_1019.t1
OG0019443	OR1_1021.t1
OG0019444	OR1_1036.t1
OG0019445	OR1_1053.t1
OG0019446	OR1_1065.t1
OG0019447	OR1_1066.t1
OG0019448	OR1_1068.t1
OG0019449	OR1_1072.t1
OG0019450	OR1_1074.t1
OG0019451	OR1_1075.t1
OG0019452	OR1_1078.t1
OG0019453	OR1_1080.t1
OG0019454	OR1_1098.t1
OG0019455	OR1_1109.t1
OG0019456	OR1_1127.t1
OG0019457	OR1_1128.t1
OG0019458	OR1_1137.t1
OG0019459	OR1_1157.t1
OG0019460	OR1_1158.t1
OG0019461	OR1_1166.t1
OG0019462	OR1_1174.t1
OG0019463	OR1_1176.t1
OG0019464	OR1_1230.t1
OG0019465	OR1_1243.t1
OG0019466	OR1_1244.t1
OG0019467	OR1_1252.t1
OG0019468	OR1_1253.t1
OG0019469	OR1_1254.t1
OG0019470	OR1_1260.t1
OG0019471	OR1_1265.t1
OG0019472	OR1_1285.t1
OG0019473	OR1_1310.t1
OG0019474	OR1_1326.t1
OG0019475	OR1_1342.t1
OG0019476	OR1_1348.t1
OG0019477	OR1_1373.t1
OG0019478	OR1_1374.t1
OG0019479	OR1_1383.t1
OG0019480	OR1_1387.t1
OG0019481	OR1_1388.t1
OG0019482	OR1_1428.t1
OG0019483	OR1_1439.t1
OG0019484	OR1_1440.t1
OG0019485	OR1_1448.t1
OG0019486	OR1_1461.t1
OG0019487	OR1_1465.t1
OG0019488	OR1_1466.t1
OG0019489	OR1_1479.t1
OG0019490	OR1_1486.t1
OG0019491	OR1_1491.t1
OG0019492	OR1_1518.t1
OG0019493	OR1_1536.t1
OG0019494	OR1_1541.t1
OG0019495	OR1_1543.t1
OG0019496	OR1_1557.t1
OG0019497	OR1_1566.t1
OG0019498	OR1_1580.t1
OG0019499	OR1_1590.t1
OG0019500	OR1_1621.t1
OG0019501	OR1_1623.t1
OG0019502	OR1_1634.t1
OG0019503	OR1_1636.t1
OG0019504	OR1_1642.t1
OG0019505	OR1_1644.t1
OG0019506	OR1_1666.t1
OG0019507	OR1_1669.t1
OG0019508	OR1_1670.t1
OG0019509	OR1_1673.t1
OG0019510	OR1_1682.t1
OG0019511	OR1_1687.t1
OG0019512	OR1_1690.t1
OG0019513	OR1_1691.t1
OG0019514	OR1_1696.t1
OG0019515	OR1_1707.t1
OG0019516	OR1_1708.t1
OG0019517	OR1_1709.t1
OG0019518	OR1_1711.t1
OG0019519	OR1_1738.t1
OG0019520	OR1_1740.t1
OG0019521	OR1_1741.t1
OG0019522	OR1_1743.t1
OG0019523	OR1_1749.t1
OG0019524	OR1_1766.t1
OG0019525	OR1_1771.t1
OG0019526	OR1_1808.t1
OG0019527	OR1_1855.t1
OG0019528	OR1_1856.t1
OG0019529	OR1_1878.t1
OG0019530	OR1_1879.t1
OG0019531	OR1_1886.t1
OG0019532	OR1_1889.t1
OG0019533	OR1_1894.t1
OG0019534	OR1_1895.t1
OG0019535	OR1_1902.t1
OG0019536	OR1_1917.t1
OG0019537	OR1_1934.t1
OG0019538	OR1_1945.t1
OG0019539	OR1_1957.t1
OG0019540	OR1_1973.t1
OG0019541	OR1_1984.t1
OG0019542	OR1_1987.t1
OG0019543	OR1_1998.t1
OG0019544	OR1_2017.t1
OG0019545	OR1_2066.t1
OG0019546	OR1_2067.t1
OG0019547	OR1_2071.t1
OG0019548	OR1_2104.t1
OG0019549	OR1_2105.t1
OG0019550	OR1_2127.t1
OG0019551	OR1_2130.t1
OG0019552	OR1_2137.t1
OG0019553	OR1_2141.t1
OG0019554	OR1_2143.t1
OG0019555	OR1_2150.t1
OG0019556	OR1_2160.t1
OG0019557	OR1_2163.t1
OG0019558	OR1_2171.t1
OG0019559	OR1_2181.t1
OG0019560	OR1_2187.t1
OG0019561	OR1_2207.t1
OG0019562	OR1_2208.t1
OG0019563	OR1_2230.t1
OG0019564	OR1_2268.t1
OG0019565	OR1_2301.t1
OG0019566	OR1_2304.t1
OG0019567	OR1_2317.t1
OG0019568	OR1_2322.t1
OG0019569	OR1_2325.t1
OG0019570	OR1_2333.t1
OG0019571	OR1_2357.t1
OG0019572	OR1_2359.t1
OG0019573	OR1_2360.t1
OG0019574	OR1_2361.t1
OG0019575	OR1_2363.t1
OG0019576	OR1_2375.t1
OG0019577	OR1_2377.t1
OG0019578	OR1_2378.t1
OG0019579	OR1_2385.t1
OG0019580	OR1_2386.t1
OG0019581	OR1_2388.t1
OG0019582	OR1_2389.t1
OG0019583	OR1_2392.t1
OG0019584	OR1_2394.t1
OG0019585	OR1_2405.t1
OG0019586	OR1_2408.t1
OG0019587	OR1_2411.t1
OG0019588	OR1_2414.t1
OG0019589	OR1_2415.t1
OG0019590	OR1_2416.t1
OG0019591	OR1_2419.t1
OG0019592	OR1_2424.t1
OG0019593	OR1_2463.t1
OG0019594	OR1_2467.t1
OG0019595	OR1_2490.t1
OG0019596	OR1_2494.t1
OG0019597	OR1_2495.t1
OG0019598	OR1_2502.t1
OG0019599	OR1_2504.t1
OG0019600	OR1_2510.t1
OG0019601	OR1_2512.t1
OG0019602	OR1_2536.t1
OG0019603	OR1_2541.t1
OG0019604	OR1_2543.t1
OG0019605	OR1_2548.t1
OG0019606	OR1_2562.t1
OG0019607	OR1_2565.t1
OG0019608	OR1_2569.t1
OG0019609	OR1_2570.t1
OG0019610	OR1_2576.t1
OG0019611	OR1_2577.t1
OG0019612	OR1_2599.t1
OG0019613	OR1_2607.t1
OG0019614	OR1_2630.t1
OG0019615	OR1_2632.t1
OG0019616	OR1_2655.t1
OG0019617	OR1_2678.t1
OG0019618	OR1_2680.t1
OG0019619	OR1_2701.t1
OG0019620	OR1_2708.t1
OG0019621	OR1_2713.t1
OG0019622	OR1_2714.t1
OG0019623	OR1_2756.t1
OG0019624	OR1_2757.t1
OG0019625	OR1_2761.t1
OG0019626	OR1_2774.t1
OG0019627	OR1_2791.t1
OG0019628	OR1_2802.t1
OG0019629	OR1_2826.t1
OG0019630	OR1_2833.t1
OG0019631	OR1_2848.t1
OG0019632	OR1_2893.t1
OG0019633	OR1_2900.t1
OG0019634	OR1_2956.t1
OG0019635	OR1_2957.t1
OG0019636	OR1_2985.t1
OG0019637	OR1_2995.t1
OG0019638	OR1_3003.t1
OG0019639	OR1_3013.t1
OG0019640	OR1_3023.t1
OG0019641	OR1_3060.t1
OG0019642	OR1_3073.t1
OG0019643	OR1_3099.t1
OG0019644	OR1_3104.t1
OG0019645	OR1_3109.t1
OG0019646	OR1_3114.t1
OG0019647	OR1_3119.t1
OG0019648	OR1_3138.t1
OG0019649	OR1_3139.t1
OG0019650	OR1_3161.t1
OG0019651	OR1_3198.t1
OG0019652	OR1_3217.t1
OG0019653	OR1_3235.t1
OG0019654	OR1_3244.t1
OG0019655	OR1_3249.t1
OG0019656	OR1_3257.t1
OG0019657	OR1_3264.t1
OG0019658	OR1_3289.t1
OG0019659	OR1_3294.t1
OG0019660	OR1_3319.t1
OG0019661	OR1_3335.t1
OG0019662	OR1_3339.t1
OG0019663	OR1_3351.t1
OG0019664	OR1_3381.t1
OG0019665	OR1_3384.t1
OG0019666	OR1_3391.t1
OG0019667	OR1_3392.t1
OG0019668	OR1_3396.t1
OG0019669	OR1_3410.t1
OG0019670	OR1_3424.t1
OG0019671	OR1_3428.t1
OG0019672	OR1_3432.t1
OG0019673	OR1_3449.t1
OG0019674	OR1_3452.t1
OG0019675	OR1_3459.t1
OG0019676	OR1_3462.t1
OG0019677	OR1_3464.t1
OG0019678	OR1_3474.t1
OG0019679	OR1_3480.t1
OG0019680	OR1_3481.t1
OG0019681	OR1_3482.t1
OG0019682	OR1_3490.t1
OG0019683	OR1_3495.t1
OG0019684	OR1_3504.t1
OG0019685	OR1_3509.t1
OG0019686	OR1_3512.t1
OG0019687	OR1_3538.t1
OG0019688	OR1_3546.t1
OG0019689	OR1_3553.t1
OG0019690	OR1_3562.t1
OG0019691	OR1_3563.t1
OG0019692	OR1_3565.t1
OG0019693	OR1_3567.t1
OG0019694	OR1_3568.t1
OG0019695	OR1_3585.t1
OG0019696	OR1_3597.t1
OG0019697	OR1_3601.t1
OG0019698	OR1_3605.t1
OG0019699	OR1_3606.t1
OG0019700	OR1_3622.t1
OG0019701	OR1_3627.t1
OG0019702	OR1_3652.t1
OG0019703	OR1_3654.t1
OG0019704	OR1_3655.t1
OG0019705	OR1_3658.t1
OG0019706	OR1_3659.t1
OG0019707	OR1_3660.t1
OG0019708	OR1_3670.t1
OG0019709	OR1_3691.t1
OG0019710	OR1_3704.t1
OG0019711	OR1_3709.t1
OG0019712	OR1_3713.t1
OG0019713	OR1_3728.t1
OG0019714	OR1_3730.t1
OG0019715	OR1_3735.t3
OG0019716	OR1_3748.t1
OG0019717	OR1_3755.t1
OG0019718	OR1_3764.t1
OG0019719	OR1_3777.t1
OG0019720	OR1_3785.t1
OG0019721	OR1_3794.t1
OG0019722	OR1_3796.t1
OG0019723	OR1_3808.t1
OG0019724	OR1_3836.t1
OG0019725	OR1_3841.t1
OG0019726	OR1_3842.t1
OG0019727	OR1_3845.t1
OG0019728	OR1_3854.t1
OG0019729	OR1_3855.t1
OG0019730	OR1_3860.t1
OG0019731	OR1_3863.t1
OG0019732	OR1_3869.t1
OG0019733	OR1_3870.t1
OG0019734	OR1_3889.t1
OG0019735	OR1_3900.t1
OG0019736	OR1_3916.t1
OG0019737	OR1_3932.t1
OG0019738	OR1_3935.t1
OG0019739	OR1_3941.t1
OG0019740	OR1_3949.t1
OG0019741	OR1_3980.t1
OG0019742	OR1_3983.t1
OG0019743	OR1_3985.t1
OG0019744	OR1_3992.t1
OG0019745	OR1_4001.t1
OG0019746	OR1_4003.t1
OG0019747	OR1_4013.t1
OG0019748	OR1_4016.t1
OG0019749	OR1_4033.t1
OG0019750	OR1_4036.t1
OG0019751	OR1_4053.t1
OG0019752	OR1_4054.t1
OG0019753	OR1_4065.t1
OG0019754	OR1_4079.t1
OG0019755	OR1_4102.t1
OG0019756	OR1_4113.t1
OG0019757	OR1_4116.t1
OG0019758	OR1_4122.t1
OG0019759	OR1_4133.t1
OG0019760	OR1_4140.t1
OG0019761	OR1_4141.t1
OG0019762	OR1_4143.t1
OG0019763	OR1_4144.t1
OG0019764	OR1_4162.t1
OG0019765	OR1_4196.t1
OG0019766	OR1_4209.t1
OG0019767	OR1_4210.t1
OG0019768	OR1_4214.t1
OG0019769	OR1_4230.t1
OG0019770	OR1_4232.t1
OG0019771	OR1_4292.t1
OG0019772	OR1_4309.t1
OG0019773	OR1_4311.t1
OG0019774	OR1_4338.t1
OG0019775	OR1_4356.t1
OG0019776	OR1_4426.t1
OG0019777	OR1_4428.t1
OG0019778	OR1_4432.t1
OG0019779	OR1_4437.t1
OG0019780	OR1_4438.t1
OG0019781	OR1_4439.t1
OG0019782	OR1_4441.t1
OG0019783	OR1_4447.t1
OG0019784	OR1_4449.t1
OG0019785	OR1_4453.t1
OG0019786	OR1_4458.t1
OG0019787	OR1_4475.t1
OG0019788	OR1_4479.t1
OG0019789	OR1_4481.t1
OG0019790	OR1_4519.t1
OG0019791	OR1_4526.t1
OG0019792	OR1_4527.t1
OG0019793	OR1_4534.t1
OG0019794	OR1_4539.t1
OG0019795	OR1_4545.t1
OG0019796	OR1_4561.t1
OG0019797	OR1_4566.t1
OG0019798	OR1_4567.t1
OG0019799	OR1_4568.t1
OG0019800	OR1_4573.t1
OG0019801	OR1_4603.t1
OG0019802	OR1_4624.t1
OG0019803	OR1_4628.t1
OG0019804	OR1_4634.t1
OG0019805	OR1_4645.t1
OG0019806	OR1_4669.t1
OG0019807	OR1_4680.t1
OG0019808	OR1_4681.t1
OG0019809	OR1_4710.t1
OG0019810	OR1_4733.t1
OG0019811	OR1_4735.t1
OG0019812	OR1_4763.t1
OG0019813	OR1_4768.t1
OG0019814	OR1_4776.t1
OG0019815	OR1_4783.t1
OG0019816	OR1_4789.t1
OG0019817	OR1_4795.t1
OG0019818	OR1_4799.t1
OG0019819	OR1_4801.t1
OG0019820	OR1_4802.t1
OG0019821	OR1_4803.t1
OG0019822	OR1_4809.t1
OG0019823	OR1_4823.t1
OG0019824	OR1_4832.t1
OG0019825	OR1_4833.t1
OG0019826	OR1_4834.t1
OG0019827	OR1_4836.t1
OG0019828	OR1_4838.t1
OG0019829	OR1_4850.t1
OG0019830	OR1_4853.t1
OG0019831	OR1_4858.t1
OG0019832	OR1_4859.t1
OG0019833	OR1_4860.t1
OG0019834	OR1_4862.t1
OG0019835	OR1_4863.t1
OG0019836	OR1_4864.t1
OG0019837	OR1_4865.t1
OG0019838	OR1_4872.t1
OG0019839	OR1_4873.t1
OG0019840	OR1_4880.t1
OG0019841	OR1_4887.t1
OG0019842	OR1_4894.t1
OG0019843	OR1_4901.t1
OG0019844	OR1_4902.t1
OG0019845	OR1_4910.t1
OG0019846	OR1_4916.t1
OG0019847	OR1_4922.t1
OG0019848	OR1_4924.t1
OG0019849	OR1_4956.t1
OG0019850	OR1_4961.t1
OG0019851	OR1_4962.t1
OG0019852	OR1_4978.t1
OG0019853	OR1_4997.t1
OG0019854	OR1_5005.t1
OG0019855	OR1_5016.t1
OG0019856	OR1_5019.t1
OG0019857	OR1_5058.t1
OG0019858	OR1_5077.t1
OG0019859	OR1_5101.t1
OG0019860	OR1_5104.t1
OG0019861	OR1_5110.t1
OG0019862	OR1_5120.t1
OG0019863	OR1_5125.t1
OG0019864	OR1_5126.t1
OG0019865	OR1_5130.t1
OG0019866	OR1_5139.t1
OG0019867	OR1_5148.t1
OG0019868	OR1_5165.t1
OG0019869	OR1_5237.t1
OG0019870	OR1_5250.t1
OG0019871	OR1_5271.t1
OG0019872	OR1_5273.t1
OG0019873	OR1_5280.t1
OG0019874	OR1_5303.t1
OG0019875	OR1_5313.t1
OG0019876	OR1_5344.t1
OG0019877	OR1_5352.t1
OG0019878	OR1_5364.t1
OG0019879	OR1_5372.t1
OG0019880	OR1_5391.t1
OG0019881	OR1_5395.t1
OG0019882	OR1_5401.t1
OG0019883	OR1_5405.t1
OG0019884	OR1_5415.t1
OG0019885	OR1_5422.t1
OG0019886	OR1_5436.t1
OG0019887	OR1_5441.t1
OG0019888	OR1_5465.t1
OG0019889	OR1_5467.t1
OG0019890	OR1_5469.t1
OG0019891	OR1_5474.t1
OG0019892	OR1_5486.t1
OG0019893	OR1_5491.t1
OG0019894	OR1_5492.t1
OG0019895	OR1_5495.t1
OG0019896	OR1_5501.t1
OG0019897	OR1_5516.t1
OG0019898	OR1_5528.t1
OG0019899	OR1_5533.t1
OG0019900	OR1_5538.t1
OG0019901	OR1_5544.t1
OG0019902	OR1_5545.t1
OG0019903	OR1_5555.t1
OG0019904	OR1_5564.t1
OG0019905	OR1_5571.t1
OG0019906	OR1_5581.t1
OG0019907	OR1_5587.t1
OG0019908	OR1_5591.t1
OG0019909	OR1_5593.t1
OG0019910	OR1_5597.t1
OG0019911	OR1_5603.t1
OG0019912	OR1_5606.t1
OG0019913	OR1_5619.t1
OG0019914	OR1_5629.t1
OG0019915	OR1_5636.t1
OG0019916	OR1_5638.t1
OG0019917	OR1_5639.t1
OG0019918	OR1_5640.t1
OG0019919	OR1_5641.t1
OG0019920	OR1_5668.t1
OG0019921	OR1_5684.t1
OG0019922	OR1_5685.t1
OG0019923	OR1_5693.t1
OG0019924	OR1_5696.t1
OG0019925	OR1_5703.t1
OG0019926	OR1_5704.t1
OG0019927	OR1_5714.t1
OG0019928	OR1_5720.t1
OG0019929	OR1_5721.t1
OG0019930	OR1_5723.t1
OG0019931	OR1_5727.t1
OG0019932	OR1_5728.t1
OG0019933	OR1_5740.t1
OG0019934	OR1_5744.t1
OG0019935	OR1_5747.t1
OG0019936	OR1_5749.t1
OG0019937	OR1_5760.t1
OG0019938	OR1_5763.t1
OG0019939	OR1_5782.t1
OG0019940	OR1_5807.t1
OG0019941	OR1_5814.t1
OG0019942	OR1_5818.t1
OG0019943	OR1_5830.t1
OG0019944	OR1_5831.t1
OG0019945	OR1_5844.t1
OG0019946	OR1_5854.t1
OG0019947	OR1_5873.t1
OG0019948	OR1_5902.t1
OG0019949	OR1_5908.t1
OG0019950	OR1_5909.t1
OG0019951	OR1_5914.t1
OG0019952	OR1_5933.t1
OG0019953	OR1_5953.t1
OG0019954	OR1_5978.t1
OG0019955	OR1_5985.t1
OG0019956	OR1_5989.t1
OG0019957	OR1_6008.t1
OG0019958	OR1_6012.t1
OG0019959	OR1_6016.t1
OG0019960	OR1_6020.t1
OG0019961	OR1_6024.t1
OG0019962	OR1_6031.t1
OG0019963	OR1_6041.t1
OG0019964	OR1_6046.t1
OG0019965	OR1_6052.t1
OG0019966	OR1_6064.t1
OG0019967	OR1_6068.t1
OG0019968	OR1_6069.t1
OG0019969	OR1_6074.t1
OG0019970	OR1_6078.t1
OG0019971	OR1_6084.t1
OG0019972	OR1_6085.t1
OG0019973	OR1_6103.t1
OG0019974	OR1_6104.t1
OG0019975	OR1_6106.t1
OG0019976	OR1_6110.t1
OG0019977	OR1_6111.t1
OG0019978	OR1_6113.t1
OG0019979	OR1_6115.t1
OG0019980	OR1_6125.t1
OG0019981	OR1_6128.t1
OG0019982	OR1_6138.t1
OG0019983	OR1_6149.t1
OG0019984	OR1_6161.t1
OG0019985	OR1_6169.t1
OG0019986	OR1_6176.t1
OG0019987	OR1_6182.t1
OG0019988	OR1_6183.t1
OG0019989	OR1_6185.t1
OG0019990	OR1_6186.t1
OG0019991	OR1_6191.t1
OG0019992	OR1_6213.t1
OG0019993	OR1_6217.t1
OG0019994	OR1_6218.t1
OG0019995	OR1_6241.t1
OG0019996	OR1_6245.t1
OG0019997	OR1_6251.t1
OG0019998	OR1_6255.t1
OG0019999	OR1_6256.t1
OG0020000	OR1_6258.t1
OG0020001	OR1_6265.t1
OG0020002	OR1_6268.t1
OG0020003	OR1_6287.t1
OG0020004	OR1_6295.t1
OG0020005	OR1_6298.t1
OG0020006	OR1_6302.t1
OG0020007	OR1_6306.t1
OG0020008	OR1_6321.t1
OG0020009	OR1_6336.t1
OG0020010	OR1_6342.t1
OG0020011	OR1_6363.t1
OG0020012	OR1_6379.t1
OG0020013	OR1_6389.t1
OG0020014	OR1_6395.t1
OG0020015	OR1_6404.t1
OG0020016	OR1_6406.t1
OG0020017	OR1_6407.t1
OG0020018	OR1_6409.t1
OG0020019	OR1_6418.t1
OG0020020	OR1_6444.t1
OG0020021	OR1_6455.t1
OG0020022	OR1_6468.t1
OG0020023	OR1_6469.t1
OG0020024	OR1_6477.t1
OG0020025	OR1_6482.t1
OG0020026	OR1_6484.t1
OG0020027	OR1_6487.t1
OG0020028	OR1_6490.t1
OG0020029	OR1_6496.t1
OG0020030	OR1_6498.t1
OG0020031	OR1_6517.t1
OG0020032	OR1_6527.t1
OG0020033	OR1_6540.t1
OG0020034	OR1_6543.t1
OG0020035	OR1_6545.t1
OG0020036	OR1_6547.t1
OG0020037	OR1_6556.t1
OG0020038	OR1_6560.t1
OG0020039	OR1_6563.t1
OG0020040	OR1_6599.t1
OG0020041	OR1_6600.t1
OG0020042	OR1_6603.t1
OG0020043	OR1_6609.t1
OG0020044	OR1_6622.t1
OG0020045	OR1_6624.t1
OG0020046	OR1_6625.t1
OG0020047	OR1_6626.t1
OG0020048	OR1_6627.t1
OG0020049	OR1_6630.t1
OG0020050	OR1_6633.t1
OG0020051	OR1_6634.t1
OG0020052	OR1_6639.t1
OG0020053	OR1_6651.t1
OG0020054	OR1_6663.t1
OG0020055	OR1_6697.t1
OG0020056	OR1_6713.t1
OG0020057	OR1_6720.t1
OG0020058	OR1_6742.t1
OG0020059	OR1_6747.t1
OG0020060	OR1_6751.t1
OG0020061	OR1_6754.t1
OG0020062	OR1_6759.t1
OG0020063	OR1_6772.t1
OG0020064	OR1_6783.t1
OG0020065	OR1_6786.t1
OG0020066	OR1_6792.t1
OG0020067	OR1_6841.t1
OG0020068	OR1_6848.t1
OG0020069	OR1_6853.t1
OG0020070	OR1_6857.t1
OG0020071	OR1_6859.t1
OG0020072	OR1_6876.t1
OG0020073	OR1_6890.t1
OG0020074	OR1_6904.t1
OG0020075	OR1_6908.t1
OG0020076	OR1_6911.t1
OG0020077	OR1_6959.t1
OG0020078	OR1_7007.t1
OG0020079	OR1_7016.t1
OG0020080	OR1_7021.t1
OG0020081	OR1_7043.t1
OG0020082	OR1_7060.t1
OG0020083	OR1_7063.t1
OG0020084	OR1_7066.t1
OG0020085	OR1_7068.t1
OG0020086	OR1_7070.t1
OG0020087	OR1_7075.t1
OG0020088	OR1_7100.t1
OG0020089	OR1_7111.t1
OG0020090	OR1_7114.t1
OG0020091	OR1_7118.t1
OG0020092	OR1_7119.t1
OG0020093	OR1_7129.t1
OG0020094	OR1_7138.t1
OG0020095	OR1_7171.t1
OG0020096	OR1_7178.t1
OG0020097	OR1_7179.t1
OG0020098	OR1_7180.t1
OG0020099	OR1_7183.t1
OG0020100	OR1_7184.t1
OG0020101	OR1_7219.t1
OG0020102	OR1_7222.t1
OG0020103	OR1_7235.t1
OG0020104	OR1_7246.t1
OG0020105	OR1_7251.t1
OG0020106	OR1_7257.t1
OG0020107	OR1_7261.t1
OG0020108	OR1_7262.t1
OG0020109	OR1_7264.t1
OG0020110	OR1_7265.t1
OG0020111	OR1_7268.t1
OG0020112	OR1_7271.t1
OG0020113	OR1_7274.t1
OG0020114	OR1_7279.t1
OG0020115	OR1_7280.t1
OG0020116	OR1_7290.t1
OG0020117	OR1_7295.t1
OG0020118	OR1_7297.t1
OG0020119	OR1_7299.t1
OG0020120	OR1_7301.t1
OG0020121	OR1_7304.t1
OG0020122	OR1_7306.t1
OG0020123	OR1_7311.t1
OG0020124	OR1_7313.t1
OG0020125	OR1_7318.t1
OG0020126	OR1_7319.t1
OG0020127	OR1_7348.t1
OG0020128	OR1_7358.t1
OG0020129	OR1_7370.t1
OG0020130	OR1_7371.t1
OG0020131	OR1_7373.t1
OG0020132	OR1_7384.t1
OG0020133	OR1_7396.t1
OG0020134	OR1_7398.t1
OG0020135	OR1_7399.t1
OG0020136	OR1_7402.t1
OG0020137	OR1_7408.t1
OG0020138	OR1_7412.t1
OG0020139	OR1_7425.t1
OG0020140	OR1_7427.t1
OG0020141	OR1_7428.t1
OG0020142	OR1_7430.t1
OG0020143	OR1_7437.t1
OG0020144	OR1_7440.t1
OG0020145	OR1_7445.t1
OG0020146	OR1_7450.t1
OG0020147	OR1_7454.t1
OG0020148	OR1_7461.t1
OG0020149	OR1_7469.t1
OG0020150	OR1_7477.t1
OG0020151	OR1_7478.t1
OG0020152	OR1_7480.t1
OG0020153	OR1_7486.t1
OG0020154	OR1_7487.t1
OG0020155	OR1_7493.t1
OG0020156	OR1_7500.t1
OG0020157	OR1_7518.t1
OG0020158	OR1_7522.t1
OG0020159	OR1_7531.t1
OG0020160	OR1_7547.t1
OG0020161	OR1_7561.t1
OG0020162	OR1_7562.t1
OG0020163	OR1_7571.t1
OG0020164	OR1_7575.t1
OG0020165	OR1_7579.t1
OG0020166	OR1_7583.t1
OG0020167	OR1_7585.t1
OG0020168	OR1_7586.t1
OG0020169	OR1_7587.t1
OG0020170	OR1_7597.t1
OG0020171	OR1_7620.t1
OG0020172	OR1_7648.t1
OG0020173	OR1_7650.t1
OG0020174	OR1_7654.t1
OG0020175	OR1_7666.t1
OG0020176	OR1_7678.t1
OG0020177	OR1_7685.t1
OG0020178	OR1_7700.t1
OG0020179	OR1_7704.t1
OG0020180	OR1_7705.t1
OG0020181	OR1_7710.t1
OG0020182	OR1_7718.t1
OG0020183	OR1_7739.t1
OG0020184	OR1_7755.t1
OG0020185	OR1_7765.t1
OG0020186	OR1_7782.t1
OG0020187	OR1_7822.t1
OG0020188	OR1_7825.t1
OG0020189	OR1_7832.t1
OG0020190	OR1_7834.t1
OG0020191	OR1_7835.t1
OG0020192	OR1_7853.t1
OG0020193	OR1_7855.t1
OG0020194	OR1_7864.t1
OG0020195	OR1_7866.t1
OG0020196	OR1_7873.t1
OG0020197	OR1_7877.t1
OG0020198	OR1_7884.t1
OG0020199	OR1_7952.t1
OG0020200	OR1_7954.t1
OG0020201	OR1_7965.t1
OG0020202	OR1_7966.t1
OG0020203	OR1_7977.t1
OG0020204	OR1_8016.t1
OG0020205	OR1_8043.t1
OG0020206	OR1_8048.t1
OG0020207	OR1_8051.t1
OG0020208	OR1_8052.t1
OG0020209	OR1_8072.t1
OG0020210	OR1_8076.t1
OG0020211	OR1_8099.t1
OG0020212	OR1_8139.t1
OG0020213	OR1_8150.t1
OG0020214	OR1_8160.t1
OG0020215	OR1_8168.t1
OG0020216	OR1_8171.t1
OG0020217	OR1_8178.t1
OG0020218	OR1_8181.t1
OG0020219	OR1_8192.t1
OG0020220	OR1_8193.t1
OG0020221	OR1_8207.t1
OG0020222	OR1_8208.t1
OG0020223	OR1_8216.t1
OG0020224	OR1_8225.t1
OG0020225	OR1_8226.t1
OG0020226	OR1_8240.t1
OG0020227	OR1_8251.t1
OG0020228	OR1_8252.t1
OG0020229	OR1_8279.t1
OG0020230	OR1_8280.t1
OG0020231	OR1_8283.t1
OG0020232	OR1_8284.t1
OG0020233	OR1_8286.t1
OG0020234	OR1_8291.t1
OG0020235	OR1_8294.t1
OG0020236	OR1_8298.t1
OG0020237	OR1_8306.t1
OG0020238	OR1_8308.t1
OG0020239	OR1_8319.t1
OG0020240	OR1_8325.t1
OG0020241	OR1_8330.t1
OG0020242	OR1_8334.t1
OG0020243	OR1_8335.t1
OG0020244	OR1_8336.t1
OG0020245	OR1_8349.t1
OG0020246	OR1_8357.t1
OG0020247	OR1_8360.t1
OG0020248	OR1_8365.t1
OG0020249	OR1_8374.t1
OG0020250	OR1_8386.t1
OG0020251	OR1_8398.t1
OG0020252	OR1_8405.t1
OG0020253	OR1_8409.t1
OG0020254	OR1_8416.t1
OG0020255	OR1_8417.t1
OG0020256	OR1_8419.t1
OG0020257	OR1_8420.t1
OG0020258	OR1_8421.t1
OG0020259	OR1_8422.t1
OG0020260	OR1_8423.t1
OG0020261	OR1_8446.t1
OG0020262	OR1_8451.t1
OG0020263	OR1_8452.t1
OG0020264	OR1_8458.t1
OG0020265	OR1_8467.t1
OG0020266	OR1_8478.t1
OG0020267	OR1_8481.t1
OG0020268	OR1_8496.t1
OG0020269	OR1_8505.t1
OG0020270	OR1_8525.t1
OG0020271	OR1_8548.t1
OG0020272	OR1_8550.t1
OG0020273	OR1_8555.t1
OG0020274	OR1_8558.t1
OG0020275	OR1_8577.t1
OG0020276	OR1_8582.t1
OG0020277	OR1_8591.t1
OG0020278	OR1_8602.t1
OG0020279	OR1_8610.t1
OG0020280	OR1_8612.t1

## Sheet: MAT loci
Chromsome	Identifier	Gene	Start	End	Orientation
Scaffold_4	g8483	anaphase promiting complex 5	26471305	26473769	1
Scaffold_4	g8484	APN	26476154	26478073	1
Scaffold_4	g8485	MAT1-1-3	26478510	26479538	-1
Scaffold_4	g8486	MAT1-1-2	26480174	26481447	-1
Scaffold_4	g8487	MAT1-2-1	26481842	26483213	1
Scaffold_4	g8488	MAT1-1-1	26484380	26485595	1
Scaffold_4	g8489	SLA2	26544827	26548486	-1
Scaffold_4	g8490	Autophagocytosis protein	26549416	26550672	-1
Scaffold_4	g8491	RNA splicing factor	26551285	26552316	-1
Scaffold_4	g514	SLA2	1751622	1755912	1
Scaffold_4	g513	Autophagocytosis protein	1749301	1751321	-1
