# Supplementary material for: The massive 340 megabase genome of Anisogramma anomala, a biotrophic ascomycete that causes eastern filbert blight of hazelnut
Source: BMC Genomics. 2024 Apr 5;25:347. doi: 10.1186/s12864-024-10198-1 (PMC10998396; doi:10.1186/s12864-024-10198-1)
Supplement: Supplementary file 9 — Supplementary Material 9. [file 12864_2024_10198_MOESM9_ESM.xlsx]

## Sheet: Orthogroups
Table S7: Orthogroups identified between A. anomala and related fungi found in table 2.
Orthogroup	Anisogramma_anomala_OR1	Blumeria_graminis_triticale	Botrytis_cinerea	Chaetomium_globosum	Colletotrichum_graminicola	Cryphonectria_parasitica	Diaporthe_helianthi	Erysiphe_neolycopersici	Erysiphe_pulchra	Fusarium_graminearum	Golovinomyces_orontii	Melampsora_larici_populina	Nectria_haemato	Neurospora_crassa	Parauncinula_polyspora	Podospora_anserina	Puccinia_graminis_tritici	Pyricularia_grisea	Pyricularia_oryzae	Sclerotinia_sclerotiorum	Stachybotrys_chartarum	Taphrina_deformans	Ustilago_maydis	Valsa_mali	Verticillium_dahliae
OG0000000	OR1_4983.t1	CAD6503703.1	XP_001546796.1, XP_001553843.1, XP_001554405.2, XP_001554842.1, XP_001555100.2, XP_001555159.1, XP_001556736.1, XP_001560446.2, XP_001560936.2, XP_024545915.1, XP_024546709.1, XP_024546902.1, XP_024547259.1, XP_024547686.1, XP_024547843.1, XP_024548109.1, XP_024548273.1, XP_024548944.1, XP_024548945.1, XP_024548974.1, XP_024550082.1, XP_024551121.1, XP_024551122.1, XP_024551258.1, XP_024552177.1,…	EAQ82974.1, EAQ83363.1, EAQ83550.1, EAQ84154.1, EAQ84436.1, EAQ85227.1, EAQ86369.1, EAQ87141.1, EAQ87373.1, EAQ88337.1, EAQ88830.1, EAQ89489.1, EAQ90123.1, EAQ90216.1, EAQ91775.1, EAQ93529.1, EAQ93791.1	EFQ25166.1, EFQ26676.1, EFQ26790.1, EFQ27480.1, EFQ27530.1, EFQ28953.1, EFQ30318.1, EFQ30450.1, EFQ30469.1, EFQ30542.1, EFQ30787.1, EFQ31148.1, EFQ31238.1, EFQ32139.1, EFQ32835.1, EFQ33618.1, EFQ34261.1, EFQ34272.1, EFQ34705.1, EFQ34736.1, EFQ34936.1, EFQ35349.1, EFQ35351.1, EFQ35916.1, EFQ36233.1	KAF3760554.1, KAF3760555.1, KAF3761448.1, KAF3761669.1, KAF3761751.1, KAF3761982.1, KAF3762020.1, KAF3762093.1, KAF3762585.1, KAF3762911.1, KAF3763157.1, KAF3763175.1, KAF3763362.1, KAF3763375.1, KAF3763425.1, KAF3763467.1, KAF3763584.1, KAF3763917.1, KAF3764297.1, KAF3764726.1, KAF3765070.1, KAF3765410.1, KAF3765566.1, KAF3766142.1, KAF3766450.1, KAF3766524.1, KAF3766667.1, KAF3766965.1, KAF3767…	POS68651.1, POS68653.1, POS68887.1, POS69162.1, POS69263.1, POS69371.1, POS69980.1, POS70022.1, POS70143.1, POS70226.1, POS71020.1, POS71226.1, POS71429.1, POS71690.1, POS71808.1, POS72463.1, POS73331.1, POS73741.1, POS73835.1, POS73840.1, POS74108.1, POS74144.1, POS74938.1, POS75049.1, POS75915.1, POS76294.1, POS76703.1, POS76900.1, POS77030.1, POS77871.1, POS78273.1, POS79198.1, POS79532.1, POS…	RKF56433.1	POS87510.1	ESU06883.1, ESU07073.1, ESU07192.1, ESU07820.1, ESU07859.1, ESU08374.1, ESU09218.1, ESU09898.1, ESU10086.1, ESU10153.1, ESU10482.1, ESU10575.1, ESU10673.1, ESU10863.1, ESU11875.1, ESU15186.1, ESU15187.1, ESU15273.1, ESU15920.1, ESU17343.1, ESU17496.1, ESU17519.1, ESU17627.1, ESU17669.1, ESU18368.1	jgi|Golor4|4670058|fgenesh1_kg.Scaffold_29_#_40750_#_TRINITY_DN31747_c0_g1_i1, jgi|Golor4|5083524|fgenesh1_kg.Scaffold_119_#_3464_#_TRINITY_DN31747_c0_g1_i1		EEU33405.1, EEU33466.1, EEU33495.1, EEU33715.1, EEU34261.1, EEU34626.1, EEU34759.1, EEU34771.1, EEU34991.1, EEU35046.1, EEU35193.1, EEU35470.1, EEU35571.1, EEU35692.1, EEU35878.1, EEU35946.1, EEU36046.1, EEU36055.1, EEU36094.1, EEU36212.1, EEU36345.1, EEU36361.1, EEU36634.1, EEU37014.1, EEU37029.1, EEU37391.1, EEU37623.1, EEU37917.1, EEU37988.1, EEU38012.1, EEU38295.1, EEU38358.1, EEU38411.1, EEU…	XP_011393667.1, XP_011394847.1, XP_955809.1, XP_956503.2, XP_956504.2, XP_956812.3, XP_958290.2, XP_958356.1, XP_958984.1, XP_958992.3, XP_959040.3, XP_960276.1, XP_961786.2, XP_962721.1	PARAU_09236, PARAU_09343, PARAU_10986	XP_001903183.1, XP_001903713.1, XP_001903800.1, XP_001903837.1, XP_001904066.1, XP_001904074.1, XP_001904331.1, XP_001904361.1, XP_001904416.1, XP_001904427.1, XP_001904568.1, XP_001904598.1, XP_001904828.1, XP_001904846.1, XP_001905152.1, XP_001905198.1, XP_001905199.1, XP_001905261.1, XP_001906387.1, XP_001906523.1, XP_001906559.1, XP_001907100.1, XP_001907292.1, XP_001907982.1, XP_001908308.1,…		TLD03121.1, TLD03350.1, TLD03427.1, TLD03695.1, TLD04258.1, TLD05520.1, TLD07119.1, TLD07243.1, TLD07313.1, TLD07578.1, TLD07645.1, TLD09899.1, TLD10295.1, TLD12541.1, TLD15765.1, TLD15991.1, TLD16057.1, TLD16068.1, TLD16372.1, TLD16753.1, TLD17124.1, TLD17820.1	EHA46481.1, EHA46598.1, EHA48892.1, EHA49472.1, EHA50204.1, EHA51408.1, EHA51507.1, EHA51687.1, EHA51902.1, EHA52023.1, EHA52079.1, EHA53205.1, EHA56896.1, EHA58447.1	APA06485.1, APA06486.1, APA06559.1, APA07331.1, APA07332.1, APA07458.1, APA08917.1, APA09020.1, APA09178.1, APA09555.1, APA09556.1, APA09894.1, APA10356.1, APA12159.1, APA12500.1, APA14535.1, APA16225.1	KEY64096.1, KEY64145.1, KEY64849.1, KEY65399.1, KEY66210.1, KEY66237.1, KEY66238.1, KEY66375.1, KEY66480.1, KEY66671.1, KEY67046.1, KEY68194.1, KEY69030.1, KEY69208.1, KEY69481.1, KEY69606.1, KEY69689.1, KEY70179.1, KEY70192.1, KEY70831.1, KEY70843.1, KEY71237.1, KEY71266.1, KEY71781.1, KEY72158.1, KEY72214.1, KEY72228.1, KEY72262.1, KEY72640.1, KEY72696.1, KEY72960.1, KEY73177.1, KEY73413.1, KEY…			KUI63504.1, KUI63621.1, KUI64000.1, KUI66116.1, KUI66731.1, KUI66993.1, KUI67444.1, KUI67917.1, KUI67930.1, KUI68296.1, KUI68532.1, KUI68552.1, KUI69232.1, KUI69259.1, KUI69487.1, KUI69862.1, KUI70563.1, KUI70762.1, KUI71314.1, KUI71586.1, KUI71837.1, KUI72541.1, KUI73226.1, KUI74124.1	EGY14027.1, EGY14588.1, EGY16247.1, EGY16774.1, EGY17488.1, EGY17559.1, EGY17684.1, EGY18624.1, EGY19013.1, EGY21334.1, EGY21981.1, EGY21993.1, EGY21994.1, EGY22208.1, EGY22558.1, EGY23525.1
OG0000001	OR1_1083.t1, OR1_1500.t1, OR1_1572.t1, OR1_26.t1, OR1_3632.t1, OR1_3688.t1, OR1_4785.t1, OR1_4813.t1, OR1_5100.t1, OR1_5255.t1, OR1_5523.t1, OR1_5801.t1, OR1_607.t1, OR1_6081.t1, OR1_6098.t1, OR1_6800.t1, OR1_7316.t1, OR1_7548.t1, OR1_7973.t1, OR1_8394.t1, OR1_8527.t1, OR1_8584.t1	CAD6499692.1, CAD6500446.1, CAD6504827.1	XP_001550616.1, XP_001551254.1, XP_001555846.2, XP_024546272.1, XP_024546357.1, XP_024546597.1, XP_024546798.1, XP_024546921.1, XP_024547447.1, XP_024547722.1, XP_024548061.1, XP_024548684.1, XP_024549827.1, XP_024549992.1, XP_024552536.1, XP_024552714.1, XP_024553313.1, XP_024553573.1	EAQ83571.1, EAQ84514.1, EAQ85057.1, EAQ85421.1, EAQ86279.1, EAQ87749.1, EAQ88500.1, EAQ88789.1, EAQ89514.1, EAQ90290.1, EAQ91527.1, EAQ91858.1, EAQ92047.1, EAQ92116.1, EAQ93100.1	EFQ25243.1, EFQ25637.1, EFQ25834.1, EFQ25975.1, EFQ26909.1, EFQ27396.1, EFQ27819.1, EFQ28954.1, EFQ29636.1, EFQ30155.1, EFQ30518.1, EFQ30639.1, EFQ31000.1, EFQ31236.1, EFQ31270.1, EFQ31495.1, EFQ32387.1, EFQ32399.1, EFQ32463.1, EFQ32528.1, EFQ33109.1, EFQ33610.1, EFQ33611.1, EFQ33760.1, EFQ34111.1, EFQ34256.1, EFQ34309.1, EFQ34396.1, EFQ34550.1, EFQ34804.1, EFQ34832.1, EFQ34833.1, EFQ35162.1, EFQ…	KAF3759968.1, KAF3760259.1, KAF3760371.1, KAF3760509.1, KAF3760850.1, KAF3761233.1, KAF3761521.1, KAF3761966.1, KAF3762222.1, KAF3762613.1, KAF3762720.1, KAF3762737.1, KAF3762758.1, KAF3763194.1, KAF3763828.1, KAF3764025.1, KAF3764072.1, KAF3765113.1, KAF3765299.1, KAF3765348.1, KAF3766241.1, KAF3766616.1, KAF3766673.1, KAF3767984.1, KAF3768073.1, KAF3768488.1, KAF3768830.1, KAF3768837.1, KAF3768…	POS68616.1, POS68924.1, POS69299.1, POS69730.1, POS69965.1, POS70078.1, POS70193.1, POS70340.1, POS70730.1, POS71106.1, POS71273.1, POS71421.1, POS71719.1, POS71825.1, POS71938.1, POS71960.1, POS71961.1, POS72134.1, POS72588.1, POS72992.1, POS73219.1, POS73388.1, POS73428.1, POS73545.1, POS73564.1, POS73593.1, POS73662.1, POS73666.1, POS73752.1, POS73940.1, POS74014.1, POS74028.1, POS74112.1, POS…	RKF55770.1, RKF56660.1, RKF59949.1, RKF61231.1, RKF64650.1	POS82910.1, POS83162.1, POS85895.1, POS86072.1, POS86267.1	ESU05162.1, ESU05216.1, ESU06223.1, ESU06258.1, ESU07529.1, ESU07551.1, ESU07800.1, ESU07832.1, ESU08559.1, ESU09272.1, ESU09488.1, ESU09707.1, ESU09710.1, ESU09752.1, ESU09814.1, ESU09900.1, ESU10103.1, ESU10281.1, ESU10286.1, ESU10595.1, ESU10700.1, ESU10946.1, ESU11838.1, ESU12645.1, ESU13757.1, ESU13938.1, ESU13947.1, ESU14157.1, ESU14943.1, ESU15198.1, ESU16756.1, ESU17374.1, ESU17564.1, ESU…	jgi|Golor4|1215331|CE1215330_1411, jgi|Golor4|1526822|CE1526821_8019, jgi|Golor4|1744198|CE1744197_5352, jgi|Golor4|2596858|CE2596857_5831, jgi|Golor4|2628639|CE2628638_1076, jgi|Golor4|2908667|e_gw1.6.418.1, jgi|Golor4|371452|CE371451_2000, jgi|Golor4|4154410|fgenesh1_pg.Scaffold_123_#_402, jgi|Golor4|5424201|estExt_Genemark4.C_Scaffold_112_t20366, jgi|Golor4|5428426|estExt_Genemark4.C_Scaffold_…		EEU33397.1, EEU33792.1, EEU33856.1, EEU34002.1, EEU34878.1, EEU35672.1, EEU36421.1, EEU36616.1, EEU36675.1, EEU36740.1, EEU37535.1, EEU37615.1, EEU37771.1, EEU37813.1, EEU38078.1, EEU38096.1, EEU38374.1, EEU39747.1, EEU39773.1, EEU39864.1, EEU40004.1, EEU40699.1, EEU41984.1, EEU42187.1, EEU43132.1, EEU43787.1, EEU45246.1, EEU45681.1, EEU46893.1, EEU48527.1	XP_011392818.1, XP_011392819.1, XP_011394798.1, XP_011394859.1, XP_956434.2, XP_957087.1, XP_957977.3, XP_958522.1, XP_961803.1, XP_965585.2	PARAU_04261, PARAU_07834, PARAU_07982, PARAU_09358, PARAU_09368, PARAU_11545, PARAU_12340	XP_001903766.1, XP_001904011.1, XP_001904311.1, XP_001904610.1, XP_001904863.1, XP_001905134.1, XP_001905230.1, XP_001906350.1, XP_001907524.1, XP_001909040.1, XP_001909409.1, XP_001911554.1, XP_001912214.1, XP_001912280.1, XP_001912674.1, XP_001912730.1		TLD03299.1, TLD03406.1, TLD03408.1, TLD03941.1, TLD04973.1, TLD04984.1, TLD06966.1, TLD07033.1, TLD07072.1, TLD07193.1, TLD07820.1, TLD08484.1, TLD08901.1, TLD10630.1, TLD10723.1, TLD11100.1, TLD11113.1, TLD11300.1, TLD11315.1, TLD11339.1, TLD13711.1, TLD14020.1, TLD15465.1, TLD16436.1, TLD16847.1, TLD16868.1, TLD17104.1	EHA46033.1, EHA46574.1, EHA46638.1, EHA46679.1, EHA46742.1, EHA46962.1, EHA47058.1, EHA47158.1, EHA47562.1, EHA48134.1, EHA50007.1, EHA51365.1, EHA51660.1, EHA51673.1, EHA51893.1, EHA51939.1, EHA52954.1, EHA53216.1, EHA53278.1, EHA53568.1, EHA55983.1, EHA56132.1, EHA56176.1, EHA56823.1, EHA56857.1, EHA57580.1, EHA57628.1, EHA57767.1, EHA58238.1	APA06316.1, APA06424.1, APA08092.1, APA08632.1, APA10418.1, APA10777.1, APA11193.1, APA12577.1, APA13248.1, APA13624.1	KEY66070.1, KEY66972.1, KEY67480.1, KEY68503.1, KEY68531.1, KEY69017.1, KEY69349.1, KEY69826.1, KEY69934.1, KEY71439.1, KEY73521.1, KEY73537.1, KEY73883.1, KEY73893.1, KEY73986.1, KEY74468.1, KEY74551.1, KEY74717.1, KEY74738.1	CCG81424.1, CCG81425.1, CCG81943.1		KUI63951.1, KUI64393.1, KUI64603.1, KUI64803.1, KUI65185.1, KUI65839.1, KUI66065.1, KUI66386.1, KUI67161.1, KUI67230.1, KUI68340.1, KUI69419.1, KUI69553.1, KUI69605.1, KUI69725.1, KUI70914.1, KUI71035.1, KUI71727.1, KUI71853.1, KUI72102.1, KUI72105.1, KUI72396.1, KUI72613.1, KUI72793.1, KUI73557.1, KUI73848.1, KUI73890.1, KUI73938.1, KUI74018.1	EGY13748.1, EGY13935.1, EGY14194.1, EGY14547.1, EGY15177.1, EGY15207.1, EGY15287.1, EGY15310.1, EGY16042.1, EGY16413.1, EGY16765.1, EGY17065.1, EGY17503.1, EGY18169.1, EGY19006.1, EGY19047.1, EGY19976.1, EGY20216.1, EGY21307.1, EGY21375.1, EGY21490.1, EGY21643.1
OG0000002	OR1_1528.t1, OR1_4100.t1, OR1_4100.t2, OR1_4241.t1, OR1_4241.t2, OR1_4242.t1, OR1_5087.t1, OR1_5535.t1, OR1_7530.t1	CAD6502023.1, CAD6502465.1, CAD6504383.1	XP_001547359.1, XP_001549402.1, XP_001554970.2, XP_024548399.1, XP_024548614.1, XP_024548692.1, XP_024549059.1, XP_024549664.1, XP_024551029.1, XP_024551246.1, XP_024553093.1, XP_024553094.1, XP_024553126.1	EAQ84712.1, EAQ84853.1, EAQ85660.1, EAQ85836.1, EAQ87347.1, EAQ88176.1, EAQ88266.1, EAQ88490.1, EAQ88593.1, EAQ88703.1, EAQ89460.1, EAQ89710.1, EAQ90314.1, EAQ90696.1, EAQ91336.1, EAQ91451.1, EAQ91834.1, EAQ92443.1, EAQ93455.1	EFQ24904.1, EFQ25011.1, EFQ25312.1, EFQ25561.1, EFQ25684.1, EFQ26054.1, EFQ26057.1, EFQ26286.1, EFQ26811.1, EFQ26892.1, EFQ26912.1, EFQ27636.1, EFQ28541.1, EFQ28542.1, EFQ28775.1, EFQ28776.1, EFQ28952.1, EFQ29075.1, EFQ29560.1, EFQ29654.1, EFQ29769.1, EFQ30123.1, EFQ30124.1, EFQ30562.1, EFQ31054.1, EFQ31055.1, EFQ31394.1, EFQ32000.1, EFQ32026.1, EFQ32057.1, EFQ32583.1, EFQ32632.1, EFQ33073.1, EFQ…	KAF3760752.1, KAF3761731.1, KAF3761970.1, KAF3761973.1, KAF3763177.1, KAF3764517.1, KAF3764608.1, KAF3765146.1, KAF3766531.1, KAF3767016.1, KAF3767733.1, KAF3767734.1, KAF3768137.1, KAF3770582.1	POS68737.1, POS69266.1, POS70118.1, POS70662.1, POS70793.1, POS71550.1, POS71641.1, POS73385.1, POS76738.1, POS77892.1, POS79169.1, POS80043.1, POS80570.1	RKF53497.1, RKF58409.1, RKF60014.1	POS83988.1, POS84738.1, POS86536.1	ESU05865.1, ESU06948.1, ESU07094.1, ESU07855.1, ESU08333.1, ESU08883.1, ESU09349.1, ESU09350.1, ESU09364.1, ESU09401.1, ESU09418.1, ESU09566.1, ESU09641.1, ESU09685.1, ESU09976.1, ESU10073.1, ESU10226.1, ESU10279.1, ESU10310.1, ESU10372.1, ESU10711.1, ESU10715.1, ESU11431.1, ESU11682.1, ESU11837.1, ESU11854.1, ESU12265.1, ESU13900.1, ESU13944.1, ESU13946.1, ESU13987.1, ESU14010.1, ESU14203.1, ESU…	jgi|Golor4|2835391|CE2835390_5941, jgi|Golor4|2914831|e_gw1.29.425.1, jgi|Golor4|40716|CE40715_5634, jgi|Golor4|507786|CE507785_6681, jgi|Golor4|5345847|estExt_fgenesh1_pm.C_Scaffold_1220090, jgi|Golor4|866196|CE866195_6582		EEU33416.1, EEU33770.1, EEU33860.1, EEU33891.1, EEU34221.1, EEU34488.1, EEU34612.1, EEU34835.1, EEU35048.1, EEU35056.1, EEU35189.1, EEU35620.1, EEU35673.1, EEU35740.1, EEU35813.1, EEU36085.1, EEU36105.1, EEU36135.1, EEU36252.1, EEU36270.1, EEU36570.1, EEU36598.1, EEU36601.1, EEU36652.1, EEU36688.1, EEU36730.1, EEU36846.1, EEU37102.1, EEU37178.1, EEU37273.1, EEU37314.1, EEU37333.1, EEU37404.1, EEU…	XP_001728518.2, XP_011392800.1, XP_011392801.1, XP_011393831.1, XP_011393832.1, XP_011394336.1, XP_011395209.1, XP_011395210.1, XP_956770.1, XP_957118.2, XP_957418.1, XP_957775.1, XP_957841.1, XP_958236.3, XP_959016.1, XP_959353.3, XP_959354.2, XP_959355.2, XP_959357.3, XP_959358.1, XP_959365.1, XP_960091.1, XP_960101.1, XP_960102.1, XP_960268.3, XP_960315.2, XP_960463.1, XP_961055.3, XP_962936.1…	PARAU_03494, PARAU_04783, PARAU_10630, PARAU_11875, PARAU_11876	XP_001903229.1, XP_001903313.1, XP_001904053.1, XP_001904231.1, XP_001904502.1, XP_001905518.1, XP_001905852.1, XP_001906400.1, XP_001907152.1, XP_001908194.1, XP_001909016.1, XP_001909129.1, XP_001909237.1, XP_001910612.1, XP_001910926.1, XP_001911181.1, XP_001912425.1, XP_003437261.1, XP_003437300.1		TLD03338.1, TLD04456.1, TLD05462.1, TLD05561.1, TLD06638.1, TLD07709.1, TLD08600.1, TLD08782.1, TLD13655.1, TLD13698.1, TLD14337.1, TLD14424.1, TLD15993.1, TLD16445.1	EHA45884.1, EHA48749.1, EHA50230.1, EHA52021.1, EHA53403.1, EHA53463.1, EHA54329.1, EHA54330.1, EHA54713.1, EHA54714.1, EHA54715.1, EHA55324.1, EHA55543.1, EHA55655.1, EHA58520.1	APA06180.1, APA07767.1, APA09101.1, APA09830.1, APA09916.1, APA10092.1, APA11712.1, APA11946.1, APA12303.1, APA15836.1, APA16307.1	KEY65139.1, KEY65206.1, KEY66042.1, KEY66307.1, KEY66909.1, KEY68758.1, KEY69401.1, KEY69823.1, KEY70332.1, KEY70989.1, KEY71314.1, KEY72880.1, KEY74257.1, KEY75075.1, KEY75160.1	CCG80660.1	KIS71066.1	KUI63715.1, KUI63992.1, KUI65036.1, KUI65233.1, KUI65414.1, KUI68873.1, KUI69847.1, KUI70286.1, KUI70515.1, KUI71409.1, KUI72364.1	EGY13471.1, EGY13723.1, EGY13724.1, EGY14033.1, EGY14068.1, EGY14687.1, EGY15223.1, EGY15930.1, EGY16245.1, EGY16928.1, EGY17570.1, EGY18406.1, EGY18548.1, EGY18637.1, EGY18828.1, EGY20090.1, EGY20441.1, EGY20562.1, EGY20682.1, EGY20716.1, EGY20848.1, EGY22191.1, EGY23483.1, EGY23751.1, EGY23786.1
OG0000003	OR1_1236.t1, OR1_1338.t1, OR1_4235.t1, OR1_8600.t1	CAD6503671.1, CAD6504995.1, CAD6505280.1, CAD6505415.1	XP_001548464.2, XP_001548878.1, XP_001550345.1, XP_001551253.2, XP_001551296.1, XP_001551761.1, XP_001553250.1, XP_001555596.1, XP_001557507.1, XP_001560671.2, XP_001560807.1, XP_024546003.1, XP_024546004.1, XP_024546022.1, XP_024546639.1, XP_024546640.1, XP_024546922.1, XP_024546923.1, XP_024547483.1, XP_024547484.1, XP_024547765.1, XP_024548998.1, XP_024549461.1, XP_024549607.1, XP_024549948.1,…	EAQ82879.1, EAQ82931.1, EAQ83429.1, EAQ83563.1, EAQ83615.1, EAQ84241.1, EAQ84790.1, EAQ85082.1, EAQ85384.1, EAQ86359.1, EAQ86390.1, EAQ88253.1, EAQ88778.1, EAQ90179.1, EAQ90372.1, EAQ92009.1, EAQ93076.1, EAQ93297.1, EAQ93829.1, EAQ93893.1	EFQ25416.1, EFQ25630.1, EFQ26564.1, EFQ27348.1, EFQ29203.1, EFQ29694.1, EFQ30571.1, EFQ30668.1, EFQ30802.1, EFQ31550.1, EFQ32225.1, EFQ32309.1, EFQ32505.1, EFQ33168.1, EFQ33336.1, EFQ33686.1, EFQ33939.1, EFQ33957.1, EFQ34409.1, EFQ34481.1, EFQ34696.1, EFQ34994.1, EFQ35304.1, EFQ35394.1, EFQ35775.1, EFQ35943.1, EFQ36172.1, EFQ36491.1, EFQ36588.1, EFQ36651.1, EFQ36800.1	KAF3759880.1, KAF3760414.1, KAF3761041.1, KAF3761194.1, KAF3761297.1, KAF3761690.1, KAF3762099.1, KAF3762252.1, KAF3762818.1, KAF3763010.1, KAF3763039.1, KAF3763197.1, KAF3763885.1, KAF3764150.1, KAF3764281.1, KAF3764329.1, KAF3764671.1, KAF3764673.1, KAF3764978.1, KAF3765281.1, KAF3765317.1, KAF3766608.1, KAF3766613.1, KAF3766638.1, KAF3766688.1, KAF3766716.1, KAF3767097.1, KAF3767728.1, KAF3767…	POS68607.1, POS69339.1, POS71177.1, POS71665.1, POS72043.1, POS72416.1, POS74413.1, POS74862.1, POS75424.1, POS75823.1, POS75852.1, POS77323.1, POS77854.1, POS77905.1, POS78306.1, POS78406.1, POS78941.1, POS79309.1, POS79670.1, POS80202.1, POS80608.1, POS81271.1	RKF53158.1, RKF59661.1, RKF60470.1, RKF61919.1, RKF62436.1	POS82511.1, POS85820.1, POS86687.1, POS87511.1, POS87586.1	ESU05209.1, ESU05931.1, ESU06915.1, ESU07377.1, ESU07746.1, ESU08941.1, ESU09177.1, ESU09316.1, ESU09468.1, ESU09872.1, ESU10661.1, ESU11603.1, ESU11755.1, ESU13217.1, ESU14115.1, ESU14553.1, ESU16051.1, ESU16201.1, ESU17150.1, ESU17643.1, ESU18221.1	jgi|Golor4|2908522|e_gw1.6.867.1, jgi|Golor4|4345319|fgenesh1_kg.Scaffold_6_#_15712_#_TRINITY_DN32703_c1_g2_i1, jgi|Golor4|5167307|fgenesh1_kg.Scaffold_120_#_18008_#_TRINITY_DN32703_c1_g2_i1, jgi|Golor4|5322365|fgenesh1_pm.Scaffold_9_#_96, jgi|Golor4|5323490|fgenesh1_pm.Scaffold_29_#_336, jgi|Golor4|5324664|fgenesh1_pm.Scaffold_113_#_537, jgi|Golor4|5326673|fgenesh1_pm.Scaffold_119_#_81, jgi|Golo…	XP_007405232.1, XP_007409999.1, XP_007412745.1, XP_007412778.1	EEU33676.1, EEU33946.1, EEU34950.1, EEU36326.1, EEU36391.1, EEU36412.1, EEU36684.1, EEU37561.1, EEU37564.1, EEU37649.1, EEU38965.1, EEU39414.1, EEU40149.1, EEU40386.1, EEU40455.1, EEU40634.1, EEU41885.1, EEU42125.1, EEU43186.1, EEU43642.1, EEU43678.1, EEU43785.1, EEU43903.1, EEU46230.1, EEU46530.1, EEU46912.1, EEU47379.1	XP_001728262.2, XP_011395298.1, XP_011395299.1, XP_957468.3, XP_958171.3, XP_960508.2, XP_961178.3, XP_964545.2, XP_964773.2, XP_965693.3	PARAU_03616, PARAU_03638, PARAU_08575, PARAU_10510, PARAU_10839, PARAU_11104	XP_001903466.1, XP_001903774.1, XP_001904309.1, XP_001904544.1, XP_001904818.1, XP_001904856.1, XP_001904911.1, XP_001905777.1, XP_001905808.1, XP_001906030.1, XP_001908776.1, XP_001909165.1, XP_001910643.1, XP_001910701.1, XP_001911410.1, XP_001911586.1, XP_001912174.1, XP_001912325.1, XP_001912688.1, XP_001912728.1, XP_003437265.1, XP_003437457.1	EFP88997.2	TLD03490.1, TLD05416.1, TLD05445.1, TLD05923.1, TLD06937.1, TLD07317.1, TLD07388.1, TLD09350.1, TLD11227.1, TLD11256.1, TLD11363.1, TLD12037.1, TLD13347.1, TLD14023.1, TLD14133.1, TLD15925.1, TLD16131.1, TLD17045.1, TLD17416.1	EHA45735.1, EHA45769.1, EHA46558.1, EHA47706.1, EHA49070.1, EHA49930.1, EHA50188.1, EHA51853.1, EHA51862.1, EHA53288.1, EHA53565.1, EHA54417.1, EHA54975.1, EHA55869.1, EHA56324.1, EHA57929.1	APA05349.1, APA06474.1, APA07161.1, APA07571.1, APA08026.1, APA09339.1, APA10048.1, APA10737.1, APA11037.1, APA11991.1, APA12062.1, APA13246.1, APA13812.1, APA14669.1, APA14869.1, APA15015.1, APA15471.1, APA16264.1	KEY64545.1, KEY65333.1, KEY66845.1, KEY67656.1, KEY70890.1, KEY70991.1, KEY71251.1, KEY72632.1, KEY73210.1, KEY73626.1, KEY73982.1, KEY74571.1, KEY75120.1	CCG83837.1, CCG83893.1, CCG85018.1	KIS66423.1, KIS66430.1, KIS67840.1, KIS69144.1, KIS69250.1, KIS69523.1, KIS70914.1	KUI63648.1, KUI64015.1, KUI64396.1, KUI65174.1, KUI65597.1, KUI65773.1, KUI66366.1, KUI66831.1, KUI66843.1, KUI67142.1, KUI67396.1, KUI67782.1, KUI68880.1, KUI69004.1, KUI69640.1, KUI69873.1, KUI69909.1, KUI69929.1, KUI70046.1, KUI70381.1, KUI70535.1, KUI70713.1, KUI71222.1, KUI71282.1, KUI71302.1, KUI71427.1, KUI71447.1, KUI71857.1, KUI71864.1, KUI71944.1, KUI71947.1, KUI71979.1, KUI72124.1, KUI…	EGY13728.1, EGY14473.1, EGY15313.1, EGY16756.1, EGY16897.1, EGY17401.1, EGY17847.1, EGY22381.1, EGY23429.1
OG0000004	OR1_2173.t1		XP_001546099.2, XP_001546730.2, XP_001549783.1, XP_001555131.1, XP_001557334.1, XP_024546647.1, XP_024546913.1, XP_024547118.1, XP_024547167.1, XP_024547444.1, XP_024548304.1, XP_024548916.1, XP_024549115.1, XP_024549116.1, XP_024549149.1, XP_024549500.1, XP_024549625.1, XP_024549626.1, XP_024549950.1, XP_024550155.1, XP_024550523.1, XP_024550524.1, XP_024550855.1, XP_024550905.1, XP_024551892.1,…	EAQ82882.1, EAQ84151.1, EAQ87603.1, EAQ89724.1, EAQ90448.1, EAQ91953.1, EAQ91979.1, EAQ93756.1	EFQ25722.1, EFQ25830.1, EFQ27415.1, EFQ28241.1, EFQ28374.1, EFQ30167.1, EFQ30354.1, EFQ30861.1, EFQ32426.1, EFQ34107.1, EFQ34239.1, EFQ34355.1, EFQ34386.1, EFQ35379.1, EFQ35498.1, EFQ36017.1, EFQ36147.1, EFQ36728.1	KAF3760003.1, KAF3760461.1, KAF3760511.1, KAF3760831.1, KAF3761473.1, KAF3761901.1, KAF3761990.1, KAF3762783.1, KAF3762905.1, KAF3762961.1, KAF3763647.1, KAF3764144.1, KAF3764332.1, KAF3765044.1, KAF3765645.1, KAF3766200.1, KAF3766495.1, KAF3766497.1, KAF3766598.1, KAF3767159.1, KAF3767272.1, KAF3768061.1, KAF3768128.1, KAF3768986.1, KAF3769537.1, KAF3769549.1, KAF3770676.1, KAF3771022.1, KAF3771…	POS68867.1, POS69051.1, POS69252.1, POS70279.1, POS70842.1, POS70988.1, POS71228.1, POS73869.1, POS73879.1, POS75002.1, POS77581.1, POS80235.1, POS81255.1			ESU05247.1, ESU05393.1, ESU07427.1, ESU07535.1, ESU07548.1, ESU07581.1, ESU07659.1, ESU08278.1, ESU08313.1, ESU08411.1, ESU09145.1, ESU09343.1, ESU09529.1, ESU09631.1, ESU09852.1, ESU09948.1, ESU10287.1, ESU10679.1, ESU13930.1, ESU13998.1, ESU15249.1, ESU15274.1, ESU15299.1, ESU16326.1, ESU16986.1, ESU17186.1, ESU17294.1, ESU17404.1, ESU17457.1, ESU17472.1, ESU18337.1			EEU33426.1, EEU33642.1, EEU33747.1, EEU34001.1, EEU34088.1, EEU34124.1, EEU34183.1, EEU34187.1, EEU34248.1, EEU34250.1, EEU34273.1, EEU34680.1, EEU34768.1, EEU34879.1, EEU34983.1, EEU35047.1, EEU35088.1, EEU35183.1, EEU35258.1, EEU35414.1, EEU35748.1, EEU35794.1, EEU35806.1, EEU35828.1, EEU35860.1, EEU35871.1, EEU36011.1, EEU36052.1, EEU36074.1, EEU36127.1, EEU36161.1, EEU36200.1, EEU36513.1, EEU…	XP_011393060.1, XP_011393061.1, XP_011393342.1, XP_011393714.1, XP_011393716.1, XP_011394351.1, XP_011394425.1, XP_011394928.1, XP_011395083.1, XP_011395397.1, XP_955771.1, XP_955881.1, XP_955884.1, XP_955911.2, XP_957983.1, XP_958501.2, XP_958565.2, XP_960100.3, XP_960281.3, XP_961943.3, XP_962493.2, XP_962689.2, XP_963582.1, XP_964033.2, XP_964635.3, XP_965049.2		XP_001903093.1, XP_001903493.1, XP_001903530.1, XP_001903631.1, XP_001903734.1, XP_001903771.1, XP_001903812.1, XP_001903863.1, XP_001904229.1, XP_001904489.1, XP_001904572.1, XP_001904591.1, XP_001904899.1, XP_001905013.1, XP_001905614.1, XP_001905817.1, XP_001906414.1, XP_001907092.1, XP_001907670.1, XP_001907980.1, XP_001908443.1, XP_001909359.1, XP_001909656.1, XP_001909658.1, XP_001910141.1,…		TLD03657.1, TLD04832.1, TLD05008.1, TLD06704.1, TLD07066.1, TLD07617.1, TLD08897.1, TLD09112.1, TLD10689.1, TLD12070.1, TLD13936.1, TLD14262.1, TLD16076.1	EHA45848.1, EHA46654.1, EHA47721.1, EHA48579.1, EHA49629.1, EHA50233.1, EHA53450.1, EHA54220.1, EHA55376.1, EHA57636.1	APA05395.1, APA05697.1, APA07154.1, APA07448.1, APA08190.1, APA08676.1, APA08799.1, APA09141.1, APA10909.1, APA11782.1, APA11880.1, APA12555.1, APA14017.1, APA14021.1, APA15740.1, APA15896.1, APA15988.1	KEY63813.1, KEY63891.1, KEY63935.1, KEY64209.1, KEY64228.1, KEY64556.1, KEY65531.1, KEY66213.1, KEY66570.1, KEY67735.1, KEY69073.1, KEY69346.1, KEY69592.1, KEY69918.1, KEY70481.1, KEY70830.1, KEY71004.1, KEY71445.1, KEY71737.1, KEY72507.1, KEY72614.1, KEY72990.1, KEY73455.1, KEY73596.1, KEY73597.1, KEY74393.1, KEY74629.1, KEY74740.1, KEY74841.1, KEY75193.1			KUI63676.1, KUI65706.1, KUI68154.1, KUI68623.1, KUI68836.1, KUI69224.1, KUI69595.1, KUI69658.1, KUI69762.1, KUI72547.1, KUI72877.1, KUI74032.1, KUI74381.1	EGY15564.1, EGY15871.1, EGY19555.1, EGY22193.1
OG0000005	OR1_1020.t1, OR1_1751.t1, OR1_2271.t1, OR1_3668.t1, OR1_4797.t1, OR1_5488.t1, OR1_6057.t1, OR1_6139.t1, OR1_6768.t1, OR1_6768.t2, OR1_7829.t1	CAD6504708.1	XP_001548419.1, XP_001553240.1, XP_001553245.1, XP_001558907.1, XP_024547809.1, XP_024549083.1, XP_024549501.1, XP_024551869.1, XP_024552219.1, XP_024553353.1	EAQ83135.1, EAQ83177.1, EAQ83271.1, EAQ83401.1, EAQ83639.1, EAQ84467.1, EAQ84607.1, EAQ85056.1, EAQ85252.1, EAQ85366.1, EAQ85642.1, EAQ86198.1, EAQ86334.1, EAQ86340.1, EAQ86415.1, EAQ86423.1, EAQ86503.1, EAQ86619.1, EAQ86783.1, EAQ87021.1, EAQ87022.1, EAQ87479.1, EAQ87765.1, EAQ87854.1, EAQ88405.1, EAQ88552.1, EAQ89440.1, EAQ89503.1, EAQ89525.1, EAQ90083.1, EAQ91480.1, EAQ91520.1, EAQ91590.1, EAQ…	EFQ25116.1, EFQ25679.1, EFQ25762.1, EFQ27332.1, EFQ27394.1, EFQ28963.1, EFQ29051.1, EFQ30363.1, EFQ30762.1, EFQ31130.1, EFQ31502.1, EFQ33676.1, EFQ33926.1, EFQ34021.1, EFQ34070.1, EFQ34071.1, EFQ34537.1, EFQ34588.1, EFQ34827.1, EFQ34935.1, EFQ35170.1, EFQ35295.1, EFQ35556.1, EFQ35966.1, EFQ36036.1, EFQ36324.1, EFQ36423.1, EFQ36570.1	KAF3761585.1, KAF3761734.1, KAF3762945.1, KAF3762978.1, KAF3763853.1, KAF3764435.1, KAF3765662.1, KAF3767056.1, KAF3768607.1, KAF3769565.1, KAF3769733.1, KAF3771142.1	POS68692.1, POS68774.1, POS68822.1, POS69619.1, POS70289.1, POS70348.1, POS71737.1, POS71997.1, POS72391.1, POS72583.1, POS73051.1, POS73477.1, POS73489.1, POS74429.1, POS74888.1, POS75137.1, POS75158.1, POS75413.1, POS75651.1, POS77022.1, POS78277.1, POS78377.1, POS78662.1, POS78939.1, POS79082.1	RKF57887.1	POS85247.1	ESU07609.1, ESU08037.1, ESU08386.1, ESU09195.1, ESU09501.1, ESU09569.1, ESU10642.1, ESU12158.1, ESU12276.1, ESU12484.1, ESU14240.1, ESU15395.1, ESU18102.1	jgi|Golor4|2904867|e_gw1.1.1735.1, jgi|Golor4|5320528|fgenesh1_pm.Scaffold_5_#_78	XP_007408111.1, XP_007410836.1, XP_007413420.1, XP_007413456.1	EEU34899.1, EEU35874.1, EEU35953.1, EEU36854.1, EEU37392.1, EEU37856.1, EEU38349.1, EEU39531.1, EEU39957.1, EEU40227.1, EEU40418.1, EEU44782.1	XP_955892.1, XP_956109.2, XP_958254.1, XP_958368.1, XP_958583.1, XP_959466.1, XP_959499.1, XP_961662.1, XP_962414.2, XP_962644.1, XP_963702.1, XP_965386.2, XP_965498.1, XP_965598.1	PARAU_06833, PARAU_07890, PARAU_12135	XP_001903276.1, XP_001903620.1, XP_001903701.1, XP_001903874.1, XP_001904712.1, XP_001904825.1, XP_001904958.1, XP_001905203.1, XP_001905612.1, XP_001905623.1, XP_001905728.1, XP_001906078.1, XP_001906507.1, XP_001906521.1, XP_001906795.1, XP_001906810.1, XP_001906822.1, XP_001907069.1, XP_001907502.1, XP_001907637.1, XP_001907679.1, XP_001907702.1, XP_001909024.1, XP_001909116.1, XP_001910397.1,…	EFP80989.1, EFP90850.1, EFP91710.1, EHS62444.1	TLD04315.1, TLD04482.1, TLD07639.1, TLD08291.1, TLD08297.1, TLD08694.1, TLD08978.1, TLD09432.1, TLD09906.1, TLD10402.1, TLD10527.1, TLD10673.1, TLD10834.1, TLD12987.1, TLD13332.1, TLD14410.1, TLD15511.1, TLD16094.1, TLD16223.1, TLD16273.1, TLD17958.1	EHA46570.1, EHA47415.1, EHA47798.1, EHA50370.1, EHA50587.1, EHA51202.1, EHA51323.1, EHA51683.1, EHA51749.1, EHA51823.1, EHA52001.1, EHA52118.1, EHA55166.1, EHA55212.1, EHA55722.1, EHA55842.1, EHA56025.1, EHA56310.1, EHA56421.1, EHA56498.1, EHA56694.1, EHA57596.1, EHA58324.1	APA05399.1, APA05793.1, APA09140.1, APA09281.1, APA12064.1, APA12066.1, APA12997.1, APA13672.1, APA15869.1	KEY64087.1, KEY64195.1, KEY65337.1, KEY65497.1, KEY65695.1, KEY66077.1, KEY66385.1, KEY66401.1, KEY66679.1, KEY66710.1, KEY68162.1, KEY69031.1, KEY69252.1, KEY69258.1, KEY69478.1, KEY69581.1, KEY70136.1, KEY70168.1, KEY71184.1, KEY71229.1, KEY71532.1, KEY71701.1, KEY72327.1, KEY72625.1, KEY72672.1, KEY73075.1, KEY73176.1, KEY73193.1, KEY73428.1, KEY73481.1, KEY73509.1, KEY73698.1, KEY73842.1, KEY…			KUI63897.1, KUI64591.1, KUI66961.1, KUI68147.1, KUI69920.1, KUI70059.1, KUI70686.1, KUI71749.1, KUI72192.1, KUI73733.1	EGY13846.1, EGY14189.1, EGY14544.1, EGY15133.1, EGY15143.1, EGY15511.1, EGY16057.1, EGY16236.1, EGY16544.1, EGY16927.1, EGY16992.1, EGY17063.1, EGY17523.1, EGY18914.1, EGY19267.1, EGY19943.1, EGY20195.1, EGY20283.1, EGY21187.1, EGY21381.1, EGY21435.1, EGY21971.1, EGY22966.1, EGY23318.1, EGY23357.1, EGY23592.1
OG0000006	OR1_3122.t1, OR1_6005.t1, OR1_6033.t1, OR1_7258.t1, OR1_8120.t1	CAD6499704.1, CAD6501079.1	XP_001546294.1, XP_001546884.1, XP_001547995.1, XP_001548505.1, XP_001549084.2, XP_001551569.2, XP_001552101.2, XP_001552799.1, XP_001554059.1, XP_001556648.1, XP_001558734.2, XP_024546267.1, XP_024547214.1, XP_024549173.1, XP_024549711.1, XP_024550026.1, XP_024550104.1, XP_024551016.1, XP_024551237.1, XP_024551238.1, XP_024551512.1, XP_024552261.1, XP_024552796.1, XP_024553011.1, XP_024553062.1	EAQ83183.1, EAQ83517.1, EAQ83612.1, EAQ83798.1, EAQ84742.1, EAQ85137.1, EAQ86381.1, EAQ86889.1, EAQ90271.1, EAQ90474.1, EAQ91002.1, EAQ91691.1, EAQ92939.1	EFQ26921.1, EFQ27097.1, EFQ27234.1, EFQ29937.1, EFQ30237.1, EFQ30362.1, EFQ30973.1, EFQ31211.1, EFQ32085.1, EFQ33893.1, EFQ34146.1, EFQ35567.1, EFQ35639.1, EFQ36418.1, EFQ36692.1, EFQ36764.1	KAF3760456.1, KAF3761189.1, KAF3761241.1, KAF3761474.1, KAF3761530.1, KAF3761821.1, KAF3761845.1, KAF3762959.1, KAF3763330.1, KAF3763605.1, KAF3764047.1, KAF3764260.1, KAF3764491.1, KAF3764658.1, KAF3764832.1, KAF3765338.1, KAF3765884.1, KAF3767979.1, KAF3769360.1, KAF3769436.1, KAF3770133.1, KAF3770428.1, KAF3770726.1, KAF3771349.1	POS70299.1, POS70819.1, POS70987.1, POS71052.1, POS71328.1, POS71340.1, POS71632.1, POS71656.1, POS72258.1, POS72352.1, POS72615.1, POS73519.1, POS73685.1, POS73857.1, POS74452.1, POS74748.1, POS75629.1, POS75729.1, POS76577.1, POS76602.1, POS78918.1, POS78982.1, POS79016.1, POS79770.1, POS80532.1	RKF58056.1, RKF64426.1	POS82341.1, POS84109.1, POS86219.1, POS86336.1	ESU05366.1, ESU06602.1, ESU08294.1, ESU08738.1, ESU08799.1, ESU09339.1, ESU09469.1, ESU10051.1, ESU10228.1, ESU10253.1, ESU10330.1, ESU10438.1, ESU11705.1, ESU13798.1, ESU16308.1, ESU16772.1, ESU17128.1	jgi|Golor4|2922944|e_gw1.118.683.1, jgi|Golor4|5322284|fgenesh1_pm.Scaffold_9_#_15, jgi|Golor4|5323725|fgenesh1_pm.Scaffold_112_#_111, jgi|Golor4|5324744|fgenesh1_pm.Scaffold_113_#_617	XP_007407814.1	EEU33482.1, EEU34320.1, EEU34576.1, EEU34722.1, EEU35455.1, EEU35753.1, EEU35913.1, EEU36300.1, EEU36354.1, EEU36586.1, EEU36713.1, EEU37282.1, EEU37540.1, EEU37657.1, EEU38184.1, EEU38805.1, EEU39258.1, EEU39828.1, EEU39857.1, EEU40071.1, EEU40153.1, EEU40953.1, EEU41476.1, EEU42601.1, EEU42770.1, EEU43388.1, EEU44013.1, EEU45685.1, EEU46531.1, EEU47386.1, EEU47673.1	XP_001728337.2, XP_957777.1, XP_959425.2, XP_959691.3, XP_960542.1, XP_963321.1, XP_964151.2	PARAU_04305, PARAU_09529, PARAU_10906	XP_001903986.1, XP_001904026.1, XP_001905949.1, XP_001905950.1, XP_001907517.1, XP_001907929.1, XP_001909537.1, XP_001912823.1	EFP80736.2, EFP80737.1, EFP80738.2	TLD03880.1, TLD05587.1, TLD08940.1, TLD12597.1, TLD14218.1, TLD15411.1, TLD16434.1	EHA47033.1, EHA47305.1, EHA49073.1, EHA50459.1, EHA50726.1, EHA51706.1, EHA55205.1, EHA56250.1, EHA58018.1	APA05290.1, APA05366.1, APA05466.1, APA05630.1, APA06215.1, APA06956.1, APA08094.1, APA08577.1, APA08765.1, APA09233.1, APA09831.1, APA09951.1, APA10204.1, APA10314.1, APA11811.1, APA12131.1, APA13108.1, APA14254.1, APA16039.1, APA16126.1	KEY64584.1, KEY66662.1, KEY66863.1, KEY68267.1, KEY68604.1, KEY68870.1, KEY69590.1, KEY70382.1, KEY70977.1, KEY71243.1, KEY72411.1, KEY72508.1, KEY72753.1, KEY72827.1, KEY73919.1, KEY74526.1, KEY74828.1	CCG81915.1, CCG83650.1, CCG83825.2, CCG84568.1, CCG84646.1, CCG84744.1, CCG84878.1, CCG85062.1	KIS65690.1, KIS65892.1, KIS66248.1, KIS66460.1, KIS68819.1, KIS69237.1, KIS69269.1, KIS69389.1, KIS70745.1, KIS70849.1, KIS71141.1, KIS71591.1	KUI64102.1, KUI64144.1, KUI64786.1, KUI65043.1, KUI65221.1, KUI68182.1, KUI69029.1, KUI69188.1, KUI69523.1, KUI69750.1, KUI70582.1, KUI71730.1, KUI71885.1, KUI72736.1, KUI72789.1, KUI73739.1	EGY13874.1, EGY14057.1, EGY15878.1, EGY16400.1, EGY16609.1, EGY17073.1, EGY17423.1, EGY17521.1, EGY17898.1, EGY19018.1, EGY20880.1, EGY21325.1, EGY22260.1, EGY23458.1
OG0000007	OR1_1241.t1, OR1_5650.t1, OR1_660.t1, OR1_7507.t1, OR1_8238.t1		XP_001557060.1, XP_001558952.2, XP_024545901.1, XP_024549041.1, XP_024549743.1, XP_024552768.1, XP_024552769.1, XP_024552825.1	EAQ83181.1, EAQ84243.1, EAQ84732.1, EAQ85575.1, EAQ86385.1, EAQ86894.1, EAQ87856.1, EAQ88528.1, EAQ91166.1, EAQ91811.1, EAQ91853.1, EAQ92011.1, EAQ92786.1	EFQ25774.1, EFQ25775.1, EFQ26763.1, EFQ27365.1, EFQ28216.1, EFQ28367.1, EFQ30570.1, EFQ30788.1, EFQ31018.1, EFQ32027.1, EFQ32227.1, EFQ33338.1, EFQ33361.1, EFQ33931.1, EFQ34123.1, EFQ35173.1, EFQ35393.1, EFQ35948.1, EFQ36279.1, EFQ36280.1, EFQ36290.1, EFQ36395.1, EFQ36625.1, EFQ36689.1, EFQ36694.1, EFQ36730.1, EFQ36747.1	KAF3760047.1, KAF3760395.1, KAF3760416.1, KAF3762831.1, KAF3762976.1, KAF3763390.1, KAF3763946.1, KAF3765254.1, KAF3765286.1, KAF3766609.1, KAF3766681.1, KAF3768085.1, KAF3768157.1, KAF3768164.1, KAF3768165.1, KAF3769382.1, KAF3769432.1, KAF3771163.1	POS68881.1, POS69306.1, POS70096.1, POS71320.1, POS71363.1, POS71404.1, POS71717.1, POS71845.1, POS71854.1, POS72095.1, POS72527.1, POS72815.1, POS73579.1, POS74005.1, POS74158.1, POS74214.1, POS74346.1, POS74651.1, POS74652.1, POS75242.1, POS76180.1, POS76982.1, POS77700.1, POS78112.1, POS78118.1, POS78459.1, POS79870.1, POS79871.1		POS82763.1	ESU07145.1, ESU07825.1, ESU09893.1, ESU10486.1, ESU10550.1, ESU11810.1, ESU14500.1, ESU15174.1, ESU17284.1			EEU34613.1, EEU34973.1, EEU34994.1, EEU36061.1, EEU36919.1, EEU37129.1, EEU37200.1, EEU41127.1, EEU43720.1, EEU47356.1, EEU48982.1	XP_955938.1, XP_958135.3, XP_958169.1, XP_959122.2, XP_965600.1		XP_001904114.1, XP_001904308.1, XP_001904579.1, XP_001904919.1, XP_001905278.1, XP_001905772.1, XP_001908855.1, XP_001908964.1, XP_001910647.1, XP_003437455.1		TLD03114.1, TLD03497.1, TLD03866.1, TLD03911.1, TLD04408.1, TLD05221.1, TLD05739.1, TLD07120.1, TLD07407.1, TLD07869.1, TLD08310.1, TLD08427.1, TLD09983.1, TLD09984.1, TLD10127.1, TLD10484.1, TLD10619.1, TLD10842.1, TLD14077.1, TLD14361.1, TLD15773.1, TLD16229.1, TLD16313.1, TLD16314.1, TLD16699.1, TLD16759.1, TLD16851.1, TLD16856.1, TLD17405.1, TLD17437.1, TLD17602.1, TLD17603.1, TLD17606.1, TLD…	EHA46334.1, EHA46696.1, EHA46703.1, EHA46997.1, EHA47101.1, EHA47770.1, EHA48594.1, EHA49058.1, EHA49287.1, EHA51104.1, EHA51112.1, EHA52508.1, EHA55991.1, EHA56041.1, EHA57854.1, EHA58164.1, EHA58165.1, EHA58179.1	APA05675.1, APA05821.1, APA05830.1, APA06275.1, APA08511.1, APA08629.1, APA08742.1, APA10415.1, APA10781.1, APA11194.1, APA14871.1, APA15730.1, APA15878.1, APA16269.1	KEY63875.1, KEY64040.1, KEY64667.1, KEY66396.1, KEY67014.1, KEY67212.1, KEY68502.1, KEY68600.1, KEY68760.1, KEY68922.1, KEY69108.1, KEY69206.1, KEY70889.1, KEY72258.1, KEY72642.1, KEY72789.1, KEY73051.1, KEY73161.1, KEY73585.1, KEY73875.1, KEY74555.1, KEY74780.1, KEY74803.1, KEY74819.1, KEY75124.1			KUI63312.1, KUI64108.1, KUI64629.1, KUI65003.1, KUI65004.1, KUI66310.1, KUI66526.1, KUI67059.1, KUI67060.1, KUI69401.1, KUI69408.1, KUI69685.1, KUI69795.1, KUI71278.1, KUI71344.1, KUI71345.1, KUI71938.1, KUI72647.1, KUI72656.1, KUI73152.1, KUI73219.1, KUI73389.1, KUI74135.1	EGY16106.1, EGY18114.1, EGY19819.1, EGY19840.1, EGY22026.1
OG0000008								RKF62435.1, RKF63121.1, RKF65623.1	POS81624.1, POS81644.1, POS81682.1, POS81712.1, POS81735.1, POS81782.1, POS81783.1, POS81787.1, POS81813.1, POS81816.1, POS81818.1, POS81819.1, POS81821.1, POS81828.1, POS81832.1, POS81835.1, POS81841.1, POS81842.1, POS81875.1, POS81898.1, POS81933.1, POS81934.1, POS81941.1, POS81952.1, POS81988.1, POS81994.1, POS82000.1, POS82001.1, POS82015.1, POS82016.1, POS82019.1, POS82033.1, POS82042.1, POS…		jgi|Golor4|4460514|fgenesh1_kg.Scaffold_8_#_26716_#_TRINITY_DN36578_c11_g5_i1, jgi|Golor4|4733325|fgenesh1_kg.Scaffold_112_#_51966_#_TRINITY_DN36394_c7_g6_i1, jgi|Golor4|4766498|fgenesh1_kg.Scaffold_113_#_9607_#_TRINITY_DN31946_c0_g7_i1, jgi|Golor4|4986203|fgenesh1_kg.Scaffold_116_#_8351_#_TRINITY_DN35589_c3_g1_i2, jgi|Golor4|5050816|fgenesh1_kg.Scaffold_118_#_11486_#_TRINITY_DN36394_c7_g4_i3, jg…				PARAU_10028
OG0000009	OR1_1234.t1, OR1_2674.t1, OR1_4022.t1, OR1_4022.t2, OR1_90.t1		XP_001548196.2, XP_001548625.1, XP_001552368.1, XP_001553415.1, XP_001556658.1, XP_001558095.1, XP_001559281.2, XP_001559357.1, XP_001559633.1, XP_024546746.1, XP_024550016.1, XP_024550245.1, XP_024550954.1, XP_024551225.1, XP_024551557.1, XP_024552167.1, XP_024552715.1, XP_024552716.1, XP_024553127.1	EAQ82924.1, EAQ83028.1, EAQ83060.1, EAQ84387.1, EAQ85420.1, EAQ85483.1, EAQ87094.1, EAQ87353.1, EAQ87707.1, EAQ87829.1, EAQ88634.1, EAQ91895.1, EAQ92920.1, EAQ93295.1	EFQ25209.1, EFQ25917.1, EFQ27331.1, EFQ27442.1, EFQ29516.1, EFQ30322.1, EFQ30696.1, EFQ31494.1, EFQ31579.1, EFQ32433.1, EFQ32647.1, EFQ33020.1, EFQ33042.1, EFQ34149.1, EFQ34645.1, EFQ34748.1, EFQ35153.1, EFQ35400.1, EFQ35842.1, EFQ35888.1, EFQ35941.1	KAF3761206.1, KAF3761232.1, KAF3762736.1, KAF3762744.1, KAF3763109.1, KAF3763306.1, KAF3764279.1, KAF3766240.1, KAF3766496.1, KAF3766670.1, KAF3767359.1, KAF3769431.1, KAF3769784.1	POS69025.1, POS69312.1, POS69595.1, POS69941.1, POS70040.1, POS70079.1, POS71834.1, POS72820.1, POS74029.1, POS74511.1, POS74588.1, POS76691.1, POS76701.1, POS76800.1, POS77029.1, POS77449.1, POS77744.1, POS78537.1, POS78800.1, POS81146.1			ESU05333.1, ESU07136.1, ESU09453.1, ESU09575.1, ESU09739.1, ESU09856.1, ESU14944.1, ESU17485.1, ESU17763.1		XP_007403528.1, XP_007404054.1, XP_007404125.1, XP_007404127.1, XP_007412301.1	EEU35073.1, EEU36021.1, EEU36182.1, EEU36340.1, EEU37471.1, EEU37666.1, EEU37715.1, EEU39492.1, EEU40541.1, EEU41487.1, EEU41583.1, EEU43169.1, EEU43534.1, EEU45704.1, EEU47403.1	XP_960108.2	PARAU_04262	XP_001903518.1, XP_001903685.1, XP_001904207.1, XP_001904483.1, XP_001904543.1, XP_001904803.1, XP_001905344.1, XP_001905375.1, XP_001906345.1, XP_001906627.1, XP_001906774.1, XP_001907031.1, XP_001907584.1, XP_001910399.1, XP_001910548.1, XP_001910674.1, XP_001911514.1, XP_001912227.1	EFP78287.2, EFP78288.2, EFP78922.2, EFP84764.2, EFP90432.1, EFP91748.2, EFP93812.2, EHS62616.1	TLD07445.1, TLD07724.1, TLD10702.1, TLD12235.1, TLD13228.1, TLD14339.1, TLD16080.1, TLD16852.1, TLD17119.1, TLD17409.1, TLD17693.1	EHA46359.1, EHA47168.1, EHA49619.1, EHA50613.1, EHA51690.1, EHA52760.1, EHA53575.1, EHA54609.1, EHA54610.1, KYQ30487.1	APA05817.1, APA06401.1, APA07712.1, APA09400.1, APA10037.1, APA10116.1, APA10650.1, APA12096.1, APA12949.1, APA13089.1, APA14787.1, APA14917.1, APA16355.1	KEY64594.1, KEY65326.1, KEY66408.1, KEY67122.1, KEY67736.1, KEY68282.1, KEY68843.1, KEY69367.1, KEY70380.1, KEY71327.1, KEY71438.1, KEY73203.1, KEY73204.1, KEY73491.1, KEY73507.1, KEY73880.1, KEY73985.1, KEY74472.1		KIS67088.1, KIS67601.1, KIS68002.1, KIS68464.1, KIS68528.1, KIS68675.1, KIS70543.1	KUI63309.1, KUI63925.1, KUI64316.1, KUI64320.1, KUI64913.1, KUI65982.1, KUI66142.1, KUI66221.1, KUI66224.1, KUI66630.1, KUI67177.1, KUI67184.1, KUI67918.1, KUI68203.1, KUI68761.1, KUI69398.1, KUI69963.1, KUI70962.1, KUI71189.1, KUI71341.1, KUI71888.1, KUI73107.1, KUI73792.1, KUI73798.1	EGY14323.1, EGY15125.1, EGY16026.1, EGY16102.1, EGY16939.1, EGY16977.1, EGY19048.1, EGY21179.1, EGY21345.1, EGY22173.1, EGY23094.1, EGY23602.1
OG0000010	OR1_1496.t1, OR1_6132.t1, OR1_6341.t1, OR1_6348.t1, OR1_7276.t1, OR1_7277.t1, OR1_8232.t1		XP_001546353.1, XP_001552246.1, XP_001557793.1, XP_024546165.1, XP_024546993.1, XP_024547132.1, XP_024547567.1, XP_024547627.1, XP_024548242.1, XP_024548755.1, XP_024549048.1, XP_024549263.1, XP_024549373.1, XP_024551039.1, XP_024551418.1, XP_024551868.1	EAQ83370.1, EAQ83730.1, EAQ84590.1, EAQ84786.1, EAQ86781.1, EAQ87445.1, EAQ91557.1, EAQ91659.1, EAQ91850.1, EAQ93106.1, EAQ93111.1	EFQ25635.1, EFQ26708.1, EFQ26795.1, EFQ27289.1, EFQ28126.1, EFQ29657.1, EFQ29668.1, EFQ30462.1, EFQ31147.1, EFQ31905.1, EFQ32429.1, EFQ33698.1, EFQ33832.1, EFQ34397.1, EFQ34822.1, EFQ36190.1, EFQ36220.1, EFQ36708.1	KAF3761229.1, KAF3761888.1, KAF3761911.1, KAF3762226.1, KAF3763283.1, KAF3763588.1, KAF3764238.1, KAF3764621.1, KAF3764668.1, KAF3765008.1, KAF3765178.1, KAF3766364.1, KAF3767225.1, KAF3767311.1, KAF3769374.1, KAF3769379.1	POS68500.1, POS68660.1, POS68851.1, POS68933.1, POS68990.1, POS69031.1, POS70064.1, POS70970.1, POS72770.1, POS74237.1, POS74307.1, POS74795.1, POS76021.1, POS76125.1, POS76491.1, POS76983.1, POS77459.1, POS77626.1, POS78012.1, POS78540.1, POS78967.1, POS81391.1	RKF64578.1	POS87379.1, POS87382.1	ESU05126.1, ESU05330.1, ESU07418.1, ESU07822.1, ESU08134.1, ESU08506.1, ESU10458.1, ESU12417.1, ESU13337.1, ESU14271.1, ESU14493.1, ESU15153.1, ESU15313.1, ESU17236.1, ESU17397.1, ESU18251.1	jgi|Golor4|375411|CE375410_1560, jgi|Golor4|5344480|estExt_fgenesh1_pm.C_Scaffold_1180158		EEU34040.1, EEU34697.1, EEU35027.1, EEU35614.1, EEU35756.1, EEU36738.1, EEU37488.1, EEU37927.1, EEU38029.1, EEU38166.1, EEU39384.1, EEU39598.1, EEU40018.1, EEU41498.1, EEU42089.1, EEU42710.1, EEU43129.1, EEU43362.1, EEU43489.1, EEU44289.1, EEU46261.1, EEU47152.1, EEU47502.1, EEU48012.1, EEU48284.1, EEU48922.1	XP_956353.3, XP_957075.1, XP_958769.1, XP_960029.1	PARAU_04257, PARAU_08207	XP_001904097.1, XP_001904606.1, XP_001904962.1, XP_001905217.1, XP_001905598.1, XP_001907180.1, XP_001909355.1, XP_001911070.1, XP_001912856.1		TLD04009.1, TLD05390.1, TLD07298.1, TLD07648.1, TLD12026.1, TLD12389.1, TLD15402.1, TLD15547.1, TLD15960.1, TLD16374.1, TLD17689.1	EHA46292.1, EHA46998.1, EHA47975.1, EHA50141.1, EHA50211.1, EHA51370.1, EHA53212.1, EHA53316.1, EHA54738.1, EHA55436.1	APA05400.1, APA05941.1, APA06439.1, APA12719.1, APA12901.1, APA14032.1	KEY64535.1, KEY65475.1, KEY65530.1, KEY66099.1, KEY67094.1, KEY67123.1, KEY67941.1, KEY68273.1, KEY68325.1, KEY69331.1, KEY69359.1, KEY69827.1, KEY72233.1, KEY72934.1, KEY73490.1, KEY74690.1, KEY74981.1		KIS67583.1, KIS71542.1, KIS72055.1	KUI63432.1, KUI63475.1, KUI63625.1, KUI64234.1, KUI65771.1, KUI66303.1, KUI67813.1, KUI69827.1, KUI70144.1, KUI70982.1, KUI72028.1, KUI72090.1, KUI72157.1, KUI73025.1, KUI73252.1, KUI73513.1, KUI73762.1	EGY15344.1, EGY15561.1, EGY15912.1, EGY17607.1, EGY19539.1, EGY19794.1, EGY20121.1, EGY20287.1, EGY20552.1, EGY21438.1, EGY23363.1
OG0000011	OR1_1308.t1, OR1_4579.t1, OR1_5215.t1, OR1_6118.t1, OR1_6242.t1	CAD6499241.1, CAD6499242.1, CAD6499243.1	XP_001545401.1, XP_001546800.1, XP_024548814.1, XP_024548872.1, XP_024549090.1, XP_024550073.1, XP_024550390.1, XP_024550907.1, XP_024551038.1, XP_024551956.1, XP_024552381.1, XP_024553445.1, XP_024553446.1, XP_024554041.1	EAQ83585.1, EAQ85514.1, EAQ88706.1, EAQ91573.1, EAQ93071.1	EFQ25310.1, EFQ25384.1, EFQ26920.1, EFQ28426.1, EFQ29409.1, EFQ31209.1, EFQ31266.1, EFQ31351.1, EFQ32656.1, EFQ32733.1, EFQ34330.1, EFQ34350.1, EFQ34496.1, EFQ34944.1, EFQ36365.1, EFQ36369.1, EFQ36693.1, EFQ36823.1	KAF3760190.1, KAF3760410.1, KAF3760420.1, KAF3761192.1, KAF3761394.1, KAF3762157.1, KAF3763603.1, KAF3763682.1, KAF3764123.1, KAF3764261.1, KAF3766484.1, KAF3766843.1, KAF3769327.1, KAF3769441.1, KAF3771171.1	POS68686.1, POS68852.1, POS68879.1, POS68949.1, POS69525.1, POS69936.1, POS70357.1, POS70591.1, POS70676.1, POS70998.1, POS71054.1, POS71215.1, POS71272.1, POS71314.1, POS71640.1, POS71696.1, POS72002.1, POS72645.1, POS72720.1, POS72772.1, POS72816.1, POS73111.1, POS73999.1, POS74154.1, POS74303.1, POS74313.1, POS74338.1, POS74665.1, POS74925.1, POS75005.1, POS75815.1, POS75826.1, POS76855.1, POS…	RKF61957.1, RKF61958.1	POS81759.1, POS81889.1, POS82084.1, POS82520.1, POS83321.1, POS83346.1	ESU07090.1, ESU09670.1, ESU10070.1, ESU14073.1, ESU15381.1, ESU17443.1	jgi|Golor4|2894216|gw1.115.1262.1, jgi|Golor4|2918412|e_gw1.113.734.1, jgi|Golor4|4763026|fgenesh1_kg.Scaffold_113_#_6135_#_TRINITY_DN32268_c1_g1_i4, jgi|Golor4|4914109|fgenesh1_kg.Scaffold_115_#_6293_#_TRINITY_DN32268_c1_g1_i4	XP_007404658.1	EEU37542.1, EEU38642.1, EEU39432.1, EEU40200.1, EEU48309.1	XP_959671.3, XP_964385.2		XP_001903487.1, XP_001903543.1, XP_001904209.1, XP_001904267.1, XP_001906401.1, XP_001907294.1, XP_001908679.1, XP_001911516.1, XP_001911521.1	EFP77885.2	TLD03229.1, TLD03255.1, TLD03495.1, TLD03665.1, TLD03794.1, TLD03806.1, TLD04263.1, TLD04413.1, TLD04612.1, TLD05348.1, TLD06027.1, TLD06188.1, TLD07035.1, TLD07870.1, TLD09426.1, TLD10065.1, TLD10181.1, TLD10182.1, TLD10708.1, TLD10903.1, TLD11271.1, TLD13912.1, TLD15628.1, TLD15629.1, TLD15700.1, TLD15776.1, TLD16230.1, TLD16231.1, TLD16277.1, TLD16310.1, TLD17786.1	EHA45975.1, EHA46702.1, EHA47693.1, EHA47695.1, EHA47700.1, EHA48781.1, EHA49206.1, EHA49499.1, EHA49539.1, EHA49686.1, EHA50679.1, EHA51115.1, EHA51657.1, EHA51703.1, EHA53421.1, EHA53422.1, EHA56483.1, EHA57437.1, EHA57635.1	APA07495.1, APA09629.1, APA09833.1, APA11875.1, APA12277.1, APA13793.1, APA13827.1, APA13853.1, APA15141.1, APA15884.1	KEY64042.1, KEY64147.1, KEY64172.1, KEY65445.1, KEY66239.1, KEY69227.1, KEY72234.1, KEY73050.1, KEY73212.1, KEY73220.1, KEY73222.1, KEY74424.1			KUI67221.1, KUI67731.1, KUI70157.1, KUI70621.1, KUI71410.1, KUI72201.1, KUI74052.1	EGY15542.1, EGY21915.1, EGY23620.1
OG0000012	OR1_4390.t1, OR1_4591.t1, OR1_6659.t1, OR1_7551.t1, OR1_796.t1, OR1_8189.t1, OR1_8189.t2	CAD6499880.1, CAD6499941.1, CAD6504952.1	XP_001556070.1, XP_001560573.1, XP_024549349.1, XP_024549382.1, XP_024550227.1, XP_024551320.1, XP_024553443.1, XP_024553444.1	EAQ82938.1, EAQ82988.1, EAQ83353.1, EAQ84263.1, EAQ88976.1, EAQ91529.1, EAQ92983.1	EFQ25827.1, EFQ29621.1, EFQ30885.1, EFQ31277.1, EFQ31568.1, EFQ31957.1, EFQ33076.1, EFQ33896.1, EFQ34170.1, EFQ34342.1, EFQ34618.1, EFQ35628.1	KAF3760744.1, KAF3762592.1, KAF3762680.1, KAF3763237.1, KAF3763307.1, KAF3764268.1, KAF3767030.1, KAF3770042.1	POS71161.1, POS72970.1, POS72972.1, POS73119.1, POS73871.1, POS74793.1, POS76718.1, POS78947.1, POS79205.1, POS79408.1, POS79790.1	RKF56222.1, RKF61761.1	POS84184.1, POS85036.1	ESU07364.1, ESU08401.1, ESU08672.1, ESU08909.1, ESU09280.1, ESU10136.1, ESU10156.1, ESU10792.1, ESU11173.1, ESU14079.1, ESU17498.1, ESU17967.1	jgi|Golor4|2910349|e_gw1.7.193.1, jgi|Golor4|4152146|fgenesh1_pg.Scaffold_118_#_141, jgi|Golor4|4710845|fgenesh1_kg.Scaffold_112_#_29486_#_TRINITY_DN32515_c0_g2_i9, jgi|Golor4|789878|CE789877_2569	XP_007404780.1, XP_007404915.1, XP_007405450.1, XP_007406568.1, XP_007407845.1, XP_007410456.1, XP_007411191.1, XP_007411853.1, XP_007411922.1, XP_007412283.1, XP_007415625.1, XP_007415937.1, XP_007415938.1, XP_007416193.1, XP_007416194.1, XP_007416195.1	EEU33699.1, EEU33931.1, EEU33997.1, EEU34271.1, EEU34415.1, EEU35406.1, EEU36677.1, EEU37009.1, EEU38654.1, EEU39351.1, EEU39883.1, EEU40206.1, EEU41129.1, EEU41579.1, EEU41766.1, EEU41775.1, EEU41890.1, EEU42481.1, EEU42842.1, EEU43754.1, EEU44477.1	XP_956418.3, XP_960021.3, XP_960645.1, XP_960768.1, XP_963279.2, XP_963576.3, XP_964938.1	PARAU_06150, PARAU_08611, PARAU_09243, PARAU_09659, PARAU_11727	XP_001903132.1, XP_001903172.1, XP_001903480.1, XP_001903544.1, XP_001903567.1, XP_001903682.1, XP_001904926.1, XP_001905435.1, XP_001908447.1, XP_001908966.1, XP_001912789.1	EFP74704.2, EFP82104.2, EFP82108.2, EFP84761.2, EFP88077.2, EFP88080.2	TLD03777.1, TLD04363.1, TLD05176.1, TLD07652.1, TLD08887.1, TLD10617.1, TLD10932.1, TLD14188.1, TLD17768.1	EHA46856.1, EHA49326.1, EHA51079.1, EHA52611.1, EHA53408.1, EHA56279.1, EHA56932.1, EHA58131.1, KYQ30526.1	APA07896.1, APA09034.1, APA10552.1, APA10896.1, APA13856.1, APA13973.1, APA15783.1	KEY68019.1, KEY69376.1, KEY71706.1, KEY72255.1, KEY72702.1, KEY72805.1, KEY73430.1, KEY74074.1, KEY74299.1, KEY74446.1, KEY74652.1	CCG80981.1, CCG82405.1	KIS68417.1, KIS68525.1, KIS69368.1, KIS70863.1, KIS71554.1	KUI64793.1, KUI66464.1, KUI66529.1, KUI68560.1, KUI71831.1, KUI71877.1	EGY13648.1, EGY13849.1, EGY16044.1, EGY16198.1, EGY16954.1, EGY17115.1, EGY17511.1, EGY19587.1, EGY21097.1, EGY21482.1, EGY22325.1, EGY22373.1
OG0000013	OR1_6896.t1, OR1_6897.t1		XP_001555324.1, XP_024546819.1, XP_024548124.1, XP_024548427.1, XP_024550158.1, XP_024552742.1, XP_024553297.1	EAQ83352.1, EAQ83375.1, EAQ83376.1, EAQ83576.1, EAQ84810.1, EAQ85213.1, EAQ85234.1, EAQ86839.1, EAQ86879.1, EAQ86945.1, EAQ87133.1, EAQ88564.1, EAQ88572.1, EAQ90477.1, EAQ90491.1, EAQ91601.1, EAQ91678.1, EAQ93238.1	EFQ24903.1, EFQ25735.1, EFQ25743.1, EFQ25952.1, EFQ26035.1, EFQ26932.1, EFQ28310.1, EFQ29581.1, EFQ30157.1, EFQ30158.1, EFQ30528.1, EFQ30819.1, EFQ30905.1, EFQ31506.1, EFQ31580.1, EFQ31725.1, EFQ32082.1, EFQ32957.1, EFQ34117.1, EFQ36285.1	KAF3762569.1, KAF3763163.1, KAF3764681.1, KAF3765153.1, KAF3765426.1, KAF3768506.1, KAF3771367.1	POS69000.1, POS73044.1, POS79584.1, POS81524.1, POS81547.1			ESU08360.1, ESU08562.1, ESU08582.1, ESU08588.1, ESU09181.1, ESU09377.1, ESU10697.1, ESU15095.1, ESU15233.1, ESU15286.1, ESU15706.1, ESU17311.1, ESU18163.1, ESU18178.1			EEU33433.1, EEU33490.1, EEU33762.1, EEU33889.1, EEU34232.1, EEU34254.1, EEU34627.1, EEU35949.1, EEU36296.1, EEU36297.1, EEU36413.1, EEU36414.1, EEU36706.1, EEU36945.1, EEU37940.1, EEU37993.1, EEU38032.1, EEU38815.1, EEU38844.1, EEU41485.1, EEU41490.1, EEU41533.1, EEU43693.1, EEU44035.1, EEU46679.1, EEU47591.1	XP_959588.2, XP_961929.3		XP_001903380.1, XP_001903517.1, XP_001904341.1, XP_001904539.1, XP_001904850.1, XP_001906392.1, XP_001907503.1, XP_001907612.1, XP_001907649.1, XP_001908404.1, XP_001909051.1, XP_001909662.1, XP_001911621.1, XP_001912293.1, XP_001912700.1		TLD03360.1, TLD03397.1, TLD05260.1, TLD05262.1, TLD06343.1, TLD07000.1, TLD07029.1, TLD07508.1, TLD08430.1, TLD09057.1, TLD10271.1, TLD10697.1, TLD10705.1, TLD10750.1, TLD11088.1, TLD11430.1, TLD13030.1, TLD13735.1, TLD14024.1, TLD14370.1, TLD14371.1, TLD17054.1	EHA52597.1, EHA52846.1, EHA56175.1, EHA57112.1, EHA57549.1, EHA57550.1, EHA57623.1, EHA58471.1, KYQ30544.1	APA06065.1, APA12249.1, APA13127.1, APA13529.1, APA14528.1	KEY65538.1, KEY67042.1, KEY67793.1, KEY68196.1, KEY68204.1, KEY68280.1, KEY68912.1, KEY69190.1, KEY69537.1, KEY70145.1, KEY70193.1, KEY70489.1, KEY70796.1, KEY71238.1, KEY71372.1, KEY71810.1, KEY72596.1, KEY72933.1, KEY72974.1, KEY73474.1, KEY73582.1, KEY73780.1, KEY73862.1, KEY73941.1, KEY73950.1, KEY73994.1, KEY74365.1, KEY74879.1, KEY74882.1, KEY74994.1			KUI65130.1, KUI70954.1, KUI71876.1, KUI71980.1, KUI72947.1, KUI73766.1	EGY15108.1, EGY15190.1, EGY16418.1, EGY17190.1, EGY19174.1, EGY20174.1, EGY20430.1, EGY20717.1, EGY22160.1, EGY23028.1, EGY23467.1, EGY23740.1, EGY23844.1
OG0000014	OR1_1798.t1, OR1_3080.t1, OR1_4099.t1, OR1_987.t1	CAD6505340.1, CAD6506263.1	XP_001546040.2, XP_001547578.1, XP_001552375.1, XP_001552432.1, XP_001554295.1, XP_024547171.1, XP_024547957.1, XP_024548728.1, XP_024548958.1, XP_024550061.1, XP_024550478.1, XP_024550479.1, XP_024550870.1, XP_024551485.1, XP_024551559.1, XP_024551667.1, XP_024551668.1, XP_024551723.1, XP_024552011.1, XP_024552731.1, XP_024553003.1, XP_024553004.1, XP_024553230.1, XP_024553468.1	EAQ87081.1, EAQ92038.1, EAQ92961.1	EFQ25954.1, EFQ27312.1, EFQ30209.1, EFQ32477.1, EFQ34359.1, EFQ35616.1	KAF3760458.1, KAF3761184.1, KAF3762745.1, KAF3762767.1, KAF3763246.1, KAF3764750.1, KAF3765732.1, KAF3767014.1, KAF3768771.1, KAF3770604.1	POS69163.1, POS69399.1, POS70572.1, POS71109.1, POS72289.1, POS72411.1, POS72547.1, POS72858.1, POS73442.1, POS74761.1, POS74948.1, POS75100.1, POS79173.1, POS79321.1	RKF53216.1, RKF54439.1, RKF54444.1, RKF65900.1	POS83144.1, POS86043.1	ESU05233.1, ESU07113.1, ESU07181.1, ESU07369.1, ESU07693.1, ESU07700.1, ESU07875.1, ESU08395.1, ESU09726.1, ESU10769.1, ESU11884.1, ESU12567.1, ESU12655.1, ESU13954.1, ESU13993.1, ESU15012.1, ESU15162.1, ESU17622.1, ESU18300.1	jgi|Golor4|2930912|estExt_Genewise1.C_Scaffold_6_t10224, jgi|Golor4|2968075|estExt_Genewise1Plus.C_Scaffold_120_t10194, jgi|Golor4|5133653|fgenesh1_kg.Scaffold_119_#_53593_#_TRINITY_DN31719_c0_g1_i8, jgi|Golor4|5320331|fgenesh1_pm.Scaffold_3_#_189	XP_007407645.1, XP_007412706.1, XP_007417130.1	EEU33971.1, EEU33991.1, EEU34659.1, EEU34979.1, EEU36635.1, EEU36953.1, EEU37164.1, EEU37454.1, EEU39429.1, EEU39687.1, EEU39768.1, EEU39941.1, EEU40016.1, EEU40643.1, EEU41590.1, EEU41674.1, EEU43537.1, EEU43613.1, EEU43648.1, EEU44508.1, EEU45709.1, EEU46773.1, EEU47256.1, EEU48319.1, EEU48892.1	XP_011394715.1, XP_011394716.1, XP_011395195.1, XP_011395196.1, XP_964162.3	PARAU_05770, PARAU_08072, PARAU_08073, PARAU_09932, PARAU_10136, PARAU_10551	XP_001905552.1, XP_001905617.1, XP_001910479.1, XP_001912807.1	EFP77225.2, EFP77279.2, EFP88289.2	TLD04148.1, TLD07253.1, TLD09251.1, TLD14054.1	EHA46348.1, EHA46912.1, EHA46937.1, EHA54521.1	APA06522.1, APA07466.1, APA09500.1, APA10394.1, APA11197.1, APA11795.1, APA12576.1, APA12771.1, APA13511.1, APA13820.1, APA14062.1, APA14384.1, APA14452.1, APA14580.1, APA14805.1, APA14913.1	KEY66074.1, KEY67119.1, KEY68899.1, KEY73526.1, KEY75066.1	CCG82400.1	KIS66633.1, KIS68301.1, KIS69460.1, KIS69611.1, KIS69619.1	KUI63665.1, KUI63713.1, KUI65426.1, KUI65766.1, KUI66046.1, KUI66875.1, KUI68613.1, KUI70523.1, KUI72583.1, KUI74162.1	EGY14493.1, EGY14760.1, EGY14883.1, EGY15309.1, EGY16025.1, EGY16151.1, EGY17121.1, EGY18127.1, EGY18218.1, EGY20094.1, EGY21912.1
OG0000015			XP_001550524.2, XP_001557416.2	EAQ82921.1, EAQ82946.1, EAQ83007.1, EAQ83012.1, EAQ84697.1, EAQ86209.1, EAQ87037.1, EAQ87043.1, EAQ88448.1, EAQ88886.1, EAQ88888.1, EAQ88890.1, EAQ89364.1, EAQ92242.1, EAQ92243.1, EAQ92247.1, EAQ92248.1, EAQ92249.1, EAQ93003.1			POS76831.1	RKF64788.1		ESU14137.1	jgi|Golor4|4223123|fgenesh1_kg.Scaffold_1_#_68534_#_TRINITY_DN35940_c0_g1_i1, jgi|Golor4|4592699|fgenesh1_kg.Scaffold_10_#_7942_#_TRINITY_DN36751_c13_g3_i1, jgi|Golor4|4641507|fgenesh1_kg.Scaffold_29_#_12199_#_TRINITY_DN36732_c34_g33_i2, jgi|Golor4|4723132|fgenesh1_kg.Scaffold_112_#_41773_#_TRINITY_DN32091_c5_g6_i1, jgi|Golor4|4723632|fgenesh1_kg.Scaffold_112_#_42273_#_TRINITY_DN25763_c0_g3_i1, j…		EEU33335.1, EEU33479.1, EEU33619.1, EEU33698.1, EEU35767.1, EEU38595.1	XP_956808.1	PARAU_03873, PARAU_08007, PARAU_10121, PARAU_10168, PARAU_10169				EHA49659.1, KYQ30586.1	APA05390.1, APA05507.1, APA05595.1, APA05653.1, APA05702.1, APA05703.1, APA05842.1, APA06035.1, APA06036.1, APA06070.1, APA06113.1, APA06228.1, APA06283.1, APA06391.1, APA06567.1, APA07162.1, APA07164.1, APA07191.1, APA07240.1, APA07321.1, APA07421.1, APA07461.1, APA07500.1, APA07544.1, APA07643.1, APA07644.1, APA07651.1, APA07664.1, APA07679.1, APA07723.1, APA07899.1, APA07999.1, APA08028.1, APA…	KEY74505.1
OG0000016			XP_001554308.2, XP_001556149.1, XP_024546194.1, XP_024546195.1, XP_024546285.1, XP_024546831.1, XP_024547493.1, XP_024547494.1, XP_024552668.1, XP_024553578.1	EAQ84328.1, EAQ85556.1, EAQ85638.1, EAQ87703.1, EAQ92834.1, EAQ93024.1	EFQ25759.1, EFQ25884.1, EFQ25934.1, EFQ25994.1, EFQ26872.1, EFQ27405.1, EFQ30159.1, EFQ30653.1, EFQ31427.1, EFQ32261.1, EFQ32496.1, EFQ32868.1, EFQ35238.1, EFQ35755.1, EFQ36179.1	KAF3761921.1, KAF3762550.1, KAF3763315.1, KAF3764316.1, KAF3769340.1	POS69465.1, POS69648.1, POS69738.1, POS69770.1, POS73274.1, POS73460.1, POS75422.1, POS75516.1, POS81060.1			ESU05113.1, ESU05178.1, ESU05199.1, ESU08370.1, ESU08391.1, ESU08551.1, ESU09595.1, ESU09796.1, ESU09937.1, ESU09977.1, ESU10123.1, ESU10128.1, ESU10717.1, ESU11298.1, ESU11721.1, ESU13604.1, ESU13894.1, ESU13911.1, ESU13979.1, ESU17433.1, ESU17541.1, ESU17680.1, ESU18095.1, ESU18248.1			EEU33403.1, EEU33784.1, EEU33794.1, EEU33847.1, EEU33855.1, EEU33934.1, EEU34432.1, EEU34649.1, EEU35085.1, EEU35096.1, EEU35196.1, EEU35600.1, EEU35618.1, EEU35678.1, EEU35723.1, EEU35801.1, EEU36277.1, EEU36335.1, EEU36514.1, EEU36719.1, EEU36861.1, EEU36892.1, EEU37086.1, EEU37335.1, EEU37575.1, EEU37845.1, EEU38316.1, EEU39954.1, EEU41606.1, EEU41662.1, EEU42194.1, EEU42511.1, EEU42797.1, EEU…	XP_001728155.2, XP_957424.1, XP_959844.1, XP_963873.1, XP_964352.1	PARAU_03886, PARAU_03887	XP_001903247.1, XP_001903608.1, XP_001906434.1, XP_001908539.1, XP_001910685.1, XP_001912722.1		TLD03589.1, TLD04176.1, TLD07166.1, TLD10319.1, TLD10745.1, TLD10907.1, TLD15596.1, TLD15694.1, TLD15762.1, TLD16306.1, TLD17434.1, TLD17586.1	EHA46215.1, EHA46706.1, EHA47213.1, EHA49469.1, EHA49626.1, EHA50198.1, EHA51908.1, EHA51954.1, EHA52566.1, EHA57345.1, EHA57504.1	APA06051.1, APA07036.1, APA08435.1, APA15549.1	KEY63816.1, KEY64402.1, KEY64419.1, KEY66393.1, KEY66763.1, KEY68136.1, KEY69249.1, KEY69461.1, KEY69561.1, KEY72999.1, KEY73196.1, KEY74578.1, KEY75107.1	CCG82767.1		KUI63545.1, KUI65898.1, KUI70568.1, KUI73301.1	EGY14210.1, EGY14402.1, EGY15384.1, EGY16706.1, EGY17039.1, EGY17048.1, EGY17617.1, EGY18991.1, EGY19361.1, EGY19501.1, EGY20148.1, EGY20181.1, EGY20545.1, EGY21167.1, EGY21494.1, EGY22161.1, EGY22261.1, EGY23075.1, EGY23536.1
OG0000017	OR1_4749.t1, OR1_8393.t1, OR1_8559.t1, OR1_8606.t1	CAD6501468.1, CAD6505437.1	XP_001553637.2, XP_024545896.1, XP_024545899.1, XP_024546269.1, XP_024550375.1, XP_024550377.1, XP_024551514.1, XP_024552405.1, XP_024553711.1	EAQ84313.1, EAQ85378.1, EAQ87809.1, EAQ91798.1	EFQ25960.1, EFQ26101.1, EFQ27322.1, EFQ30219.1, EFQ31084.1, EFQ33930.1, EFQ34658.1, EFQ35392.1, EFQ35920.1, EFQ36440.1, EFQ36629.1, EFQ36660.1, EFQ36705.1, EFQ36844.1, EFQ36853.1	KAF3759878.1, KAF3759927.1, KAF3761069.1, KAF3761191.1, KAF3765310.1, KAF3765318.1, KAF3766428.1, KAF3767983.1, KAF3768858.1, KAF3770642.1	POS69004.1, POS69184.1, POS69852.1, POS70298.1, POS70322.1, POS70908.1, POS71913.1, POS72957.1, POS72960.1, POS75106.1, POS75429.1, POS76380.1, POS77295.1, POS77416.1, POS78114.1, POS78597.1, POS78831.1, POS79705.1, POS81188.1, POS81394.1	RKF53623.1, RKF55694.1	POS83982.1, POS84715.1	ESU05182.1, ESU07141.1, ESU07232.1, ESU08138.1, ESU08305.1, ESU10579.1, ESU15200.1, ESU17746.1	jgi|Golor4|2912103|e_gw1.9.952.1, jgi|Golor4|2913330|e_gw1.9.1784.1, jgi|Golor4|2918341|e_gw1.113.1113.1, jgi|Golor4|2918411|e_gw1.113.1247.1, jgi|Golor4|2939806|estExt_Genewise1.C_Scaffold_113_t30413, jgi|Golor4|4150054|fgenesh1_pg.Scaffold_113_#_642, jgi|Golor4|4150056|fgenesh1_pg.Scaffold_113_#_644, jgi|Golor4|5324685|fgenesh1_pm.Scaffold_113_#_558, jgi|Golor4|5410469|gm4.38275_g		EEU35509.1, EEU36777.1, EEU36883.1, EEU38241.1, EEU38661.1, EEU40020.1, EEU41795.1, EEU42024.1, EEU44957.1	XP_011394932.1, XP_958493.1, XP_963189.1	PARAU_09646, PARAU_11641, PARAU_12393	XP_001904206.1, XP_001904516.1, XP_001905687.1, XP_001906828.1, XP_001906829.1, XP_001906830.1, XP_001910956.1		TLD03177.1, TLD03192.1, TLD03205.1, TLD03237.1, TLD03491.1, TLD03583.1, TLD03673.1, TLD04308.1, TLD04459.1, TLD05128.1, TLD07587.1, TLD08611.1, TLD09164.1, TLD09431.1, TLD10680.1, TLD12775.1, TLD12803.1, TLD13741.1, TLD15774.1, TLD16735.1, TLD17419.1, TLD17424.1, TLD17919.1	EHA45721.1, EHA45722.1, EHA45729.1, EHA47691.1, EHA48093.1, EHA49207.1, EHA49283.1, EHA49538.1, EHA49645.1, EHA50180.1, EHA54527.1, EHA54887.1, EHA55993.1, EHA55994.1, EHA56080.1, EHA56428.1, EHA56447.1, EHA57200.1, EHA57526.1, KYQ30437.1, KYQ30449.1	APA13444.1, APA15104.1, APA15880.1, APA15883.1	KEY63915.1, KEY65932.1, KEY68305.1, KEY71255.1, KEY71599.1, KEY71965.1, KEY73217.1, KEY74423.1			KUI66695.1, KUI67222.1, KUI69710.1, KUI72796.1, KUI73119.1, KUI73327.1, KUI73673.1	EGY14256.1, EGY16679.1, EGY19643.1, EGY19646.1, EGY19647.1, EGY23242.1
OG0000018	OR1_1343.t1, OR1_1495.t1, OR1_6949.t1, OR1_7240.t1		XP_001548734.1, XP_024546129.1, XP_024546783.1, XP_024547390.1, XP_024550637.1, XP_024552484.1, XP_024553152.1	EAQ84516.1, EAQ88632.1, EAQ88777.1, EAQ90303.1, EAQ91661.1	EFQ25134.1, EFQ25972.1, EFQ26061.1, EFQ26951.1, EFQ27212.1, EFQ27305.1, EFQ29399.1, EFQ29659.1, EFQ30267.1, EFQ30394.1, EFQ31070.1, EFQ32565.1, EFQ33594.1, EFQ34484.1, EFQ35496.1	KAF3761646.1, KAF3761701.1, KAF3762228.1, KAF3763629.1, KAF3764023.1, KAF3764162.1, KAF3765194.1, KAF3768148.1, KAF3769362.1, KAF3769711.1, KAF3771126.1	POS68595.1, POS68964.1, POS69308.1, POS70620.1, POS72519.1, POS73974.1, POS76136.1, POS76735.1, POS79087.1, POS79157.1, POS79236.1, POS79388.1, POS80806.1, POS81019.1, POS81031.1			ESU05194.1, ESU05225.1, ESU05358.1, ESU05516.1, ESU07059.1, ESU07147.1, ESU08322.1, ESU09208.1, ESU09323.1, ESU10355.1, ESU10587.1, ESU13858.1, ESU15296.1, ESU15310.1, ESU17008.1, ESU17656.1, ESU17815.1		XP_007404174.1, XP_007404452.1, XP_007409634.1, XP_007409857.1, XP_007410490.1, XP_007417881.1, XP_007417976.1	EEU33950.1, EEU34037.1, EEU34922.1, EEU34985.1, EEU35132.1, EEU35234.1, EEU35468.1, EEU35596.1, EEU35737.1, EEU36118.1, EEU36590.1, EEU36810.1, EEU37121.1, EEU37410.1, EEU37655.1, EEU37957.1, EEU38028.1, EEU38145.1, EEU38754.1, EEU39001.1, EEU39244.1, EEU39443.1, EEU40122.1, EEU41298.1, EEU41483.1, EEU41492.1, EEU42123.1, EEU42186.1, EEU43631.1, EEU43837.1, EEU45196.1, EEU45764.1, EEU48676.1	XP_958720.1, XP_965426.1	PARAU_11750, PARAU_12316	XP_001903302.1, XP_001904131.1, XP_001905474.1		TLD03808.1, TLD03878.1, TLD04375.1, TLD08438.1, TLD13108.1, TLD14185.1, TLD16898.1, TLD17705.1	EHA47046.1, EHA47368.1, EHA49505.1, EHA51274.1, EHA51511.1, EHA52572.1, EHA54199.1, EHA58541.1	APA06655.1, APA08527.1, APA10842.1, APA13330.1, APA14399.1	KEY72298.1, KEY73009.1, KEY73501.1, KEY73805.1, KEY74389.1, KEY74559.1	CCG81506.1	KIS67810.1, KIS70793.1, KIS71948.1	KUI63989.1, KUI64222.1, KUI64251.1, KUI67176.1, KUI67325.1, KUI68611.1, KUI69743.1, KUI69926.1, KUI70389.1, KUI70414.1, KUI70633.1, KUI70972.1, KUI72232.1	EGY15130.1, EGY16024.1, EGY16860.1, EGY20166.1, EGY21191.1, EGY21681.1, EGY22097.1, EGY22188.1, EGY23250.1, EGY23321.1
OG0000019	OR1_1554.t1, OR1_2824.t1, OR1_2825.t1, OR1_3612.t1, OR1_3790.t1, OR1_4281.t1, OR1_5105.t1, OR1_7453.t1, OR1_7453.t2		XP_001551395.1, XP_001551405.1, XP_001551665.1, XP_001554522.1, XP_024548003.1, XP_024550595.1, XP_024551026.1, XP_024551132.1, XP_024551133.1, XP_024551134.1, XP_024551135.1, XP_024551493.1, XP_024553300.1	EAQ83274.1, EAQ85871.1, EAQ88573.1, EAQ90188.1, EAQ90578.1, EAQ91486.1	EFQ26929.1, EFQ29728.1, EFQ32464.1, EFQ32559.1, EFQ32803.1, EFQ33742.1, EFQ35521.1, EFQ36014.1	KAF3760545.1, KAF3763585.1, KAF3764314.1, KAF3765192.1, KAF3766961.1, KAF3767348.1, KAF3767937.1, KAF3769516.1, KAF3770909.1, KAF3771438.1	POS68825.1, POS68988.1, POS69099.1, POS69143.1, POS71605.1, POS71612.1, POS73052.1, POS76615.1, POS76906.1, POS78740.1, POS81383.1		POS81844.1, POS87704.1	ESU05292.1, ESU08329.1, ESU09320.1, ESU09638.1, ESU09840.1, ESU10848.1, ESU12714.1, ESU17358.1	jgi|Golor4|4604150|fgenesh1_kg.Scaffold_10_#_19393_#_TRINITY_DN32741_c0_g1_i1, jgi|Golor4|5215376|fgenesh1_kg.Scaffold_121_#_14336_#_TRINITY_DN32741_c0_g1_i1	XP_007403810.1, XP_007403866.1, XP_007416084.1	EEU33450.1, EEU37407.1, EEU37850.1, EEU38300.1, EEU39730.1, EEU44862.1, EEU45349.1, EEU46688.1	XP_011394553.1, XP_011394554.1, XP_956104.1, XP_959400.1, XP_960539.2, XP_960658.1, XP_965185.1	PARAU_04313, PARAU_05141, PARAU_06424, PARAU_08695, PARAU_08912, PARAU_08914	XP_001903317.1, XP_001904749.1, XP_001905784.1, XP_001907699.1, XP_001911741.1, XP_001911838.1, XP_003437521.1	EFP74047.2, EFP74048.2	TLD03822.1, TLD04084.1, TLD07044.1, TLD08997.1, TLD10128.1, TLD10293.1, TLD12052.1, TLD12323.1, TLD16168.1, TLD16218.1, TLD16729.1	EHA46981.1, EHA47249.1, EHA47905.1, EHA49790.1, EHA50092.1, EHA51752.1, EHA54584.1, EHA55096.1, EHA56029.1, EHA57295.1, EHA57868.1, KYQ30445.1	APA08328.1, APA10365.1, APA10380.1, APA11588.1, APA11856.1, APA13522.1	KEY66084.1, KEY66566.1, KEY66692.1, KEY67788.1, KEY67828.1, KEY70196.1, KEY72807.1, KEY72847.1, KEY73191.1, KEY73989.1, KEY74347.1, KEY74419.1, KEY75054.1	CCG83028.1, CCG83194.1	KIS65985.1, KIS67988.1, KIS72025.1	KUI63570.1, KUI63874.1, KUI64243.1, KUI64454.1, KUI64547.1, KUI65235.1, KUI68332.1, KUI69829.1, KUI71483.1, KUI72301.1, KUI74295.1	EGY13452.1, EGY15425.1, EGY16975.1, EGY17099.1, EGY17581.1, EGY19290.1, EGY21193.1, EGY22535.1
OG0000020								RKF56287.1, RKF56288.1, RKF57035.1, RKF61755.1	POS81608.1, POS81610.1, POS81615.1, POS81621.1, POS81622.1, POS81626.1, POS81647.1, POS81648.1, POS81665.1, POS81667.1, POS81694.1, POS81701.1, POS81702.1, POS81703.1, POS81715.1, POS81716.1, POS81724.1, POS81743.1, POS81744.1, POS81753.1, POS81756.1, POS81760.1, POS81767.1, POS81780.1, POS81800.1, POS81810.1, POS81815.1, POS81847.1, POS81859.1, POS81862.1, POS81863.1, POS81865.1, POS81869.1, POS…			XP_007418300.1					EFP86195.1, EFP93620.1, EFP93666.2, EHS63282.1, EHS64322.1	TLD03625.1
OG0000021	OR1_1170.t1, OR1_6753.t1	CAD6500273.1, CAD6502917.1, CAD6502923.1, CAD6502925.1, CAD6502929.1, CAD6502936.1, CAD6503446.1, CAD6504011.1, CAD6504014.1	XP_024546919.1, XP_024548506.1, XP_024552216.1	EAQ82966.1, EAQ85409.1, EAQ88652.1	EFQ24980.1, EFQ26844.1, EFQ26997.1, EFQ26998.1, EFQ31433.1, EFQ31684.1, EFQ32481.1, EFQ33718.1, EFQ33733.1, EFQ33802.1, EFQ33870.1, EFQ34395.1, EFQ36745.1	KAF3759898.1, KAF3759901.1, KAF3760013.1, KAF3764137.1, KAF3765304.1, KAF3771107.1	POS69016.1, POS70739.1, POS70952.1, POS71354.1, POS74114.1, POS75702.1, POS76460.1, POS79056.1, POS80307.1	RKF56255.1, RKF63807.1	POS83251.1, POS85593.1, POS87181.1	ESU05134.1, ESU05181.1, ESU07715.1, ESU07783.1, ESU08033.1, ESU08544.1, ESU09249.1, ESU09960.1, ESU10476.1, ESU14496.1, ESU15604.1, ESU15938.1, ESU17407.1, ESU17577.1, ESU17580.1, ESU18038.1	jgi|Golor4|243862|CE243861_15249, jgi|Golor4|2909240|e_gw1.7.473.1, jgi|Golor4|4259713|fgenesh1_kg.Scaffold_3_#_29258_#_TRINITY_DN30108_c0_g1_i1, jgi|Golor4|5132660|fgenesh1_kg.Scaffold_119_#_52600_#_TRINITY_DN30108_c0_g1_i1		EEU34774.1, EEU34784.1, EEU35467.1, EEU35698.1, EEU35919.1, EEU35935.1, EEU36007.1, EEU36162.1, EEU36196.1, EEU36397.1, EEU36766.1, EEU36803.1, EEU38011.1, EEU38525.1, EEU38771.1, EEU39532.1, EEU39712.1, EEU41157.1, EEU41652.1, EEU41684.1, EEU41986.1, EEU42327.1, EEU42879.1, EEU43557.1, EEU43591.1, EEU45643.1, EEU45744.1, EEU45941.1	XP_960988.3, XP_961779.1, XP_963122.1, XP_965499.1	PARAU_06171, PARAU_07881, PARAU_10581, PARAU_10841	XP_001903151.1, XP_001908496.1		TLD03248.1, TLD05488.1, TLD06970.1, TLD08351.1, TLD11391.1, TLD13551.1, TLD15622.1, TLD17666.1, TLD17935.1	EHA46739.1, EHA48010.1, EHA51653.1, EHA51968.1, EHA52482.1, EHA53271.1, EHA53845.1, EHA56012.1, EHA57516.1	APA05824.1, APA12136.1, APA12923.1	KEY64549.1, KEY66745.1, KEY68891.1, KEY69519.1, KEY69809.1, KEY72948.1, KEY73178.1, KEY73440.1	CCG84520.1, CCG84544.1	KIS66222.1, KIS66237.1	KUI69254.1, KUI70513.1, KUI70723.1	EGY14184.1, EGY14215.1, EGY14386.1, EGY14756.1, EGY15830.1, EGY17004.1, EGY17122.1, EGY18595.1, EGY18812.1, EGY19037.1, EGY19383.1, EGY19668.1, EGY20964.1, EGY21363.1, EGY21797.1, EGY22896.1, EGY23265.1, EGY23382.1
OG0000022	OR1_6097.t1, OR1_7136.t1	CAD6502470.1	XP_001548762.1, XP_001548877.1, XP_001553922.2, XP_001555204.1, XP_024547792.1, XP_024549508.1, XP_024549523.1, XP_024551212.1, XP_024552550.1	EAQ83426.1, EAQ84426.1, EAQ84430.1, EAQ84519.1, EAQ86148.1, EAQ86294.1, EAQ86557.1, EAQ89480.1	EFQ30203.1, EFQ30670.1, EFQ31408.1, EFQ32572.1, EFQ33692.1, EFQ33860.1	KAF3760362.1, KAF3760403.1, KAF3760411.1, KAF3761056.1, KAF3762028.1, KAF3764432.1, KAF3765349.1, KAF3765409.1, KAF3766669.1, KAF3770782.1	POS68898.1, POS68958.1, POS70093.1, POS70366.1, POS70631.1, POS71270.1, POS71631.1, POS71935.1, POS72420.1, POS72956.1, POS73429.1, POS74111.1, POS75634.1, POS76643.1, POS76992.1, POS78068.1, POS78074.1			ESU05215.1, ESU07420.1, ESU07576.1, ESU10596.1, ESU13945.1, ESU14942.1, ESU17351.1, ESU17354.1, ESU17375.1			EEU33999.1, EEU34481.1, EEU35260.1, EEU35488.1, EEU36585.1, EEU36783.1, EEU36891.1, EEU36916.1, EEU37661.1, EEU38465.1, EEU39726.1, EEU41302.1, EEU41556.1, EEU45637.1, EEU47402.1	XP_958492.1, XP_959075.1, XP_961030.1	PARAU_04770, PARAU_07492	XP_001903349.1, XP_001903603.1, XP_001903817.1, XP_001904146.1, XP_001904360.1, XP_001904611.1, XP_001905460.1		TLD03294.1, TLD03978.1, TLD04139.1, TLD06216.1, TLD08232.1, TLD10157.1, TLD12391.1, TLD13120.1, TLD16841.1	EHA46961.1, EHA47059.1, EHA47871.1, EHA48393.1, EHA49069.1, EHA51941.1, EHA55442.1, EHA56757.1	APA06370.1, APA09132.1, APA09478.1, APA09580.1, APA13123.1, APA15117.1	KEY64581.1, KEY64639.1, KEY66055.1, KEY69209.1, KEY69596.1, KEY69600.1, KEY69603.1, KEY71527.1, KEY71696.1, KEY71816.1, KEY71963.1, KEY72417.1, KEY73225.1, KEY73538.1, KEY73630.1, KEY73768.1, KEY74550.1, KEY74794.1	CCG85154.1	KIS67435.1, KIS69622.1	KUI65220.1, KUI66484.1, KUI67085.1, KUI67310.1, KUI68345.1, KUI70427.1, KUI71881.1, KUI73736.1, KUI73940.1, KUI74435.1	EGY14193.1, EGY14546.1, EGY15142.1, EGY16414.1, EGY17066.1, EGY17467.1, EGY17836.1, EGY18741.1, EGY19192.1, EGY19317.1, EGY22079.1, EGY22446.1, EGY23524.1, EGY23656.1
OG0000023	OR1_1896.t1, OR1_2831.t1, OR1_3559.t1, OR1_4660.t1, OR1_6311.t1, OR1_7051.t1	CAD6504892.1, CAD6506496.1	XP_001547953.2, XP_001552845.1, XP_001553432.1, XP_001554294.1, XP_001557558.1, XP_024546813.1, XP_024548023.1, XP_024548024.1, XP_024550238.1, XP_024550535.1	EAQ83898.1, EAQ90203.1, EAQ91591.1, EAQ93042.1	EFQ25199.1, EFQ25819.1, EFQ27543.1, EFQ32066.1, EFQ33755.1, EFQ34872.1, EFQ35373.1, EFQ36024.1	KAF3760903.1, KAF3763669.1, KAF3765293.1, KAF3766004.1, KAF3766562.1, KAF3766871.1, KAF3768635.1, KAF3769507.1	POS68496.1, POS69854.1, POS71397.1, POS71588.1, POS75840.1, POS77494.1	RKF54228.1, RKF58095.1	POS87783.1	ESU07016.1, ESU09099.1, ESU09819.1, ESU12611.1, ESU15682.1, ESU18138.1, ESU18379.1	jgi|Golor4|2916343|e_gw1.112.803.1, jgi|Golor4|5327844|fgenesh1_pm.Scaffold_122_#_24	XP_007406619.1, XP_007410229.1, XP_007410231.1, XP_007411484.1, XP_007411669.1, XP_007413214.1, XP_007413393.1, XP_007413394.1, XP_007418332.1, XP_007418647.1	EEU33920.1, EEU35075.1, EEU35582.1, EEU36549.1, EEU37140.1, EEU39194.1, EEU39791.1, EEU40442.1, EEU40630.1, EEU41634.1, EEU43811.1, EEU44056.1, EEU44592.1, EEU47150.1	XP_001728277.1, XP_957037.2, XP_960312.2, XP_961872.3, XP_964555.1	PARAU_03561	XP_001907638.1, XP_001910027.1, XP_001910550.1, XP_001912745.1	EFP74359.2, EFP81405.2, EFP84590.2, EFP89368.2, EFP89370.2, EFP90153.1, EFP90559.2, EFP90565.2, EFP91169.2, EHS62974.1	TLD03819.1, TLD04417.1, TLD04876.1, TLD07837.1, TLD13840.1, TLD15530.1, TLD16562.1	EHA46083.1, EHA47232.1, EHA49742.1, EHA51342.1, EHA51585.1, EHA51719.1, EHA51720.1, EHA52850.1, EHA55282.1	APA06077.1, APA07618.1, APA08310.1, APA10911.1, APA11319.1, APA12340.1, APA13599.1, APA14383.1	KEY65716.1, KEY66012.1, KEY66701.1, KEY71775.1, KEY72077.1, KEY72704.1	CCG80921.1, CCG81090.1, CCG82444.1, CCG82790.1, CCG83331.1	KIS65924.1, KIS66269.1, KIS67684.1, KIS68121.1, KIS68759.1, KIS69112.1	KUI64129.1, KUI64187.1, KUI67802.1, KUI70470.1, KUI72422.1, KUI72843.1	EGY15081.1, EGY15208.1, EGY19442.1, EGY20058.1, EGY21485.1, EGY23449.1
OG0000024	OR1_7539.t1		XP_001557605.1, XP_001558640.2, XP_024546343.1, XP_024546780.1, XP_024548618.1, XP_024553838.1	EAQ83379.1, EAQ84091.1, EAQ84586.1, EAQ88622.1, EAQ90321.1, EAQ93854.1	EFQ25638.1, EFQ25695.1, EFQ35759.1, EFQ35898.1, EFQ36194.1	KAF3762475.1, KAF3762837.1, KAF3764610.1, KAF3767095.1, KAF3768240.1	POS68631.1, POS68635.1, POS73599.1, POS77362.1, POS77786.1, POS80048.1, POS81099.1			ESU05338.1, ESU05780.1, ESU07471.1, ESU09959.1, ESU10680.1, ESU13901.1, ESU13976.1, ESU14930.1, ESU17036.1, ESU17560.1, ESU17729.1, ESU18010.1, ESU18150.1, ESU18253.1, ESU18325.1			EEU33461.1, EEU33927.1, EEU34062.1, EEU34251.1, EEU34403.1, EEU35058.1, EEU35443.1, EEU35568.1, EEU35642.1, EEU35789.1, EEU35810.1, EEU36284.1, EEU37114.1, EEU37878.1, EEU38404.1, EEU39546.1, EEU41410.1, EEU41955.1, EEU42514.1, EEU42739.1, EEU42748.1, EEU44562.1, EEU45572.1, EEU46111.1, EEU46243.1, EEU46672.1, EEU46900.1, EEU47515.1, EEU48939.1	XP_001728062.2, XP_001728071.2, XP_958118.2, XP_958230.3, XP_959360.1, XP_962350.1, XP_962566.3		XP_001903348.1, XP_001903741.1, XP_001903834.1, XP_001903862.1, XP_001904286.1, XP_001904329.1, XP_001904604.1, XP_001904855.1, XP_001904901.1, XP_001905154.1, XP_001905193.1, XP_001905300.1, XP_001906808.1, XP_001906832.1, XP_001909028.1, XP_001909033.1, XP_001909781.1, XP_001911631.1, XP_001912164.1, XP_001912215.1		TLD07051.1, TLD10587.1, TLD12872.1, TLD17315.1	EHA45793.1, EHA50667.1, EHA52866.1, EHA57176.1, EHA57232.1, EHA58111.1	APA07431.1, APA12600.1, APA14823.1, APA15329.1	KEY64645.1, KEY64807.1, KEY68528.1, KEY68862.1, KEY68863.1, KEY68908.1, KEY69605.1, KEY71375.1, KEY71904.1, KEY73092.1, KEY73931.1, KEY74001.1, KEY74398.1, KEY75078.1			KUI64680.1, KUI65474.1, KUI67219.1, KUI67559.1, KUI67849.1, KUI68075.1, KUI68076.1, KUI68341.1, KUI68868.1, KUI69677.1, KUI69880.1, KUI70484.1, KUI71945.1, KUI73616.1	EGY15160.1, EGY15163.1, EGY16735.1, EGY18951.1, EGY19357.1, EGY21972.1, EGY23243.1
OG0000025		CAD6498811.1, CAD6498988.1, CAD6499149.1, CAD6499151.1, CAD6500624.1, CAD6500717.1, CAD6500718.1, CAD6501025.1, CAD6501266.1, CAD6501354.1, CAD6502083.1, CAD6502084.1, CAD6502321.1, CAD6502426.1, CAD6502427.1, CAD6502576.1, CAD6502819.1, CAD6503246.1, CAD6503638.1, CAD6503907.1, CAD6505223.1, CAD6505300.1, CAD6505893.1, CAD6505992.1							POS81632.1, POS81642.1, POS81664.1, POS81690.1, POS81734.1, POS81751.1, POS81761.1, POS81766.1, POS81774.1, POS81789.1, POS81797.1, POS81867.1, POS81873.1, POS81883.1, POS81913.1, POS81972.1, POS81979.1, POS81993.1, POS81999.1, POS82002.1, POS82009.1, POS82026.1, POS82043.1, POS82051.1, POS82053.1, POS82072.1, POS82097.1, POS82151.1, POS82212.1, POS82451.1, POS82522.1, POS82540.1, POS82542.1, POS…		jgi|Golor4|2652904|CE2652903_1014, jgi|Golor4|4394663|fgenesh1_kg.Scaffold_7_#_21673_#_TRINITY_DN34365_c2_g10_i1, jgi|Golor4|4506850|fgenesh1_kg.Scaffold_9_#_7463_#_TRINITY_DN23539_c1_g1_i2, jgi|Golor4|4830244|fgenesh1_kg.Scaffold_113_#_73353_#_TRINITY_DN23539_c1_g1_i2				PARAU_04961, PARAU_05740, PARAU_08108, PARAU_08429, PARAU_09369, PARAU_10116, PARAU_11190, PARAU_11191
OG0000026	OR1_2770.t1, OR1_480.t1, OR1_5863.t1, OR1_7505.t1	CAD6504560.1	XP_001551009.1, XP_024546440.1, XP_024546468.1, XP_024546469.1, XP_024546848.1, XP_024549741.1, XP_024551284.1, XP_024552000.1, XP_024552365.1, XP_024553918.1	EAQ83418.1, EAQ84309.1, EAQ84730.1, EAQ85460.1, EAQ88656.1, EAQ91288.1, EAQ93388.1	EFQ25324.1, EFQ26521.1, EFQ27091.1, EFQ28218.1, EFQ29788.1, EFQ30770.1, EFQ31503.1, EFQ31962.1, EFQ33850.1, EFQ36292.1	KAF3762068.1, KAF3762368.1, KAF3763392.1, KAF3765440.1, KAF3769875.1, KAF3770020.1	POS70502.1, POS71073.1, POS71859.1, POS72004.1, POS75483.1, POS78256.1, POS78613.1, POS81275.1	RKF60001.1	POS83603.1	ESU05735.1, ESU07027.1, ESU08778.1, ESU09916.1, ESU10528.1, ESU11148.1, ESU12913.1, ESU13034.1, ESU13785.1, ESU14466.1	jgi|Golor4|2919942|e_gw1.115.1534.1, jgi|Golor4|2921744|e_gw1.116.1435.1	XP_007412957.1	EEU33797.1, EEU34435.1, EEU35319.1, EEU36332.1, EEU38188.1, EEU41025.1, EEU41291.1, EEU41707.1, EEU42578.1, EEU44424.1, EEU46021.1, EEU46536.1, EEU46758.1, EEU47023.1, EEU47211.1, EEU48577.1	XP_011393290.1, XP_011393291.1, XP_011393292.1, XP_958595.2, XP_958819.2, XP_959059.2, XP_963409.1	PARAU_05882, PARAU_11645	XP_001903507.1, XP_001905729.1, XP_001906793.1, XP_001908137.1, XP_001908605.1	EFP84186.2	TLD03697.1, TLD03726.1, TLD08441.1, TLD10736.1, TLD10948.1, TLD12954.1, TLD14058.1, TLD14364.1, TLD16944.1	EHA49282.1, EHA49406.1, EHA51218.1, EHA52579.1, EHA53462.1, EHA54201.1, EHA54516.1, EHA55120.1, EHA56506.1, EHA57420.1, EHA57864.1, EHA58167.1	APA05673.1, APA06665.1, APA07049.1, APA07095.1, APA09650.1, APA10265.1, APA13289.1	KEY63867.1, KEY65265.1, KEY65687.1, KEY66398.1, KEY69651.1, KEY71286.1, KEY72667.1, KEY73479.1	CCG81794.1	KIS65757.1, KIS65922.1, KIS67336.1, KIS70021.1, KIS70040.1	KUI64012.1, KUI65368.1, KUI65750.1, KUI70744.1, KUI71474.1	EGY14524.1, EGY17518.1, EGY18112.1, EGY19306.1, EGY21238.1, EGY21379.1, EGY23029.1, EGY23622.1
OG0000027	OR1_1650.t1, OR1_3571.t1, OR1_4076.t1, OR1_5550.t1, OR1_6707.t1, OR1_7960.t1, OR1_8500.t1, OR1_8537.t1	CAD6500871.1, CAD6502275.1	XP_001550175.1, XP_001554597.1, XP_001556145.1, XP_024547318.1, XP_024550636.1, XP_024552613.1, XP_024553530.1	EAQ83124.1, EAQ85802.1, EAQ85982.1, EAQ87306.1, EAQ87710.1, EAQ89901.1, EAQ90230.1	EFQ25991.1, EFQ29858.1, EFQ30919.1, EFQ32381.1, EFQ34031.1, EFQ34324.1, EFQ34990.1	KAF3760595.1, KAF3761915.1, KAF3762016.1, KAF3766203.1, KAF3766830.1, KAF3766954.1, KAF3768564.1, KAF3768638.1, KAF3770944.1	POS68711.1, POS68805.1, POS70464.1, POS72339.1, POS73223.1, POS73490.1, POS73737.1, POS75999.1, POS76409.1, POS76708.1, POS80020.1, POS81374.1	RKF56574.1, RKF58257.1, RKF63358.1, RKF64587.1	POS83733.1, POS84514.1, POS86236.1, POS86350.1	ESU08500.1, ESU09480.1, ESU13196.1, ESU14794.1, ESU16257.1, ESU17095.1	jgi|Golor4|4143892|fgenesh1_pg.Scaffold_1_#_35, jgi|Golor4|4147840|fgenesh1_pg.Scaffold_9_#_633, jgi|Golor4|4149222|fgenesh1_pg.Scaffold_112_#_399, jgi|Golor4|4151807|fgenesh1_pg.Scaffold_116_#_381, jgi|Golor4|5320174|fgenesh1_pm.Scaffold_3_#_32, jgi|Golor4|5327842|fgenesh1_pm.Scaffold_122_#_22	XP_007404609.1, XP_007410834.1, XP_007410919.1	EEU34130.1, EEU36298.1, EEU40986.1, EEU42734.1, EEU44369.1, EEU47465.1	XP_957931.2, XP_959431.1, XP_959670.1, XP_961116.1, XP_961253.2, XP_962581.3, XP_964654.3	PARAU_05848, PARAU_09105, PARAU_09110, PARAU_11273	XP_001904041.1, XP_001905291.1, XP_001906578.1, XP_001907411.1, XP_001910691.1, XP_001911797.1, XP_001911961.1	EFP77517.2, EFP77522.2, EFP77525.2, EFP77527.1, EFP77529.2, EFP77589.1, EFP77610.2	TLD06214.1, TLD07227.1, TLD08502.1, TLD09370.1, TLD12854.1, TLD15953.1	EHA46205.1, EHA47468.1, EHA48414.1, EHA51819.1, EHA55488.1, EHA58170.1	APA08737.1, APA08869.1, APA11333.1, APA11453.1, APA11655.1, APA13767.1, APA14299.1	KEY65051.1, KEY65741.1, KEY71712.1, KEY72151.1, KEY73395.1	CCG84333.1		KUI63655.1, KUI69060.1, KUI71760.1, KUI73300.1, KUI73401.1, KUI73836.1, KUI74404.1	EGY13578.1, EGY13916.1, EGY17600.1, EGY18577.1, EGY18904.1, EGY21125.1
OG0000028	OR1_1745.t1, OR1_2400.t1, OR1_3310.t1, OR1_4316.t1, OR1_6244.t1, OR1_634.t1		XP_001555310.2, XP_001560168.1, XP_024546944.1, XP_024547466.1, XP_024553131.1, XP_024553408.1, XP_024553708.1	EAQ83365.1, EAQ83522.1, EAQ84088.1, EAQ85621.1, EAQ87422.1, EAQ88433.1, EAQ88759.1, EAQ89475.1, EAQ89518.1, EAQ91521.1, EAQ91978.1, EAQ92917.1	EFQ26169.1, EFQ26943.1, EFQ32037.1, EFQ33949.1, EFQ35296.1, EFQ35597.1, EFQ35939.1, EFQ36604.1	KAF3760963.1, KAF3767350.1, KAF3769370.1, KAF3769926.1	POS69272.1, POS72818.1, POS73090.1, POS73107.1, POS73933.1, POS74667.1, POS75637.1, POS76463.1, POS76836.1, POS76954.1, POS77600.1, POS79013.1, POS79237.1, POS79860.1			ESU07367.1, ESU08286.1, ESU08298.1, ESU08579.1, ESU09387.1, ESU09679.1, ESU09885.1, ESU15400.1, ESU17629.1, ESU18147.1		XP_007403827.1, XP_007409218.1, XP_007412012.1, XP_007412529.1, XP_007414531.1, XP_007417241.1, XP_007417242.1, XP_007417973.1	EEU41258.1, EEU41888.1	XP_001728070.2, XP_001728263.1, XP_011393251.1, XP_011393252.1, XP_958024.2, XP_959737.2		XP_001903303.1, XP_001904838.1, XP_001905174.1, XP_001905273.1, XP_001905487.1, XP_001905582.1, XP_001906485.1, XP_001907024.1, XP_001909868.1, XP_001910260.1, XP_003437433.1	EFP85695.2, EFP87180.2, EFP91780.2, EFP91781.2, EHS63799.1, EHS63800.1	TLD03220.1, TLD07467.1, TLD07625.1, TLD07722.1, TLD09242.1, TLD10193.1, TLD10743.1, TLD14246.1, TLD16452.1, TLD16799.1, TLD16845.1, TLD17215.1, TLD17246.1, TLD17594.1, TLD17814.1	EHA46619.1, EHA46650.1, EHA46731.1, EHA47535.1, EHA48074.1, EHA49609.1, EHA49636.1, EHA51497.1, EHA51694.1, EHA51884.1, EHA51935.1, EHA52244.1, EHA54272.1, EHA56703.1, EHA58548.1	APA15101.1	KEY63887.1, KEY65496.1, KEY67777.1, KEY71783.1, KEY72418.1, KEY73042.1, KEY73492.1, KEY73873.1, KEY74735.1		KIS66498.1, KIS71226.1	KUI65565.1, KUI71511.1, KUI73835.1	EGY15117.1, EGY15973.1, EGY19305.1, EGY20778.1
OG0000029	OR1_4258.t1, OR1_5565.t1, OR1_5627.t1, OR1_8276.t1, OR1_866.t1	CAD6499415.1, CAD6499889.1	XP_001547152.1, XP_001549481.1, XP_001550319.2, XP_001551816.1, XP_001553310.1, XP_001559548.1, XP_001560561.1, XP_024548485.1, XP_024548486.1, XP_024549445.1, XP_024550092.1, XP_024550093.1, XP_024550094.1, XP_024550095.1, XP_024551412.1	EAQ84718.1, EAQ85405.1, EAQ85666.1, EAQ93025.1	EFQ26067.1, EFQ29603.1, EFQ31235.1, EFQ32061.1, EFQ33881.1, EFQ34325.1, EFQ34462.1, EFQ34762.1, EFQ35535.1, EFQ36379.1	KAF3761683.1, KAF3761833.1, KAF3761856.1, KAF3761862.1, KAF3762659.1, KAF3763326.1, KAF3763371.1, KAF3765322.1, KAF3765368.1, KAF3766430.1, KAF3766759.1, KAF3766817.1, KAF3768729.1	POS68789.1, POS72579.1, POS73305.1, POS74734.1, POS75910.1, POS76484.1, POS78182.1, POS79801.1, POS80237.1	RKF60064.1, RKF63205.1	POS84589.1, POS86155.1	ESU06808.1, ESU09086.1, ESU10651.1, ESU11861.1, ESU12557.1, ESU13862.1, ESU14169.1, ESU17040.1	jgi|Golor4|4146077|fgenesh1_pg.Scaffold_7_#_82, jgi|Golor4|4385961|fgenesh1_kg.Scaffold_7_#_12971_#_TRINITY_DN32686_c2_g1_i1, jgi|Golor4|4851208|fgenesh1_kg.Scaffold_114_#_13854_#_TRINITY_DN32686_c2_g1_i6, jgi|Golor4|5324818|fgenesh1_pm.Scaffold_114_#_59	XP_007404066.1, XP_007411601.1, XP_007417809.1, XP_007417818.1	EEU34284.1, EEU36357.1, EEU36561.1, EEU37442.1, EEU37801.1, EEU38000.1, EEU38099.1, EEU39950.1, EEU41560.1, EEU44143.1, EEU44956.1, EEU45755.1	XP_958937.1, XP_961039.2, XP_964364.3	PARAU_08693, PARAU_10014, PARAU_10465, PARAU_12444	XP_001903981.1, XP_001912725.1	EFP77337.2, EFP79972.2, EFP79973.1, EFP83821.2	TLD03215.1, TLD06708.1, TLD08768.1, TLD10791.1, TLD14355.1	EHA48018.1, EHA48097.1, EHA51355.1, EHA56883.1, EHA58159.1, EHA58160.1	APA09218.1, APA10724.1, APA11343.1, APA11699.1, APA12168.1, APA12809.1, APA16223.1	KEY65089.1, KEY67767.1, KEY68855.1, KEY71815.1	CCG81390.1, CCG84196.1	KIS66614.1, KIS70482.1	KUI63540.1, KUI63551.1, KUI64338.1, KUI65937.1, KUI66827.1, KUI67493.1, KUI69884.1, KUI70036.1, KUI74464.1	EGY14082.1, EGY16399.1, EGY18535.1, EGY19242.1, EGY23675.1
OG0000030	OR1_3059.t1, OR1_862.t1		XP_001546529.1, XP_024546345.1, XP_024547006.1, XP_024547023.1, XP_024553741.1	EAQ83094.1, EAQ84326.1, EAQ84420.1, EAQ87115.1	EFQ26065.1, EFQ30182.1, EFQ31578.1, EFQ34497.1, EFQ34593.1, EFQ35728.1, EFQ36223.1, EFQ36312.1	KAF3761188.1, KAF3761617.1, KAF3762651.1, KAF3765400.1, KAF3766568.1, KAF3766606.1, KAF3767141.1, KAF3768100.1, KAF3768121.1	POS69127.1, POS72782.1, POS73093.1, POS73627.1, POS74246.1, POS74471.1, POS75138.1, POS81393.1			ESU05751.1, ESU07626.1, ESU07898.1, ESU08325.1, ESU08414.1, ESU09170.1, ESU09379.1, ESU09455.1, ESU09891.1, ESU10584.1, ESU14756.1, ESU15194.1, ESU15639.1			EEU33366.1, EEU33374.1, EEU33434.1, EEU33816.1, EEU33958.1, EEU35337.1, EEU35650.1, EEU35736.1, EEU36422.1, EEU36716.1, EEU37229.1, EEU37609.1, EEU37894.1, EEU37933.1, EEU38655.1, EEU38993.1, EEU39452.1, EEU39696.1, EEU41319.1, EEU41612.1, EEU41981.1, EEU42693.1, EEU43483.1, EEU43650.1, EEU43764.1, EEU44073.1, EEU44865.1, EEU45631.1, EEU47446.1, EEU47856.1	XP_958451.2, XP_958752.1, XP_961865.3	PARAU_07774, PARAU_09728	XP_001903610.1, XP_001905335.1, XP_001906780.1, XP_001911519.1		TLD04261.1, TLD07396.1, TLD09143.1, TLD12201.1, TLD13431.1, TLD14159.1, TLD15770.1, TLD15989.1	EHA46443.1, EHA47742.1, EHA48109.1, EHA48416.1, EHA51777.1, EHA52540.1, EHA52542.1, EHA53534.1, EHA54498.1, EHA55908.1	APA05881.1, APA05903.1, APA08470.1, APA15127.1	KEY66138.1, KEY67962.1, KEY70109.1, KEY70457.1, KEY71217.1, KEY71889.1, KEY73065.1, KEY74439.1, KEY74698.1	CCG82978.1, CCX35446.1	KIS66628.1, KIS67245.1, KIS68554.1, KIS70075.1	KUI66002.1, KUI67399.1, KUI67931.1, KUI68359.1, KUI68540.1, KUI68973.1, KUI69006.1, KUI69009.1, KUI69715.1	EGY13576.1, EGY15100.1, EGY15876.1, EGY19344.1, EGY22456.1, EGY23199.1, EGY23253.1
OG0000031	OR1_3201.t1, OR1_4593.t1, OR1_7120.t1, OR1_94.t1	CAD6500575.1	XP_001548851.1, XP_024551001.1	EAQ86289.1, EAQ92312.1	EFQ25741.1, EFQ25754.1, EFQ25861.1, EFQ27443.1, EFQ27708.1, EFQ27719.1, EFQ29015.1, EFQ30449.1, EFQ31585.1, EFQ32661.1, EFQ34346.1, EFQ35954.1	KAF3762023.1, KAF3762031.1, KAF3766175.1, KAF3767306.1, KAF3769746.1	POS70116.1, POS70119.1, POS71542.1, POS71823.1, POS72297.1, POS73692.1, POS75030.1, POS76609.1	RKF54876.1	POS85793.1	ESU05268.1, ESU07808.1, ESU08288.1, ESU10299.1, ESU10702.1, ESU11736.1, ESU11818.1, ESU12545.1, ESU12561.1, ESU13971.1, ESU15352.1, ESU17428.1, ESU17648.1, ESU18105.1	jgi|Golor4|5321448|fgenesh1_pm.Scaffold_7_#_201, jgi|Golor4|746175|CE746174_6938	XP_007404300.1, XP_007404301.1, XP_007404302.1, XP_007412373.1	EEU34006.1, EEU34080.1, EEU34203.1, EEU34494.1, EEU35947.1, EEU35985.1, EEU36402.1, EEU37286.1, EEU37625.1, EEU38811.1, EEU39658.1, EEU40669.1, EEU41413.1, EEU41520.1, EEU41545.1, EEU41798.1, EEU42970.1, EEU43162.1, EEU48220.1, EEU48265.1	XP_958667.3, XP_962567.2, XP_963398.2		XP_001903479.1, XP_001909038.1, XP_001910692.1	EFP90596.1, EHS64577.1	TLD03476.1, TLD04879.1, TLD09925.1, TLD11213.1, TLD11424.1, TLD12328.1, TLD13424.1, TLD15539.1, TLD16378.1, TLD17102.1, TLD17515.1	EHA47067.1, EHA49238.1, EHA50212.1, EHA51403.1, EHA51755.1, EHA51894.1, EHA53321.1, EHA53452.1, EHA55091.1, EHA56734.1, EHA57661.1, EHA58332.1	APA11635.1, APA15972.1	KEY64026.1, KEY70836.1, KEY71176.1, KEY71233.1, KEY72026.1, KEY72261.1, KEY72947.1, KEY73074.1, KEY73189.1, KEY73659.1, KEY74064.1	CCG84471.1	KIS70378.1	KUI63523.1, KUI70542.1, KUI72088.1, KUI73586.1, KUI74214.1	EGY16139.1, EGY16922.1, EGY18562.1, EGY18945.1, EGY19040.1, EGY19445.1, EGY20032.1, EGY20253.1, EGY22030.1
OG0000032	OR1_132.t1	CAD6501427.1	XP_001559637.2, XP_024546658.1, XP_024547024.1, XP_024547418.1, XP_024547419.1, XP_024548665.1, XP_024548785.1, XP_024548887.1, XP_024549324.1, XP_024550673.1, XP_024550803.1, XP_024550891.1, XP_024552689.1	EAQ84909.1, EAQ90054.1, EAQ91003.1, EAQ91797.1, EAQ91876.1, EAQ92691.1	EFQ25017.1, EFQ25910.1, EFQ27104.1, EFQ28899.1, EFQ30220.1, EFQ31062.1, EFQ31400.1, EFQ31629.1, EFQ35800.1	KAF3760030.1, KAF3764130.1, KAF3769235.1, KAF3770771.1, KAF3770773.1	POS68848.1, POS69775.1, POS72167.1, POS78170.1, POS81303.1	RKF60520.1, RKF64557.1	POS82806.1, POS86659.1	ESU06462.1, ESU07193.1, ESU08306.1, ESU08331.1, ESU10563.1, ESU10738.1, ESU10762.1, ESU11274.1, ESU12403.1, ESU17071.1, ESU18383.1	jgi|Golor4|1765502|CE1765501_3410, jgi|Golor4|2618719|CE2618718_2925, jgi|Golor4|2915121|e_gw1.29.557.1, jgi|Golor4|291750|CE291749_373, jgi|Golor4|2923692|e_gw1.119.798.1		EEU33781.1, EEU34258.1, EEU34482.1, EEU35050.1, EEU35052.1, EEU35425.1, EEU35709.1, EEU36020.1, EEU37539.1, EEU37613.1, EEU37886.1, EEU37972.1, EEU38219.1, EEU39005.1, EEU39150.1, EEU39234.1, EEU41180.1, EEU42298.1, EEU42947.1, EEU43375.1, EEU44012.1, EEU45821.1, EEU47135.1, EEU47724.1, EEU49010.1	XP_001728446.2, XP_001728451.2, XP_962207.2, XP_963739.1	PARAU_05564, PARAU_07068	XP_001904586.1, XP_001908738.1		TLD13461.1, TLD16257.1, TLD16996.1, TLD17512.1, TLD17707.1	EHA51431.1, EHA51640.1, EHA51756.1, EHA53603.1	APA05905.1, APA09404.1, APA09678.1, APA09928.1, APA11894.1	KEY65668.1, KEY69357.1, KEY69779.1, KEY71264.1, KEY71325.1, KEY72106.1, KEY73168.1	CCG81532.1		KUI67980.1, KUI69709.1, KUI71146.1, KUI73359.1	EGY13396.1, EGY14693.1, EGY15348.1, EGY17067.1, EGY18377.1, EGY18410.1, EGY18744.1, EGY19730.1, EGY20137.1, EGY20853.1, EGY21347.1, EGY21866.1, EGY21916.1, EGY23405.1
OG0000033	OR1_5166.t1		XP_001555842.2, XP_001557065.1, XP_024546800.1, XP_024549033.1, XP_024549034.1, XP_024551546.1, XP_024553309.1, XP_024553310.1, XP_024553555.1, XP_024553556.1, XP_024553572.1, XP_024553579.1, XP_024553843.1	EAQ82972.1, EAQ83599.1, EAQ86080.1, EAQ86284.1, EAQ87106.1, EAQ88320.1, EAQ88599.1, EAQ89515.1, EAQ89763.1, EAQ91882.1	EFQ25924.1, EFQ27999.1, EFQ30572.1, EFQ31168.1, EFQ31237.1, EFQ31334.1, EFQ34449.1, EFQ34535.1, EFQ34998.1, EFQ35401.1, EFQ35837.1	KAF3762614.1, KAF3764026.1, KAF3765307.1, KAF3765600.1, KAF3766639.1, KAF3766642.1, KAF3771369.1	POS69283.1, POS69363.1, POS71630.1, POS72413.1, POS73269.1, POS76446.1, POS76583.1, POS77367.1, POS78146.1			ESU07826.1, ESU07827.1, ESU09191.1, ESU09935.1, ESU12529.1, ESU14122.1, ESU14156.1, ESU15371.1, ESU17527.1			EEU33866.1, EEU34972.1, EEU36940.1, EEU37829.1, EEU37929.1, EEU38742.1, EEU40561.1, EEU41417.1, EEU41465.1, EEU43345.1, EEU44366.1, EEU44863.1	XP_961264.1, XP_961706.1, XP_962853.1, XP_963611.3	PARAU_05429, PARAU_10543	XP_001903272.1, XP_001903560.1, XP_001904279.1, XP_001904287.1, XP_001905003.1, XP_001906356.1, XP_001906789.1, XP_001911121.1, XP_001911553.1, XP_003437379.1, XP_003437475.1		TLD04296.1, TLD07153.1, TLD07691.1, TLD07766.1, TLD10348.1, TLD10902.1, TLD14342.1	EHA45847.1, EHA46177.1, EHA46393.1, EHA51306.1, EHA53573.1, EHA56523.1	APA06644.1, APA08436.1, APA08512.1, APA13619.1, APA13730.1, APA13895.1, APA14565.1, APA14567.1	KEY63900.1, KEY64400.1, KEY66405.1, KEY69274.1, KEY69329.1, KEY72225.1, KEY73156.1, KEY73201.1, KEY74616.1, KEY75127.1			KUI64405.1, KUI65223.1, KUI67216.1, KUI67939.1, KUI68196.1, KUI73812.1, KUI74141.1	EGY18921.1, EGY19011.1, EGY20127.1, EGY20773.1, EGY21308.1, EGY23300.1
OG0000034	OR1_1314.t1, OR1_4234.t1, OR1_4397.t1, OR1_5349.t1, OR1_5349.t2		XP_001559444.1, XP_001559983.2, XP_024548644.1, XP_024550015.1, XP_024551017.1, XP_024553608.1, XP_024553609.1	EAQ86324.1, EAQ88254.1, EAQ88779.1, EAQ91948.1, EAQ93785.1	EFQ25328.1, EFQ25411.1, EFQ25765.1, EFQ25852.1, EFQ29693.1, EFQ31543.1, EFQ32019.1, EFQ33167.1, EFQ34389.1, EFQ35117.1	KAF3761610.1, KAF3762012.1, KAF3762271.1, KAF3763953.1, KAF3764248.1, KAF3764249.1, KAF3766365.1, KAF3767504.1, KAF3767727.1, KAF3768068.1, KAF3770928.1	POS71664.1, POS76386.1, POS77906.1, POS78001.1, POS78339.1, POS80690.1			ESU05356.1, ESU06028.1, ESU06839.1, ESU07747.1, ESU08162.1, ESU09402.1, ESU09658.1, ESU09956.1, ESU11294.1, ESU15528.1, ESU16200.1, ESU17235.1, ESU17642.1			EEU34515.1, EEU35508.1, EEU36122.1, EEU36600.1, EEU36770.1, EEU37964.1, EEU38318.1, EEU39044.1, EEU40030.1, EEU40606.1, EEU40824.1, EEU40960.1, EEU41401.1, EEU41982.1, EEU43929.1, EEU45290.1, EEU45699.1, EEU48151.1, EEU48981.1	XP_011394093.1, XP_011394094.1, XP_011394095.1, XP_958837.2, XP_965578.1	PARAU_06246	XP_001909166.1, XP_001911428.1, XP_001911630.1, XP_001912323.1		TLD12317.1, TLD14138.1, TLD15492.1	EHA52513.1, EHA54974.1, EHA55083.1	APA05350.1, APA07655.1, APA08451.1, APA09795.1, APA09956.1, APA10649.1	KEY65083.1, KEY67864.1, KEY68104.1, KEY68415.1, KEY68907.1, KEY69358.1, KEY69361.1, KEY70579.1, KEY70990.1, KEY72297.1, KEY72433.1, KEY72592.1, KEY73568.1, KEY74572.1	CCG84994.1	KIS70913.1	KUI65811.1, KUI68464.1, KUI68879.1, KUI70198.1, KUI70655.1, KUI71428.1, KUI72477.1	EGY13727.1, EGY15381.1, EGY17398.1, EGY18785.1, EGY20021.1, EGY21437.1, EGY23110.1, EGY23111.1, EGY23376.1, EGY23641.1, EGY23642.1
OG0000035	OR1_2961.t1, OR1_6799.t1, OR1_6799.t2	CAD6502410.1, CAD6502411.1, CAD6505281.1	XP_001548742.2, XP_024545967.1, XP_024546481.1, XP_024547262.1, XP_024548150.1, XP_024548433.1, XP_024549233.1, XP_024549234.1, XP_024549692.1, XP_024550508.1, XP_024550757.1, XP_024551391.1, XP_024551750.1, XP_024552451.1, XP_024552963.1, XP_024553328.1, XP_024553329.1	EAQ88637.1, EAQ90596.1, EAQ91073.1	EFQ25137.1, EFQ25889.1, EFQ26013.1, EFQ28009.1, EFQ28948.1, EFQ30360.1, EFQ31643.1, EFQ32817.1, EFQ35768.1, EFQ35867.1, EFQ35918.1	KAF3761759.1, KAF3762036.1, KAF3769807.1, KAF3769947.1, KAF3770804.1	POS68551.1, POS75318.1, POS78953.1	RKF64174.1	POS88258.1	ESU09471.1, ESU10038.1, ESU11728.1, ESU13392.1, ESU14250.1, ESU15254.1, ESU18003.1, ESU18259.1, ESU18261.1, ESU18262.1	jgi|Golor4|1817690|CE1817689_4155, jgi|Golor4|2671241|CE2671240_4187	XP_007419355.1	EEU34044.1, EEU35830.1, EEU36683.1, EEU37084.1, EEU39761.1, EEU39813.1, EEU40104.1, EEU41418.1, EEU42319.1, EEU42501.1, EEU43649.1, EEU44312.1, EEU49025.1	XP_957004.1, XP_961504.3, XP_964441.1	PARAU_05097, PARAU_09713, PARAU_10898	XP_001906779.1, XP_001907914.1, XP_001911751.1		TLD03762.1, TLD03781.1, TLD05093.1, TLD07103.1, TLD07357.1, TLD09160.1, TLD12885.1	EHA45795.1, EHA46455.1, EHA46864.1, EHA49460.1, EHA49528.1, EHA50954.1, EHA55333.1, EHA57842.1	APA05624.1, APA07411.1, APA08558.1, APA10623.1, APA11266.1, APA11654.1, APA12257.1, APA14217.1, APA14218.1, APA14219.1, APA16248.1	KEY64520.1, KEY64531.1, KEY67741.1, KEY68853.1, KEY69768.1, KEY71203.1, KEY73426.1, KEY73933.1, KEY74568.1	CCG84720.2	KIS68297.1	KUI65208.1, KUI65615.1, KUI67936.1, KUI71588.1	EGY14678.1, EGY17788.1, EGY18538.1, EGY21220.1, EGY21346.1, EGY22237.1
OG0000036	OR1_4348.t1		XP_024546206.1, XP_024546880.1, XP_024547507.1, XP_024553673.1	EAQ83654.1, EAQ84528.1, EAQ84869.1, EAQ85541.1, EAQ87151.1, EAQ89251.1, EAQ89459.1, EAQ93792.1	EFQ25337.1, EFQ25891.1, EFQ26903.1, EFQ27428.1, EFQ31520.1, EFQ34500.1, EFQ34616.1	KAF3760466.1, KAF3762104.1, KAF3762779.1, KAF3764453.1, KAF3765412.1, KAF3765641.1, KAF3765659.1, KAF3766215.1, KAF3767933.1, KAF3768063.1, KAF3768739.1, KAF3769566.1, KAF3770054.1, KAF3770078.1	POS68751.1, POS70851.1, POS71770.1, POS71835.1, POS73064.1, POS73324.1, POS73751.1, POS74188.1, POS74941.1, POS75094.1, POS78024.1, POS78178.1, POS80957.1, POS80958.1, POS80959.1			ESU05369.1, ESU05391.1, ESU05893.1, ESU07588.1, ESU07861.1, ESU08563.1, ESU09921.1, ESU10375.1, ESU11974.1, ESU15644.1, ESU17745.1			EEU35307.1, EEU36409.1, EEU37041.1, EEU37602.1, EEU38115.1, EEU38685.1, EEU39480.1, EEU39680.1, EEU39762.1, EEU39866.1, EEU39964.1, EEU42608.1, EEU43461.1, EEU44429.1	XP_958380.3, XP_959854.2, XP_964849.1, XP_964980.1		XP_001904313.1, XP_001905604.1, XP_001905638.1, XP_001906290.1, XP_001906472.1, XP_001907040.1, XP_001907540.1, XP_001907667.1, XP_001908659.1, XP_001908764.1, XP_001910271.1, XP_001911640.1, XP_001911843.1, XP_003437474.1		TLD07278.1, TLD08317.1, TLD08477.1, TLD12358.1, TLD17033.1	EHA45749.1, EHA47386.1, EHA52492.1, EHA53507.1, EHA58258.1	APA07019.1, APA15052.1, APA16115.1	KEY64659.1, KEY65151.1, KEY65533.1, KEY66008.1, KEY70215.1, KEY71697.1, KEY71730.1, KEY73453.1, KEY74588.1, KEY74662.1			KUI63879.1, KUI64420.1, KUI66965.1, KUI67664.1, KUI68921.1, KUI70475.1, KUI70947.1, KUI71151.1, KUI72778.1, KUI72973.1, KUI73732.1	EGY16494.1, EGY20738.1, EGY21899.1
OG0000037	OR1_1497.t1, OR1_5560.t1, OR1_7514.t1	CAD6502750.1	XP_001547029.1, XP_001555586.2, XP_001555870.1, XP_001556386.1, XP_001560558.1, XP_001561213.1, XP_024549342.1, XP_024553900.1	EAQ85182.1, EAQ86002.1, EAQ89407.1, EAQ93504.1	EFQ26992.1, EFQ29804.1, EFQ30291.1, EFQ31296.1, EFQ31954.1, EFQ34627.1, EFQ34765.1, EFQ35344.1, EFQ36178.1	KAF3762224.1, KAF3763334.1, KAF3763904.1, KAF3764662.1, KAF3769485.1	POS69230.1, POS69644.1, POS72990.1, POS74226.1, POS75909.1, POS75964.1, POS77468.1, POS78853.1	RKF53913.1, RKF63896.1	POS84127.1	ESU08874.1, ESU09083.1, ESU09926.1, ESU10701.1, ESU12152.1, ESU16089.1, ESU16687.1	jgi|Golor4|2923655|e_gw1.119.1482.1, jgi|Golor4|4152946|fgenesh1_pg.Scaffold_119_#_561, jgi|Golor4|5320306|fgenesh1_pm.Scaffold_3_#_164, jgi|Golor4|5329229|estExt_fgenesh1_pg.C_Scaffold_30104	XP_007405489.1, XP_007406906.1, XP_007408117.1	EEU33705.1, EEU34031.1, EEU34220.1, EEU35263.1, EEU35948.1, EEU36057.1, EEU36562.1, EEU36806.1, EEU36893.1, EEU36917.1, EEU37224.1, EEU41049.1, EEU44219.1, EEU44779.1, EEU45001.1	XP_957532.1, XP_958988.2, XP_961192.1, XP_963989.1	PARAU_07367, PARAU_07527, PARAU_08832	XP_001904475.1, XP_001905591.1, XP_001906138.1, XP_001907072.1, XP_001911993.1, XP_001912542.1	EFP76035.2, EFP80886.2, EFP90353.2, EFP93107.1, EHS64547.1	TLD16349.1, TLD16596.1	EHA49997.1, EHA50747.1, EHA51546.1, EHA56885.1	APA06068.1, APA07174.1, APA07446.1, APA08702.1, APA15190.1, APA15822.1	KEY64403.1, KEY64406.1, KEY66023.1, KEY66072.1, KEY66687.1, KEY69135.1, KEY71311.1, KEY73355.1	CCG81199.1	KIS66252.1, KIS66933.1, KIS70928.1	KUI64644.1, KUI66283.1, KUI69671.1, KUI70581.1, KUI70895.1, KUI72071.1, KUI72130.1	EGY14085.1, EGY14362.1, EGY16179.1, EGY17483.1, EGY22144.1, EGY22408.1
OG0000038	OR1_5637.t1, OR1_5637.t2, OR1_800.t1	CAD6503306.1	XP_001549202.1, XP_024545895.1, XP_024550751.1, XP_024551271.1, XP_024551593.1, XP_024551594.1	EAQ83484.1, EAQ84294.1, EAQ87691.1, EAQ87692.1, EAQ89336.1, EAQ89474.1, EAQ92674.1	EFQ25849.1, EFQ26370.1, EFQ29328.1, EFQ32910.1, EFQ36466.1	KAF3761989.1, KAF3762196.1, KAF3762532.1, KAF3763472.1, KAF3765165.1, KAF3766799.1, KAF3769199.1	POS71322.1, POS71439.1, POS72126.1, POS74197.1, POS74622.1, POS77041.1, POS78160.1, POS80760.1, POS81289.1	RKF61656.1	POS84710.1	ESU08320.1, ESU08340.1, ESU10104.1, ESU10580.1, ESU15649.1, ESU18355.1	jgi|Golor4|4740917|fgenesh1_kg.Scaffold_112_#_59558_#_TRINITY_DN35346_c2_g1_i4, jgi|Golor4|5024548|fgenesh1_kg.Scaffold_116_#_46696_#_TRINITY_DN35346_c2_g1_i4		EEU33445.1, EEU33547.1, EEU33932.1, EEU34607.1, EEU35498.1, EEU35774.1, EEU35851.1, EEU36632.1, EEU37138.1, EEU37974.1, EEU38086.1, EEU38128.1, EEU38748.1, EEU38770.1, EEU39015.1, EEU39038.1, EEU39301.1, EEU40014.1, EEU41316.1, EEU43386.1, EEU44226.1, EEU48334.1	XP_959876.2, XP_960015.3, XP_963608.1, XP_963895.3, XP_965148.2	PARAU_07714, PARAU_07963, PARAU_08269, PARAU_10251	XP_001904091.1, XP_001904378.1, XP_001907223.1, XP_001908801.1, XP_001910475.1, XP_001910476.1, XP_001911509.1, XP_003437374.1		TLD03563.1, TLD04870.1, TLD13447.1, TLD17399.1	EHA49511.1, EHA50639.1, EHA53324.1, EHA53901.1, EHA56082.1, EHA56088.1, EHA57812.1	APA09236.1, APA09486.1, APA10034.1, APA10273.1, APA10274.1, APA10779.1, APA11665.1, APA14853.1, APA15017.1	KEY68603.1, KEY72241.1, KEY73043.1, KEY73905.1, KEY74523.1	CCG83466.1	KIS68316.1, KIS72300.1	KUI64319.1, KUI66867.1, KUI66983.1	EGY16699.1, EGY16993.1, EGY17493.1, EGY17506.1, EGY23006.1, EGY23248.1
OG0000039	OR1_1141.t1, OR1_4893.t1, OR1_5822.t1, OR1_6483.t1, OR1_7813.t1		XP_001551177.1, XP_001551724.1, XP_001552597.1, XP_001556921.1, XP_001558083.1, XP_024548731.1, XP_024548825.1, XP_024549230.1	EAQ83609.1, EAQ83897.1, EAQ84213.1, EAQ87103.1, EAQ90327.1, EAQ93148.1	EFQ25509.1, EFQ27448.1, EFQ32570.1, EFQ33780.1, EFQ34072.1, EFQ34130.1	KAF3760907.1, KAF3763452.1, KAF3763601.1, KAF3764407.1, KAF3765678.1, KAF3766903.1	POS73112.1, POS73175.1, POS73997.1, POS74976.1, POS75883.1	RKF64218.1	POS86958.1, POS86981.1	ESU08106.1, ESU09699.1, ESU10316.1, ESU10949.1, ESU13856.1, ESU15909.1	jgi|Golor4|4396533|fgenesh1_kg.Scaffold_7_#_23543_#_TRINITY_DN32992_c1_g1_i3, jgi|Golor4|4860934|fgenesh1_kg.Scaffold_114_#_23580_#_TRINITY_DN32992_c1_g1_i3	XP_007413872.1, XP_007417482.1, XP_007417483.1, XP_007417485.1, XP_007417486.1, XP_007417491.1	EEU35838.1, EEU36309.1, EEU36808.1, EEU38114.1, EEU39612.1, EEU40138.1, EEU42932.1, EEU44585.1, EEU48217.1	XP_955977.1, XP_956001.1, XP_958069.2, XP_959411.2, XP_959573.2, XP_960171.3, XP_962392.2, XP_965713.1	PARAU_08062, PARAU_09853, PARAU_11152, PARAU_11157	XP_001903571.1, XP_001904241.1, XP_001904295.1, XP_001906604.1, XP_001910028.1, XP_001912883.1	EFP88944.2, EFP92805.2	TLD03709.1, TLD12056.1, TLD16923.1, TLD17011.1	EHA49521.1, EHA49953.1, EHA52283.1, EHA54591.1	APA08983.1, APA09617.1, APA09772.1, APA11448.1, APA11917.1, APA12941.1, APA13207.1, APA14637.1	KEY64181.1, KEY68243.1, KEY68623.1, KEY71824.1, KEY72517.1, KEY73579.1, KEY73917.1, KEY74042.1	CCG80860.1, CCG82889.1, CCG84964.1	KIS67156.1, KIS69498.1, KIS69674.1	KUI66941.1, KUI68040.1, KUI70871.1, KUI71850.1	EGY13898.1, EGY14279.1, EGY17022.1, EGY17292.1, EGY18545.1, EGY21186.1, EGY21455.1
OG0000040																			EHA45764.1, EHA45812.1, EHA46539.1, EHA46648.1, EHA46649.1, EHA46674.1, EHA46717.1, EHA46718.1, EHA46720.1, EHA46721.1, EHA46722.1, EHA46723.1, EHA46781.1, EHA46782.1, EHA46783.1, EHA46934.1, EHA46949.1, EHA46992.1, EHA46993.1, EHA46994.1, EHA47006.1, EHA47777.1, EHA47789.1, EHA47949.1, EHA48340.1, EHA48341.1, EHA49298.1, EHA49305.1, EHA49519.1, EHA49534.1, EHA49593.1, EHA49595.1, EHA49597.1, EHA…
OG0000041	OR1_2499.t1, OR1_45.t1, OR1_5880.t1	CAD6505015.1	XP_001546526.1, XP_001547710.2, XP_024546846.1, XP_024550517.1, XP_024550518.1, XP_024552595.1	EAQ82991.1, EAQ83102.1, EAQ83113.1, EAQ83178.1, EAQ84180.1, EAQ86247.1, EAQ87105.1, EAQ91663.1, EAQ93058.1	EFQ24862.1, EFQ29436.1, EFQ30950.1, EFQ31748.1, EFQ34692.1	KAF3761397.1, KAF3765214.1, KAF3765715.1, KAF3765783.1, KAF3769345.1	POS69250.1, POS72242.1, POS73416.1, POS74326.1, POS75014.1, POS75192.1, POS75762.1, POS76267.1, POS78517.1, POS79201.1, POS81388.1			ESU11761.1, ESU18347.1, ESU18358.1	jgi|Golor4|2908559|e_gw1.6.30.1	XP_007410399.1, XP_007412271.1, XP_007414363.1, XP_007414367.1, XP_007414368.1, XP_007414733.1, XP_007414838.1, XP_007417412.1, XP_007417414.1, XP_007417415.1, XP_007417459.1, XP_007417470.1	EEU43723.1, EEU47057.1	XP_956233.2, XP_957767.1, XP_957968.2, XP_963161.1		XP_001903116.1, XP_001904197.1, XP_001904299.1, XP_001904559.1, XP_001904804.1, XP_001905305.1, XP_001906510.1, XP_001906788.1, XP_001907977.1, XP_001909850.1, XP_001912710.1	EFP74541.2, EFP77469.2, EFP80334.2, EFP80525.1, EFP84845.2, EFP88791.1, EFP88801.1, EFP89131.1, EFP89148.1, EHS63533.1, EHS64289.1, EHS64478.1, EHS64479.1, EHS64679.1	TLD05442.1, TLD06502.1, TLD08530.1, TLD09250.1, TLD10581.1, TLD10725.1, TLD11123.1, TLD12863.1, TLD13641.1, TLD14254.1, TLD16442.1	EHA46913.1, EHA47855.1, EHA49159.1, EHA49784.1, EHA50229.1, EHA53294.1, EHA53295.1, EHA53860.1, EHA56277.1, EHA56902.1, EHA57179.1, EHA58429.1	APA11262.1, APA15126.1				KUI66561.1, KUI67040.1, KUI67658.1	EGY14747.1, EGY20250.1, EGY21525.1, EGY22203.1, EGY22377.1
OG0000042	OR1_3868.t1, OR1_5340.t1	CAD6503133.1	XP_001548471.2, XP_001550556.2, XP_001552081.1, XP_001554305.2, XP_001554811.1, XP_001560806.2, XP_024546945.1, XP_024547569.1, XP_024548768.1, XP_024549192.1, XP_024549318.1, XP_024549886.1, XP_024550498.1, XP_024550763.1, XP_024552364.1, XP_024553087.1, XP_024553170.1	EAQ86583.1, EAQ86965.1, EAQ88523.1, EAQ93375.1	EFQ26532.1, EFQ27388.1, EFQ30109.1, EFQ32286.1, EFQ34695.1, EFQ34989.1, EFQ35175.1, EFQ36688.1, EFQ36733.1	KAF3762369.1, KAF3766296.1, KAF3767825.1, KAF3768116.1	POS68611.1, POS68716.1, POS69059.1, POS70213.1, POS74692.1, POS75481.1	RKF65298.1	POS82449.1	ESU06580.1, ESU15045.1	jgi|Golor4|5341492|estExt_fgenesh1_pm.C_Scaffold_290042, jgi|Golor4|5345811|estExt_fgenesh1_pm.C_Scaffold_1220053	XP_007407387.1, XP_007410361.1, XP_007413071.1, XP_007413715.1, XP_007413804.1, XP_007413807.1, XP_007414003.1, XP_007414410.1	EEU34995.1, EEU43758.1, EEU46759.1, EEU46967.1, EEU48386.1	XP_958030.2, XP_964653.3	PARAU_03542, PARAU_04248, PARAU_12254	XP_001904540.1, XP_001908613.1, XP_001908957.1, XP_001910644.1	EFP80861.2, EFP82711.2	TLD04412.1, TLD07020.1, TLD07605.1, TLD10813.1, TLD11079.1, TLD12866.1, TLD12867.1, TLD15499.1	EHA46206.1, EHA47705.1, EHA49682.1, EHA51114.1, EHA51927.1, EHA54177.1, EHA54188.1, EHA56044.1, EHA57109.1, EHA57407.1	APA05562.1, APA06311.1, APA06371.1, APA06373.1, APA09715.1, APA09811.1, APA11216.1, APA13818.1, APA14179.1, APA14392.1, APA15520.1	KEY65744.1, KEY67498.1, KEY68602.1, KEY73977.1, KEY75092.1			KUI64944.1, KUI65830.1, KUI67211.1, KUI67440.1, KUI68156.1, KUI68920.1, KUI71480.1, KUI71755.1	EGY16348.1, EGY22500.1, EGY23045.1
OG0000043	OR1_2100.t1, OR1_2285.t1, OR1_4919.t1	CAD6501846.1	XP_001547017.1, XP_024547951.1, XP_024550347.1, XP_024552095.1, XP_024552422.1	EAQ86281.1, EAQ89147.1, EAQ89148.1, EAQ89699.1	EFQ25888.1, EFQ26563.1, EFQ28573.1, EFQ33097.1, EFQ34467.1, EFQ34828.1, EFQ34835.1, EFQ35538.1, EFQ35766.1	KAF3763219.1, KAF3763842.1, KAF3764327.1, KAF3765031.1, KAF3765669.1, KAF3766689.1, KAF3769629.1	POS68927.1, POS69508.1, POS69673.1, POS71698.1, POS71872.1, POS73258.1, POS75035.1, POS77967.1, POS79179.1, POS79995.1	RKF62254.1	POS86778.1	ESU09970.1, ESU12666.1, ESU13451.1, ESU14647.1, ESU15838.1, ESU17253.1	jgi|Golor4|4145314|fgenesh1_pg.Scaffold_5_#_305, jgi|Golor4|4145315|fgenesh1_pg.Scaffold_5_#_306, jgi|Golor4|4183681|fgenesh1_kg.Scaffold_1_#_29092_#_TRINITY_DN32522_c0_g1_i4, jgi|Golor4|4549698|fgenesh1_kg.Scaffold_9_#_50311_#_TRINITY_DN32522_c0_g1_i4	XP_007404840.1, XP_007404853.1, XP_007406256.1, XP_007407276.1, XP_007407816.1, XP_007408608.1, XP_007410575.1, XP_007411904.1, XP_007417367.1, XP_007418493.1, XP_007418494.1, XP_007418507.1, XP_007418508.1	EEU33501.1, EEU35797.1, EEU39757.1, EEU39966.1, EEU41081.1, EEU41678.1, EEU43318.1, EEU46600.1, EEU47478.1, EEU49002.1	XP_001728488.2, XP_961783.2, XP_963236.2, XP_964577.1	PARAU_06042, PARAU_07402, PARAU_07605	XP_001904987.1, XP_001908316.1, XP_001911558.1	EFP80734.2, EFP91362.2, EHS63899.1, EHS63910.1, EHS64328.1	TLD13355.1, TLD15487.1	EHA52692.1, EHA53471.1, EHA54024.1	APA05651.1, APA08401.1, APA11028.1, APA12885.1	KEY68656.1, KEY70246.1, KEY70549.1, KEY72503.1	CCG83422.1	KIS66577.1, KIS67243.1, KIS69871.1	KUI65624.1, KUI66912.1, KUI67520.1, KUI68534.1, KUI69440.1, KUI70599.1, KUI72120.1, KUI72523.1, KUI73148.1	EGY14505.1, EGY14920.1
OG0000044			XP_024547174.1, XP_024550820.1, XP_024550994.1, XP_024550995.1, XP_024551123.1, XP_024551346.1, XP_024553406.1		EFQ26030.1, EFQ27182.1, EFQ31457.1, EFQ32065.1, EFQ33781.1, EFQ34118.1	KAF3759936.1, KAF3760286.1, KAF3763016.1, KAF3764591.1, KAF3764884.1, KAF3767467.1, KAF3770869.1, KAF3771268.1	POS68904.1, POS74774.1, POS77593.1, POS79334.1			ESU07627.1, ESU10295.1, ESU10757.1, ESU10908.1, ESU12868.1, ESU13898.1, ESU13905.1, ESU13906.1, ESU17315.1, ESU17736.1			EEU33406.1, EEU33710.1, EEU33838.1, EEU33863.1, EEU34046.1, EEU34249.1, EEU34287.1, EEU34290.1, EEU35148.1, EEU35880.1, EEU36257.1, EEU36271.1, EEU37354.1, EEU37365.1, EEU38256.1, EEU38366.1, EEU39260.1, EEU39648.1, EEU40671.1, EEU41198.1, EEU41276.1, EEU41709.1, EEU41978.1, EEU42189.1, EEU42846.1, EEU42855.1, EEU43595.1, EEU44033.1, EEU44566.1, EEU46556.1, EEU47167.1, EEU48266.1, EEU48708.1	XP_001728118.2, XP_001728563.1, XP_011393544.1, XP_011393658.1, XP_011394444.1, XP_011394775.1, XP_955901.3, XP_957101.2, XP_958309.2, XP_958461.1, XP_958571.1, XP_960369.1, XP_962976.2		XP_001904324.1, XP_001904368.1, XP_001904497.1, XP_001904498.1, XP_001904595.1, XP_001904938.1, XP_001905252.1, XP_001908257.1, XP_001909352.1, XP_001909368.1, XP_001909771.1, XP_001909780.1, XP_001910142.1, XP_001910580.1, XP_001911699.1		TLD10361.1, TLD10635.1	EHA49683.1, EHA57573.1	APA11729.1, APA11805.1, APA13169.1, APA14776.1, APA16162.1	KEY66462.1, KEY66819.1, KEY69955.1, KEY70138.1, KEY70213.1, KEY74507.1, KEY74512.1			KUI65636.1, KUI69768.1, KUI72062.1, KUI72616.1	EGY15058.1
OG0000045	OR1_828.t1, OR1_828.t2, OR1_828.t3		XP_024547861.1, XP_024553651.1	EAQ85058.1, EAQ85516.1, EAQ87444.1, EAQ88623.1, EAQ91779.1, EAQ92026.1, EAQ93834.1	EFQ25104.1, EFQ25766.1, EFQ26989.1, EFQ27439.1, EFQ28369.1, EFQ33360.1, EFQ34597.1, EFQ35333.1, EFQ35355.1, EFQ35897.1	KAF3763288.1, KAF3764085.1, KAF3766674.1, KAF3766696.1, KAF3767438.1	POS69346.1, POS69406.1, POS70997.1, POS71309.1, POS71996.1, POS72256.1, POS73089.1, POS73294.1, POS73604.1, POS75720.1, POS77120.1, POS77477.1, POS77619.1, POS77841.1, POS77903.1			ESU05101.1, ESU09495.1, ESU10471.1, ESU15610.1, ESU17307.1, ESU18223.1		XP_007403805.1, XP_007405397.1, XP_007406696.1, XP_007408539.1, XP_007415554.1	EEU34190.1, EEU36768.1, EEU36875.1, EEU37635.1, EEU37641.1, EEU38733.1, EEU38794.1, EEU39067.1, EEU39702.1, EEU41755.1, EEU41997.1, EEU42001.1, EEU44533.1, EEU48994.1	XP_001728158.1, XP_964142.1	PARAU_07487	XP_001903282.1, XP_001903710.1, XP_001904426.1, XP_001906402.1, XP_001910706.1, XP_001912243.1	EFP88740.2, EFP90610.1, EHS64224.1	TLD04854.1, TLD08682.1, TLD16036.1, TLD16731.1	EHA47866.1, EHA50665.1, EHA51589.1	APA08183.1	KEY63839.1, KEY64673.1, KEY65034.1, KEY65327.1, KEY67011.1, KEY67015.1, KEY72256.1, KEY72664.1, KEY73628.1, KEY73879.1, KEY73915.1, KEY74809.1, KEY75191.1		KIS67607.1, KIS70890.1	KUI63565.1, KUI63955.1, KUI65817.1, KUI67143.1, KUI67497.1, KUI67529.1, KUI69344.1, KUI71425.1, KUI72127.1, KUI72148.1, KUI72937.1, KUI73212.1, KUI73718.1	EGY18065.1
OG0000046	OR1_1096.t1, OR1_1582.t1, OR1_5373.t1	CAD6499420.1, CAD6501391.1, CAD6501497.1, CAD6505205.1	XP_001547831.1, XP_001556077.1, XP_001559491.1, XP_001559584.2, XP_001559969.1, XP_024548912.1, XP_024549591.1, XP_024550715.1	EAQ84683.1, EAQ86453.1, EAQ93428.1	EFQ25535.1, EFQ25733.1, EFQ28064.1, EFQ35041.1	KAF3760269.1, KAF3760840.1, KAF3764289.1, KAF3764561.1	POS74535.1, POS75978.1, POS80473.1, POS81573.1	RKF55678.1, RKF58932.1, RKF61943.1, RKF63681.1	POS84097.1, POS84344.1, POS85731.1, POS87355.1	ESU06003.1, ESU06128.1, ESU13704.1, ESU17057.1	jgi|Golor4|1788694|CE1788693_13777, jgi|Golor4|2640031|CE2640030_15486, jgi|Golor4|2920607|e_gw1.115.107.1, jgi|Golor4|2921786|e_gw1.116.1362.1, jgi|Golor4|2921886|e_gw1.116.896.1, jgi|Golor4|4496665|fgenesh1_kg.Scaffold_8_#_62867_#_TRINITY_DN31792_c1_g1_i2, jgi|Golor4|4969470|fgenesh1_kg.Scaffold_115_#_61654_#_TRINITY_DN28678_c1_g1_i1, jgi|Golor4|5317193|fgenesh1_kg.Scaffold_123_#_69309_#_TRINIT…	XP_007405724.1, XP_007410442.1, XP_007413047.1, XP_007413157.1, XP_007415094.1, XP_007417475.1, XP_007418681.1	EEU44620.1, EEU45219.1, EEU48136.1, EEU48772.1	XP_011392822.1, XP_011394481.1, XP_011394482.1, XP_955863.1, XP_965017.1	PARAU_07135, PARAU_08658, PARAU_10488, PARAU_11905	XP_001903954.1, XP_001911375.1, XP_001912643.1, XP_001912694.1	EFP80410.1, EFP82396.2, EFP89069.1, EFP89095.1, EFP93317.1, EFP93318.1, EFP93963.2	TLD12623.1, TLD12750.1, TLD12839.1, TLD13931.1	EHA53542.1, EHA54338.1, EHA55229.1, EHA55252.1	APA09570.1, APA09785.1, APA11560.1, APA13980.1	KEY65104.1, KEY67381.1, KEY68437.1, KEY72096.1	CCG80852.1, CCG82861.1, CCG83065.1, CCG83774.1	KIS65883.1, KIS67634.1, KIS68144.1, KIS68145.1, KIS71107.1	KUI63861.1, KUI70187.1, KUI70788.1, KUI73044.1	EGY13413.1, EGY15407.1, EGY17322.1, EGY17735.1
OG0000047	OR1_158.t1, OR1_2782.t1, OR1_6994.t1, OR1_8502.t1	CAD6499969.1, CAD6501889.1, CAD6503383.1, CAD6506525.1	XP_024550396.1, XP_024551917.1, XP_024551918.1, XP_024551919.1, XP_024553486.1, XP_024553487.1, XP_024553684.1	EAQ87796.1, EAQ89219.1, EAQ89731.1, EAQ93164.1	EFQ26420.1, EFQ28594.1, EFQ32653.1, EFQ34774.1	KAF3762526.1, KAF3767242.1, KAF3768566.1, KAF3769866.1	POS68900.1, POS71579.1, POS80169.1	RKF54182.1, RKF55242.1, RKF60602.1, RKF64790.1	POS83926.1, POS84010.1, POS85546.1, POS85834.1	ESU05658.1, ESU11870.1, ESU13482.1, ESU14577.1	jgi|Golor4|2912760|e_gw1.9.1888.1, jgi|Golor4|4178505|fgenesh1_kg.Scaffold_1_#_23916_#_TRINITY_DN32022_c0_g1_i2, jgi|Golor4|4423519|fgenesh1_kg.Scaffold_7_#_50529_#_TRINITY_DN35156_c0_g1_i1, jgi|Golor4|4555145|fgenesh1_kg.Scaffold_9_#_55758_#_TRINITY_DN32022_c0_g1_i2, jgi|Golor4|4891834|fgenesh1_kg.Scaffold_114_#_54480_#_TRINITY_DN35156_c0_g1_i1, jgi|Golor4|5323838|fgenesh1_pm.Scaffold_112_#_224,…	XP_007404401.1, XP_007404620.1, XP_007405182.1, XP_007406388.1, XP_007406704.1, XP_007407885.1, XP_007409802.1, XP_007410728.1, XP_007412892.1, XP_007412954.1, XP_007413270.1, XP_007416367.1, XP_007417131.1	EEU44538.1, EEU46585.1, EEU46846.1, EEU47896.1	XP_011393109.1, XP_011393110.1, XP_962134.3, XP_963091.1, XP_965822.3	PARAU_03575, PARAU_10786	XP_001907355.1, XP_001908255.1, XP_001908568.1, XP_003437327.1	EFP77103.2, EFP78198.2, EFP79720.2, EFP82013.2, EFP84256.2, EFP91289.1	TLD05427.1, TLD06881.1, TLD13377.1, TLD17408.1	EHA46164.1, EHA50610.1, EHA50887.1, EHA54351.1	APA06354.1, APA10829.1, APA11092.1, APA13790.1, APA15065.1	KEY64211.1, KEY65578.1, KEY68747.1, KEY70220.1		KIS67354.1, KIS68748.1, KIS71219.1, KIS72063.1, KIS72184.1	KUI63427.1, KUI65396.1, KUI66636.1, KUI73403.1	EGY14094.1, EGY14984.1, EGY16223.1, EGY21117.1, EGY22989.1
OG0000048	OR1_3539.t1, OR1_5305.t1, OR1_646.t1, OR1_7509.t1, OR1_7589.t1		XP_001547269.1, XP_001548852.1, XP_001550617.2, XP_001552945.1, XP_001553665.1, XP_001556605.2, XP_001558652.1, XP_001559353.1, XP_001559355.1, XP_024549197.1, XP_024550754.1, XP_024551995.1, XP_024552293.1, XP_024552301.1, XP_024552535.1, XP_024553171.1, XP_024553338.1, XP_024554070.1	EAQ83731.1, EAQ91806.1	EFQ26791.1, EFQ33794.1, EFQ33799.1, EFQ34581.1, EFQ35094.1, EFQ36630.1	KAF3760043.1, KAF3762997.1, KAF3763913.1, KAF3764063.1, KAF3765635.1, KAF3767288.1, KAF3769380.1, KAF3770725.1	POS69778.1, POS70024.1, POS70482.1, POS71927.1, POS72817.1, POS73208.1, POS73330.1, POS74160.1, POS77097.1, POS77473.1	RKF56109.1, RKF64024.1		ESU07664.1, ESU09995.1, ESU17176.1, ESU17360.1	jgi|Golor4|2912206|e_gw1.9.464.1, jgi|Golor4|5397098|gm4.24904_g	XP_007407051.1, XP_007414153.1, XP_007418576.1	EEU36911.1, EEU39999.1, EEU41683.1, EEU42611.1, EEU43468.1	XP_955820.1		XP_001903584.1, XP_001904513.1, XP_001905654.1, XP_001906355.1, XP_003437391.1		TLD03606.1, TLD04981.1, TLD05173.1, TLD06171.1, TLD06437.1, TLD10846.1	EHA49107.1, EHA49545.1, EHA53382.1, EHA57745.1	APA05422.1, APA05654.1, APA06277.1, APA07424.1, APA07713.1, APA07715.1, APA08871.1, APA10887.1, APA11657.1, APA13070.1, APA15728.1, APA15973.1	KEY71188.1, KEY71341.1, KEY71922.1, KEY72788.1	CCG80614.1	KIS66635.1, KIS67593.1, KIS69293.1, KIS70670.1, KIS70891.1	KUI63880.1, KUI66302.1, KUI67034.1, KUI69010.1, KUI69090.1, KUI69374.1, KUI69596.1, KUI69871.1	EGY17127.1, EGY19199.1, EGY19452.1, EGY20128.1
OG0000049	OR1_1190.t1, OR1_6013.t1, OR1_6211.t1		XP_001547159.1, XP_001547732.2, XP_001553490.1, XP_024547509.1, XP_024549497.1, XP_024553142.1	EAQ88624.1, EAQ91789.1	EFQ25748.1, EFQ26949.1, EFQ30654.1, EFQ31522.1, EFQ34152.1, EFQ34434.1, EFQ35915.1	KAF3762046.1, KAF3762050.1, KAF3764319.1, KAF3766165.1, KAF3766400.1, KAF3766883.1, KAF3767240.1, KAF3768144.1	POS68808.1, POS69709.1, POS69737.1, POS74075.1, POS76882.1, POS79058.1, POS81068.1			ESU06009.1, ESU06010.1, ESU08131.1, ESU08318.1, ESU09067.1, ESU09941.1, ESU17417.1		XP_007404022.1, XP_007407630.1, XP_007407631.1, XP_007408468.1, XP_007409782.1, XP_007409879.1, XP_007412553.1, XP_007412554.1, XP_007414354.1, XP_007414355.1, XP_007414388.1, XP_007414389.1, XP_007415559.1, XP_007417199.1, XP_007417286.1	EEU36573.1, EEU36915.1, EEU39350.1, EEU48846.1, EEU48847.1	XP_956657.1, XP_958729.1, XP_958730.1	PARAU_05801, PARAU_07499, PARAU_07783	XP_001903296.1, XP_001904499.1, XP_001906455.1, XP_001908305.1	EFP75759.1, EFP75760.1, EFP75762.2, EFP87462.2, EFP87465.1, EFP87692.1, EFP90572.2, EFP90573.2, EFP92678.2	TLD03265.1, TLD03980.1, TLD05854.1, TLD08686.1, TLD10078.1, TLD13412.1, TLD13414.1, TLD16299.1	EHA47210.1, EHA47863.1, EHA48032.1, EHA48193.1, EHA50170.1, EHA53512.1, EHA53530.1, EHA57512.1, EHA58188.1	APA05380.1, APA08929.1, APA13322.1	KEY66014.1, KEY68569.1, KEY69378.1, KEY72302.1		KIS68476.1, KIS69155.1, KIS72024.1	KUI63425.1, KUI63508.1, KUI69544.1, KUI73749.1	EGY14294.1, EGY16620.1, EGY19340.1, EGY22036.1, EGY22184.1
OG0000050	OR1_5088.t1	CAD6502024.1, CAD6502261.1	XP_001546858.1, XP_001555779.2, XP_024548804.1, XP_024551018.1, XP_024551019.1, XP_024553355.1	EAQ84242.1, EAQ88901.1, EAQ89416.1, EAQ89709.1, EAQ90365.1	EFQ26810.1, EFQ28364.1, EFQ33339.1, EFQ33689.1, EFQ36561.1, EFQ36626.1, EFQ36647.1	KAF3763274.1, KAF3765145.1, KAF3765301.1, KAF3767133.1, KAF3770022.1	POS74006.1, POS74341.1, POS76739.1, POS79167.1, POS80295.1	RKF60929.1, RKF61752.1	POS83989.1, POS86932.1	ESU07750.1, ESU14561.1, ESU15720.1	jgi|Golor4|2904634|e_gw1.1.518.1, jgi|Golor4|2912076|e_gw1.9.481.1, jgi|Golor4|4143900|fgenesh1_pg.Scaffold_1_#_43, jgi|Golor4|4147832|fgenesh1_pg.Scaffold_9_#_625	XP_007406978.1	EEU34029.1, EEU40767.1, EEU43541.1, EEU46850.1	XP_011394319.1, XP_011394320.1, XP_957867.2, XP_962939.1	PARAU_10629	XP_001903589.1, XP_001903779.1, XP_001905660.1, XP_001905663.1, XP_001905771.1, XP_001907153.1, XP_003437454.1	EFP75151.1, EFP75766.1, EFP86811.2, EFP89101.2, EFP89214.1, EFP90616.2, EHS64277.1	TLD03572.1, TLD05152.1, TLD05233.1, TLD06938.1, TLD09208.1, TLD10616.1, TLD10841.1, TLD10925.1, TLD12106.1, TLD15926.1	EHA46660.1, EHA49065.1, EHA49286.1, EHA51861.1, EHA53238.1, EHA55119.1, EHA55876.1, EHA56280.1, EHA56440.1	APA07270.1, APA07271.1, APA10036.1, APA10270.1, APA11169.1, APA16356.1, APA16357.1	KEY63840.1, KEY64046.1, KEY68759.1, KEY69468.1, KEY72036.1, KEY73602.1, KEY73991.1, KEY74554.1		KIS67604.1	KUI63993.1, KUI64494.1, KUI67234.1, KUI68466.1, KUI69008.1, KUI71081.1, KUI71834.1, KUI72390.1, KUI72443.1, KUI72615.1, KUI73939.1	EGY19195.1, EGY20207.1
OG0000051	OR1_2472.t1, OR1_3471.t1, OR1_4095.t1, OR1_4271.t1, OR1_5519.t1, OR1_7771.t1	CAD6505522.1	XP_001547254.1, XP_001549796.1, XP_001551072.1, XP_001553186.1, XP_024546439.1, XP_024546494.1, XP_024548747.1, XP_024550755.1, XP_024550972.1, XP_024550973.1, XP_024550974.1, XP_024552410.1	EAQ82906.1, EAQ83621.1, EAQ89553.1, EAQ90355.1, EAQ91617.1	EFQ25810.1, EFQ28232.1, EFQ29014.1, EFQ29622.1, EFQ33805.1, EFQ36189.1, EFQ36357.1	KAF3761016.1, KAF3761602.1, KAF3761909.1, KAF3761942.1, KAF3764262.1, KAF3765652.1, KAF3765739.1, KAF3767224.1, KAF3768172.1, KAF3768845.1	POS70429.1, POS70529.1, POS72164.1, POS74414.1, POS74718.1, POS75142.1, POS75460.1, POS76588.1		POS87462.1	ESU05261.1, ESU15760.1, ESU16255.1, ESU17346.1, ESU18175.1	jgi|Golor4|1498049|CE1498048_2943, jgi|Golor4|2294466|CE2294465_2727, jgi|Golor4|4145889|fgenesh1_pg.Scaffold_6_#_324, jgi|Golor4|4153403|fgenesh1_pg.Scaffold_120_#_308		EEU34724.1, EEU37368.1, EEU39841.1, EEU40982.1, EEU45241.1	XP_956939.1, XP_957099.1, XP_958498.2, XP_958970.1, XP_959595.3, XP_960566.3, XP_962436.2, XP_964078.2	PARAU_09250, PARAU_10015, PARAU_12182	XP_001904217.1, XP_001904812.1, XP_001904963.1, XP_001905321.1, XP_001906985.1, XP_001907589.1, XP_001907659.1, XP_001910713.1, XP_003437486.1		TLD03662.1, TLD06906.1, TLD07591.1, TLD13848.1, TLD15422.1, TLD16656.1	EHA46112.1, EHA49223.1, EHA51833.1, EHA52332.1, EHA55280.1, KYQ30454.1	APA07098.1, APA07387.1, APA07533.1, APA11656.1, APA14269.1, APA14467.1	KEY64653.1, KEY66361.1, KEY67562.1			KUI63476.1, KUI63542.1, KUI64700.1, KUI69225.1, KUI71449.1, KUI73984.1	EGY13352.1, EGY22116.1
OG0000052	OR1_198.t1	CAD6500162.1, CAD6500165.1, CAD6500167.1, CAD6500170.1, CAD6500172.1, CAD6500176.1, CAD6500185.1, CAD6500190.1, CAD6500191.1, CAD6500691.1, CAD6500693.1, CAD6504070.1, CAD6505807.1, CAD6506266.1, CAD6506457.1	XP_001553602.2	EAQ90790.1, EAQ91609.1	EFQ28752.1	KAF3762980.1	POS72692.1	RKF53251.1, RKF62154.1, RKF64988.1, RKF65959.1	POS82373.1, POS84852.1, POS85271.1, POS85659.1, POS86987.1, POS86991.1	ESU06441.1, ESU09842.1	jgi|Golor4|2093059|CE2093058_1021, jgi|Golor4|2093151|CE2093150_16650, jgi|Golor4|2093305|CE2093304_15051, jgi|Golor4|212047|CE212046_16001, jgi|Golor4|212626|CE212625_40283, jgi|Golor4|212996|CE212995_14613, jgi|Golor4|2150616|CE2150615_2016, jgi|Golor4|2904417|e_gw1.1.2173.1, jgi|Golor4|2907414|e_gw1.5.1104.1, jgi|Golor4|2928559|estExt_Genewise1.C_Scaffold_1_t40152, jgi|Golor4|2928568|estExt_Ge…	XP_007405358.1, XP_007410816.1, XP_007410962.1, XP_007418646.1	EEU33395.1, EEU35112.1, EEU47735.1	XP_955886.2, XP_958160.1, XP_963774.1	PARAU_08077, PARAU_09266, PARAU_10087, PARAU_11343, PARAU_11851, PARAU_12470	XP_001903197.1, XP_001904364.1, XP_001905104.1, XP_001907610.1	EFP79291.1, EFP82698.1, EFP85184.2, EFP89741.1	TLD13775.1	EHA50307.1, EHA58008.1	APA06434.1	KEY64801.1, KEY72794.1, KEY73676.1, KEY74589.1	CCG80893.1, CCG82119.1	KIS67824.1	KUI63352.1, KUI66891.1	EGY18463.1
OG0000053	OR1_7805.t1		XP_001548885.2, XP_024550101.1, XP_024550102.1, XP_024551883.1, XP_024551951.1, XP_024551952.1, XP_024552384.1, XP_024552493.1, XP_024552713.1, XP_024553095.1, XP_024553702.1, XP_024553710.1, XP_024553812.1, XP_024553813.1	EAQ90370.1, EAQ91655.1, EAQ93230.1	EFQ32799.1, EFQ32827.1, EFQ34574.1, EFQ35390.1, EFQ35814.1	KAF3763269.1, KAF3763945.1, KAF3768154.1	POS72201.1, POS72678.1, POS74343.1, POS74505.1, POS75260.1, POS76019.1, POS76513.1, POS76747.1, POS78532.1, POS79227.1, POS79343.1			ESU07089.1, ESU07768.1, ESU09675.1, ESU14486.1, ESU15201.1, ESU17700.1			EEU36604.1, EEU41636.1, EEU41816.1, EEU44922.1, EEU47498.1	XP_001728000.2, XP_963577.3, XP_964920.2		XP_001904288.1, XP_001904444.1, XP_001904885.1, XP_001906678.1, XP_001909065.1, XP_001909351.1, XP_001910605.1, XP_003437458.1, XP_003437538.1		TLD03793.1, TLD04129.1, TLD05527.1, TLD05559.1, TLD09041.1, TLD09930.1, TLD15509.1, TLD16046.1	EHA46971.1, EHA47697.1, EHA50585.1, EHA50626.1	APA06217.1, APA10778.1, APA15095.1, APA15993.1, APA16308.1	KEY64036.1, KEY64672.1, KEY67210.1, KEY68319.1, KEY69568.1, KEY73100.1, KEY73600.1, KEY73624.1, KEY73665.1, KEY74549.1			KUI63978.1, KUI64499.1, KUI65210.1, KUI65705.1, KUI66622.1, KUI67265.1, KUI67313.1, KUI67678.1, KUI67744.1, KUI68337.1, KUI69024.1, KUI69327.1, KUI69722.1, KUI72915.1, KUI73176.1, KUI73941.1	EGY14474.1, EGY15140.1, EGY18686.1, EGY20442.1, EGY22375.1
OG0000054	OR1_5645.t1, OR1_8581.t1		XP_001549173.1	EAQ91723.1	EFQ27279.1, EFQ32277.1, EFQ32840.1, EFQ34187.1, EFQ34558.1, EFQ35821.1, EFQ35996.1, EFQ36448.1	KAF3761776.1, KAF3763590.1	POS68865.1, POS70050.1, POS70222.1, POS73432.1, POS73646.1, POS73809.1, POS74434.1, POS76646.1, POS80304.1			ESU12413.1, ESU12680.1, ESU18122.1		XP_007409569.1, XP_007409614.1, XP_007412327.1, XP_007412381.1, XP_007413866.1, XP_007413981.1	EEU35722.1, EEU37050.1, EEU37317.1, EEU39750.1, EEU42369.1, EEU42967.1, EEU45808.1	XP_957734.1	PARAU_06169	XP_001907554.1	EFP84164.2, EFP85646.2, EFP86120.2, EFP90509.2, EFP91285.2, EFP92796.2, EFP92797.2, EFP92802.2, EFP93383.2, EHS63821.1, EHS63822.1	TLD03253.1, TLD03478.1, TLD04079.1, TLD04384.1, TLD07019.1, TLD07898.1, TLD08756.1, TLD08893.1, TLD12943.1, TLD13928.1, TLD16081.1, TLD16215.1, TLD16591.1, TLD16673.1, TLD17136.1	EHA46394.1, EHA46535.1, EHA47653.1, EHA47906.1, EHA48057.1, EHA49232.1, EHA49611.1, EHA49618.1, EHA49697.1, EHA50324.1, EHA50325.1, EHA51205.1, EHA51368.1, EHA53540.1, EHA55835.1, EHA58195.1	APA15397.1	KEY66377.1, KEY67946.1, KEY70826.1, KEY71162.1, KEY71262.1, KEY74466.1, KEY74489.1		KIS69045.1	KUI64916.1, KUI68302.1, KUI69776.1, KUI71994.1	EGY14135.1, EGY16203.1, EGY16209.1, EGY16936.1, EGY20261.1, EGY21479.1, EGY21492.1, EGY22247.1, EGY22467.1, EGY23427.1
OG0000055		CAD6501038.1	XP_001552831.1, XP_001553224.2, XP_024546795.1, XP_024550941.1, XP_024552102.1	EAQ83708.1, EAQ87380.1, EAQ87427.1, EAQ90234.1	EFQ25207.1, EFQ26822.1, EFQ28767.1, EFQ31418.1, EFQ32839.1, EFQ33867.1, EFQ36575.1	KAF3763928.1, KAF3765646.1, KAF3766896.1, KAF3767925.1, KAF3769293.1, KAF3769692.1	POS68523.1, POS69442.1, POS71667.1, POS72259.1, POS74433.1	RKF59027.1	POS83659.1	ESU06939.1, ESU08734.1, ESU09510.1, ESU10009.1, ESU12528.1, ESU15717.1, ESU16455.1, ESU17464.1	jgi|Golor4|4746636|fgenesh1_kg.Scaffold_112_#_65277_#_TRINITY_DN32501_c0_g1_i1, jgi|Golor4|5031231|fgenesh1_kg.Scaffold_116_#_53379_#_TRINITY_DN32501_c0_g1_i1	XP_007405393.1, XP_007408500.1, XP_007408513.1, XP_007409787.1, XP_007409849.1, XP_007409850.1, XP_007409851.1, XP_007410141.1, XP_007412205.1, XP_007412206.1, XP_007412518.1, XP_007413164.1, XP_007413506.1, XP_007414191.1, XP_007414207.1, XP_007416104.1, XP_007417619.1, XP_007417648.1, XP_007417649.1, XP_007417651.1, XP_007417652.1, XP_007417653.1	EEU33382.1, EEU33712.1, EEU33815.1, EEU34988.1, EEU36628.1, EEU40656.1, EEU41505.1, EEU44098.1, EEU47091.1, EEU48997.1	XP_959686.1	PARAU_08330, PARAU_09652, PARAU_12001, PARAU_12086	XP_001904036.1, XP_001904290.1	EFP77213.2, EHS63982.1	TLD05828.1, TLD10472.1, TLD11418.1	EHA49189.1, EHA56295.1	APA06094.1, APA07608.1, APA12072.1	KEY64161.1, KEY70321.1, KEY73928.1, KEY74575.1		KIS67540.1, KIS71747.1	KUI64628.1, KUI64915.1, KUI65805.1, KUI69534.1, KUI70641.1, KUI71827.1, KUI73982.1	EGY13945.1, EGY14246.1, EGY14381.1, EGY16448.1, EGY22248.1
OG0000056		CAD6499106.1, CAD6499444.1, CAD6499907.1, CAD6500426.1, CAD6500735.1, CAD6502209.1, CAD6502877.1, CAD6503674.1, CAD6503677.1, CAD6506211.1	XP_001545909.1	EAQ84694.1, EAQ84695.1, EAQ87320.1, EAQ87652.1, EAQ88438.1, EAQ88449.1, EAQ88891.1, EAQ89506.1, EAQ90193.1, EAQ90197.1, EAQ90430.1, EAQ90772.1, EAQ91144.1, EAQ91642.1, EAQ91941.1, EAQ91974.1, EAQ92000.1	EFQ26833.1		POS70186.1	RKF54264.1, RKF56607.1, RKF65325.1	POS81695.1, POS81935.1, POS81953.1, POS82062.1, POS82085.1, POS82116.1, POS82238.1, POS82328.1, POS82466.1, POS82547.1, POS82717.1, POS82770.1, POS82904.1, POS83395.1, POS83749.1, POS84164.1, POS87319.1		jgi|Golor4|2891457|gw1.7.1165.1, jgi|Golor4|2904868|e_gw1.1.2140.1, jgi|Golor4|4351251|fgenesh1_kg.Scaffold_6_#_21644_#_TRINITY_DN26026_c0_g1_i1, jgi|Golor4|4820244|fgenesh1_kg.Scaffold_113_#_63353_#_TRINITY_DN31323_c8_g1_i1, jgi|Golor4|5058777|fgenesh1_kg.Scaffold_118_#_19447_#_TRINITY_DN32689_c1_g4_i1, jgi|Golor4|5267553|fgenesh1_kg.Scaffold_123_#_19669_#_TRINITY_DN36177_c3_g2_i1, jgi|Golor4|68…		EEU41642.1	XP_011394069.1	PARAU_10113	XP_001904615.1, XP_001905801.1, XP_024511805.1	EFP75751.2, EHS64673.1, EHS64877.1	TLD03402.1, TLD03403.1, TLD08174.1, TLD15818.1, TLD17516.1	EHA46938.1, EHA55124.1, EHA58148.1, EHA58417.1, EHA58530.1	APA05403.1, APA06327.1, APA06353.1, APA07402.1, APA07562.1, APA08430.1, APA10029.1, APA10305.1, APA10306.1, APA10428.1, APA10429.1, APA10931.1, APA11067.1, APA11486.1, APA11487.1, APA11524.1, APA11926.1, APA11927.1, APA12616.1, APA12631.1, APA12632.1, APA13901.1, APA13902.1, APA14550.1, APA15321.1	KEY63902.1, KEY69862.1, KEY74878.1	CCG84601.2	KIS67264.1
OG0000057	OR1_2681.t1	CAD6499753.1, CAD6504672.1	XP_001546562.1, XP_001548741.1, XP_001550215.1, XP_001553384.1, XP_001556964.2, XP_001556965.1, XP_001557852.1, XP_001559343.1, XP_001559727.2, XP_001561399.1, XP_024546401.1, XP_024546737.1, XP_024547100.1, XP_024547445.1, XP_024547989.1, XP_024548030.1, XP_024550842.1, XP_024550985.1, XP_024550986.1, XP_024551334.1, XP_024553116.1, XP_024553768.1, XP_024553769.1	EAQ82999.1, EAQ85311.1, EAQ87341.1, EAQ87728.1, EAQ89263.1, EAQ92869.1, EAQ92946.1	EFQ27370.1, EFQ28496.1, EFQ31253.1, EFQ33364.1, EFQ35218.1	KAF3766317.1, KAF3770074.1, KAF3771311.1	POS73132.1, POS75619.1, POS76497.1, POS77354.1, POS78769.1, POS80779.1	RKF64528.1	POS82594.1	ESU06071.1, ESU11403.1, ESU15085.1	jgi|Golor4|2950641|estExt_Genewise1Plus.C_Scaffold_1_t40161, jgi|Golor4|4281616|fgenesh1_kg.Scaffold_5_#_3706_#_TRINITY_DN29722_c1_g1_i1		EEU34968.1, EEU38582.1, EEU42455.1, EEU43281.1	XP_001728041.2, XP_011394316.1, XP_011394358.1, XP_956286.1, XP_956287.2, XP_957933.1, XP_961837.1, XP_961987.1, XP_961988.1	PARAU_10378	XP_001903110.1, XP_001905151.1, XP_001906299.1, XP_001906640.1, XP_001907795.1, XP_001907796.1, XP_001909570.1		TLD08549.1, TLD17266.1	EHA47353.1, EHA52005.1	APA06064.1, APA06910.1, APA07717.1, APA08306.1, APA08347.1, APA09467.1, APA10568.1, APA10569.1, APA10570.1, APA11601.1, APA12780.1, APA12828.1, APA13997.1, APA14632.1, APA15132.1, APA15986.1, APA16328.1	KEY64601.1, KEY69426.1, KEY74416.1			KUI64074.1, KUI65351.1, KUI67923.1, KUI70212.1	EGY15175.1, EGY17928.1
OG0000058	OR1_1001.t1, OR1_1658.t1, OR1_5526.t1, OR1_576.t1	CAD6501762.1	XP_024546116.1, XP_024546663.1, XP_024546664.1, XP_024549058.1, XP_024549356.1, XP_024550515.1	EAQ87855.1, EAQ89768.1, EAQ92474.1, EAQ93330.1	EFQ26604.1, EFQ29141.1, EFQ32483.1	KAF3760635.1, KAF3760758.1, KAF3763942.1, KAF3764411.1, KAF3768833.1, KAF3769052.1, KAF3769701.1, KAF3769795.1	POS69486.1, POS70291.1, POS71200.1, POS77615.1, POS79328.1, POS81564.1		POS86209.1	ESU09617.1, ESU10434.1, ESU11772.1, ESU14444.1, ESU16916.1, ESU17661.1		XP_007411269.1, XP_007414574.1	EEU34416.1, EEU35489.1, EEU35770.1, EEU37181.1, EEU37414.1, EEU37633.1, EEU37978.1, EEU38709.1, EEU43201.1, EEU45163.1, EEU47537.1	XP_959842.1, XP_960912.3, XP_964221.2, XP_965817.1	PARAU_05986	XP_001907176.1, XP_001910650.1, XP_001910943.1	EFP84931.2, EFP92395.2	TLD03203.1, TLD03567.1, TLD03826.1, TLD05695.1, TLD07416.1, TLD11287.1, TLD13333.1	EHA46182.1, EHA47251.1, EHA49512.1, EHA56081.1, EHA56087.1, EHA57165.1, EHA58323.1	APA06505.1, APA11240.1, APA15834.1	KEY68144.1, KEY68501.1, KEY70027.1, KEY72018.1	CCG83667.1, CCG84063.1, CCG84829.1	KIS65772.1, KIS66075.1, KIS67255.1, KIS67377.1, KIS70785.1, KIS71271.1, KIS71568.1	KUI65347.1, KUI66323.1, KUI72618.1, KUI72622.1	EGY16160.1, EGY17494.1, EGY18328.1, EGY19805.1, EGY20103.1, EGY21950.1, EGY22880.1
OG0000059	OR1_7434.t1, OR1_7890.t1	CAD6502322.1	XP_001546186.1, XP_001551520.1, XP_001553433.1, XP_001560924.1, XP_024548025.1, XP_024549615.1	EAQ84852.1, EAQ92323.1	EFQ29095.1, EFQ29810.1, EFQ30383.1, EFQ33639.1, EFQ34685.1, EFQ35120.1	KAF3760523.1, KAF3762723.1, KAF3763924.1, KAF3763994.1, KAF3765012.1, KAF3765419.1, KAF3769468.1	POS69571.1, POS69988.1, POS71232.1, POS73384.1, POS75665.1, POS75740.1, POS75970.1, POS76610.1, POS77598.1	RKF60884.1	POS83343.1	ESU06988.1, ESU15675.1, ESU16915.1	jgi|Golor4|5320240|fgenesh1_pm.Scaffold_3_#_98, jgi|Golor4|5327000|fgenesh1_pm.Scaffold_119_#_408		EEU33679.1, EEU33680.1, EEU33842.1, EEU34643.1, EEU34655.1, EEU34783.1, EEU35657.1, EEU37190.1, EEU37570.1, EEU38021.1, EEU38628.1, EEU38870.1, EEU38902.1, EEU41695.1, EEU42360.1, EEU43868.1, EEU45558.1	XP_011394946.1, XP_011394947.1, XP_959184.1	PARAU_03297, PARAU_09542, PARAU_11764	XP_001905851.1, XP_001910785.1	EFP90064.2	TLD03876.1, TLD04151.1, TLD04380.1, TLD06358.1, TLD06645.1, TLD14055.1, TLD14253.1	EHA46984.1, EHA47952.1, EHA48615.1, EHA49057.1, EHA49082.1, EHA51094.1, EHA54522.1, EHA58426.1	APA06793.1, APA10086.1, APA10910.1, APA11935.1	KEY69235.1, KEY70350.1, KEY70583.1, KEY71541.1, KEY72019.1, KEY74052.1	CCG81933.1	KIS68648.1	KUI64660.1, KUI66356.1, KUI69848.1, KUI71932.1, KUI71942.1, KUI72488.1, KUI72715.1	EGY13819.1, EGY18274.1, EGY19033.1
OG0000060	OR1_1008.t1, OR1_1307.t1, OR1_2157.t1, OR1_4240.t1, OR1_6380.t1, OR1_7436.t1		XP_024549696.1, XP_024550391.1	EAQ83553.1, EAQ83674.1, EAQ85304.1, EAQ88674.1, EAQ90145.1, EAQ90212.1, EAQ91973.1, EAQ92118.1	EFQ26012.1, EFQ26043.1, EFQ29169.1, EFQ31368.1, EFQ31517.1, EFQ32001.1, EFQ32837.1, EFQ33165.1, EFQ33623.1, EFQ34690.1, EFQ35812.1, EFQ36553.1	KAF3762478.1, KAF3765591.1, KAF3767732.1	POS69670.1, POS70085.1, POS72674.1, POS72762.1, POS73334.1, POS74016.1, POS75181.1, POS75469.1, POS76837.1, POS79186.1			ESU07119.1, ESU07854.1, ESU10373.1, ESU18092.1, ESU18388.1, ESU18389.1, ESU18390.1			EEU36762.1, EEU36799.1, EEU38529.1, EEU39649.1, EEU48837.1, EEU48987.1	XP_959095.1, XP_959839.1, XP_963842.1, XP_963897.2		XP_001903644.1, XP_001904054.1, XP_001904130.1, XP_001904181.1, XP_001904375.1, XP_001904577.1, XP_001904578.1, XP_001904872.1, XP_001905167.1, XP_001910523.1, XP_001911458.1, XP_003437260.1, XP_003437492.1		TLD10183.1, TLD13493.1, TLD14113.1, TLD14120.1, TLD15741.1, TLD16444.1, TLD17026.1	EHA49688.1, EHA50232.1, EHA51742.1, EHA54711.1, EHA58413.1	APA05629.1	KEY65315.1, KEY68448.1, KEY69824.1, KEY70331.1, KEY73162.1, KEY73512.1			KUI63769.1, KUI65352.1, KUI67157.1, KUI68876.1, KUI69973.1, KUI71671.1, KUI73953.1	EGY13725.1, EGY14176.1, EGY20563.1, EGY22120.1, EGY22192.1
OG0000061	OR1_2544.t1, OR1_6090.t1, OR1_7496.t1	CAD6501342.1, CAD6501739.1, CAD6506187.1	XP_001552547.1, XP_001556016.2, XP_024547902.1	EAQ84079.1, EAQ88159.1, EAQ89073.1, EAQ92129.1	EFQ27141.1, EFQ35017.1, EFQ35543.1, EFQ36261.1	KAF3761651.1, KAF3762047.1, KAF3763422.1, KAF3764109.1, KAF3769403.1, KAF3770139.1	POS68762.1, POS71218.1, POS71290.1, POS74663.1, POS77313.1, POS80383.1	RKF53163.1, RKF57898.1, RKF64490.1	POS83811.1, POS84349.1, POS86837.1, POS88119.1	ESU05243.1, ESU13526.1, ESU15221.1, ESU16968.1, ESU17784.1	jgi|Golor4|2907611|e_gw1.5.937.1, jgi|Golor4|2909617|e_gw1.7.1761.1, jgi|Golor4|2919014|e_gw1.114.95.1, jgi|Golor4|4428171|fgenesh1_kg.Scaffold_7_#_55181_#_TRINITY_DN36023_c0_g1_i2, jgi|Golor4|4897521|fgenesh1_kg.Scaffold_114_#_60167_#_TRINITY_DN36023_c0_g1_i2, jgi|Golor4|5325473|fgenesh1_pm.Scaffold_115_#_206, jgi|Golor4|5326306|fgenesh1_pm.Scaffold_118_#_37, jgi|Golor4|559643|CE559642_6856	XP_007404791.1, XP_007404792.1, XP_007405823.1, XP_007406646.1, XP_007413274.1, XP_007414263.1	EEU42380.1, EEU45014.1, EEU45334.1, EEU46116.1	XP_011394941.1, XP_957321.1, XP_959762.1	PARAU_08393, PARAU_08785, PARAU_12104	XP_001905674.1, XP_001908385.1	EFP75087.2, EFP82115.1, EFP86587.2, EFP88072.2, EFP90206.2	TLD04737.1, TLD05038.1, TLD07637.1, TLD11230.1, TLD12247.1	EHA46372.1, EHA50996.1, EHA53434.1, EHA55071.1, EHA56108.1	APA08219.1, APA10807.1, APA13938.1	KEY69318.1, KEY69983.1, KEY71857.1, KEY73837.1	CCG84236.1	KIS67000.1, KIS67002.1	KUI65573.1, KUI65729.1, KUI68520.1, KUI69481.1	EGY13382.1, EGY20133.1, EGY20595.1, EGY21390.1, EGY21391.1, EGY21446.1
OG0000062	OR1_6793.t1, OR1_7182.t1, OR1_7266.t1		XP_001546066.2, XP_001546878.2, XP_001554888.1, XP_001555270.1, XP_001560291.1, XP_024547477.1, XP_024549375.1, XP_024549376.1, XP_024551959.1, XP_024552273.1	EAQ91560.1	EFQ25711.1, EFQ27304.1, EFQ28957.1, EFQ29809.1, EFQ30856.1, EFQ35142.1, EFQ35744.1, EFQ35751.1, EFQ35995.1, EFQ36157.1	KAF3763258.1, KAF3763265.1, KAF3767138.1, KAF3771320.1	POS69796.1, POS69895.1, POS70612.1, POS73144.1, POS79216.1, POS79260.1, POS79496.1		POS81612.1	ESU05205.1, ESU09200.1, ESU09821.1, ESU09887.1, ESU13890.1, ESU15319.1, ESU15902.1, ESU17016.1		XP_007415472.1	EEU33661.1, EEU33721.1, EEU34159.1, EEU34696.1, EEU34779.1, EEU35325.1, EEU35864.1, EEU35914.1, EEU36710.1, EEU36819.1, EEU38485.1, EEU38629.1, EEU40007.1, EEU41419.1, EEU44584.1, EEU48206.1	XP_961990.2	PARAU_06983, PARAU_07762, PARAU_07763	XP_001907273.1, XP_001909030.1, XP_001909031.1, XP_001909364.1	EFP89215.2, EFP89220.2	TLD10505.1, TLD15544.1, TLD16073.1	EHA50111.1, EHA50145.1, EHA51350.1	APA08335.1, APA08584.1, APA08655.1, APA08836.1, APA08949.1, APA13135.1, APA14992.1	KEY65526.1, KEY69300.1, KEY69355.1, KEY71542.1, KEY71729.1	CCG80781.1, CCG81827.1	KIS66365.1, KIS68318.1, KIS71565.1	KUI63315.1, KUI64807.1, KUI66176.1, KUI68454.1	EGY16482.1, EGY18403.1, EGY21029.1, EGY22453.1
OG0000063	OR1_1015.t1, OR1_4226.t1, OR1_4948.t1, OR1_837.t1	CAD6499822.1	XP_001547685.1, XP_001547801.1, XP_001548028.1, XP_001551617.1, XP_001553752.1, XP_024547273.1, XP_024549808.1, XP_024549809.1, XP_024549892.1, XP_024550971.1	EAQ85998.1, EAQ92413.1, EAQ92563.1	EFQ26508.1, EFQ27655.1, EFQ28001.1, EFQ29117.1, EFQ32049.1	KAF3762972.1, KAF3763894.1, KAF3767719.1, KAF3768581.1, KAF3769041.1	POS71295.1, POS74687.1, POS75235.1, POS75375.1	RKF56139.1, RKF65684.1, RKF65715.1	POS82972.1, POS87291.1	ESU10716.1, ESU12167.1, ESU13046.1, ESU14080.1, ESU16380.1	jgi|Golor4|2908616|e_gw1.6.209.1, jgi|Golor4|2918655|e_gw1.114.945.1, jgi|Golor4|2926853|e_gw1.122.146.1, jgi|Golor4|2928760|estExt_Genewise1.C_Scaffold_3_t10010, jgi|Golor4|5327422|fgenesh1_pm.Scaffold_120_#_237, jgi|Golor4|5367992|MIX21673_7158_32	XP_007404650.1, XP_007407666.1, XP_007409660.1, XP_007410275.1, XP_007416145.1, XP_007416855.1	EEU40314.1, EEU44394.1, EEU46028.1	XP_961439.1	PARAU_07478, PARAU_10980, PARAU_11109, PARAU_11281	XP_001908891.1, XP_001910902.1, XP_001911988.1	EFP75879.2, EFP89962.2, EFP89990.2, EHS64519.1	TLD03576.1, TLD07831.1, TLD08329.1, TLD16467.1, TLD17129.1	EHA49378.1, EHA50326.1, EHA51570.1, EHA55732.1	APA05572.1, APA06129.1, APA13309.1, APA14232.1, APA14482.1, APA15437.1	KEY73339.1, KEY73706.1, KEY74214.1	CCG81318.1, CCG81714.1	KIS67169.1, KIS67265.1, KIS69599.1, KIS70743.1	KUI65425.1, KUI66282.1, KUI67187.1, KUI68491.1, KUI71829.1	EGY16819.1, EGY18805.1, EGY22904.1
OG0000064	OR1_3826.t1, OR1_4393.t1, OR1_7237.t1, OR1_8049.t1	CAD6504379.1, CAD6504716.1, CAD6504755.1, CAD6504809.1	XP_001546590.1, XP_001552218.2, XP_001554817.1, XP_024552107.1	EAQ86908.1, EAQ87539.1, EAQ87874.1	EFQ30745.1, EFQ33232.1, EFQ35201.1, EFQ36205.1	KAF3766422.1, KAF3767090.1, KAF3767765.1, KAF3767902.1	POS73153.1, POS77379.1, POS81090.1, POS81403.1	RKF54302.1, RKF54715.1, RKF56734.1, RKF64054.1	POS83484.1, POS84926.1, POS87245.1, POS88298.1	ESU06785.1, ESU11216.1, ESU16227.1, ESU16445.1	jgi|Golor4|2926861|e_gw1.122.91.1, jgi|Golor4|4144385|fgenesh1_pg.Scaffold_1_#_528, jgi|Golor4|4293840|fgenesh1_kg.Scaffold_5_#_15930_#_TRINITY_DN31027_c0_g1_i4, jgi|Golor4|5039317|fgenesh1_kg.Scaffold_117_#_1746_#_TRINITY_DN31027_c0_g1_i4, jgi|Golor4|5320044|fgenesh1_pm.Scaffold_1_#_572, jgi|Golor4|5323188|fgenesh1_pm.Scaffold_29_#_34, jgi|Golor4|5329669|estExt_fgenesh1_pg.C_Scaffold_5_t10216	XP_007407116.1, XP_007409427.1, XP_007410287.1, XP_007414990.1, XP_007418413.1	EEU40397.1, EEU40743.1, EEU40916.1, EEU44175.1	XP_956722.1, XP_961818.2, XP_962270.2, XP_962514.3	PARAU_06478, PARAU_07466, PARAU_08083, PARAU_09260	XP_001909261.1, XP_001909983.1, XP_001910311.1, XP_003437272.1	EFP82686.2, EFP84417.2, EFP91300.2	TLD09083.1, TLD12794.1, TLD13767.1, TLD17453.1	EHA47594.1, EHA52158.1, EHA54694.1, EHA54873.1	APA12937.1, APA12993.1, APA13017.1, APA15523.1	KEY65043.1, KEY69097.1, KEY71510.1, KEY74344.1	CCG82034.1, CCG84297.1, CCG84302.1	KIS67906.1, KIS69933.1, KIS70121.1, KIS71417.1	KUI67987.1, KUI68650.1, KUI68789.1, KUI69118.1	EGY13802.1, EGY13860.1, EGY16742.1, EGY20006.1
OG0000065	OR1_1117.t1, OR1_2399.t1	CAD6500271.1, CAD6501855.1	XP_001548382.2, XP_024546642.1, XP_024547053.1, XP_024548045.1, XP_024548873.1, XP_024549037.1, XP_024549224.1, XP_024549225.1, XP_024550643.1, XP_024550644.1, XP_024550645.1, XP_024552083.1, XP_024552473.1	EAQ87423.1, EAQ88468.1	EFQ26927.1, EFQ28128.1, EFQ29288.1, EFQ31309.1, EFQ33671.1, EFQ34159.1, EFQ36797.1	KAF3761702.1, KAF3762688.1, KAF3764324.1, KAF3765585.1, KAF3766707.1, KAF3767136.1, KAF3769925.1, KAF3770744.1	POS69742.1, POS70880.1, POS75381.1, POS76953.1, POS78952.1, POS79481.1, POS79861.1	RKF60156.1, RKF61244.1	POS82427.1	ESU07190.1, ESU07368.1, ESU10614.1, ESU13339.1, ESU14064.1, ESU15941.1, ESU18275.1	jgi|Golor4|2878710|gw1.121.235.1, jgi|Golor4|5322604|fgenesh1_pm.Scaffold_9_#_335, jgi|Golor4|93212|CE93211_6069		EEU37161.1, EEU38602.1, EEU42063.1, EEU44290.1, EEU45251.1, EEU47523.1	XP_011392986.1, XP_011392987.1, XP_959387.2, XP_962732.1	PARAU_07556, PARAU_12156	XP_001903304.1, XP_001903367.1, XP_001903759.1		TLD03264.1, TLD09095.1, TLD16330.1, TLD17449.1, TLD17600.1, TLD17762.1	EHA47821.1, EHA48035.1, EHA51498.1, EHA52245.1, EHA52620.1, EHA56704.1	APA06964.1, APA07626.1, APA08284.1, APA09274.1, APA11463.1, APA12867.1, APA14512.1	KEY65477.1, KEY67776.1, KEY72787.1, KEY73488.1			KUI63460.1, KUI67879.1, KUI70112.1, KUI71174.1	EGY14073.1, EGY15832.1, EGY17996.1, EGY21748.1
OG0000066	OR1_1122.t1, OR1_1220.t1, OR1_1563.t1, OR1_1638.t1, OR1_1638.t2, OR1_1638.t3, OR1_3210.t1, OR1_3371.t1, OR1_3795.t1, OR1_5502.t1	CAD6504682.1	XP_001553961.1, XP_001557997.1, XP_024550819.1	EAQ87028.1, EAQ88571.1, EAQ92771.1, EAQ93875.1	EFQ30784.1, EFQ31616.1, EFQ33654.1, EFQ33744.1, EFQ35049.1	KAF3760343.1, KAF3760562.1, KAF3761159.1, KAF3764385.1, KAF3764431.1, KAF3765267.1, KAF3765742.1, KAF3766000.1, KAF3767941.1	POS70887.1, POS72559.1, POS75109.1, POS75535.1, POS76319.1, POS76902.1, POS79935.1, POS80192.1	RKF64206.1	POS84596.1	ESU09788.1, ESU12603.1, ESU14085.1, ESU17955.1	jgi|Golor4|4218301|fgenesh1_kg.Scaffold_1_#_63712_#_TRINITY_DN32214_c0_g1_i3, jgi|Golor4|4286457|fgenesh1_kg.Scaffold_5_#_8547_#_TRINITY_DN32214_c0_g1_i3	XP_007406889.1	EEU37507.1, EEU37987.1, EEU39798.1, EEU42284.1	XP_011394644.1, XP_011394645.1, XP_011394646.1, XP_959046.3, XP_959401.1, XP_963600.1, XP_963904.2, XP_964015.1	PARAU_06457	XP_001906820.1, XP_001908663.1, XP_001909842.1, XP_001911776.1, XP_001912190.1	EFP88885.1	TLD04078.1, TLD06421.1, TLD07836.1, TLD10987.1, TLD16075.1	EHA46084.1, EHA47907.1, EHA48384.1, EHA51818.1, EHA56741.1	APA11084.1, APA11823.1, APA12701.1	KEY66947.1, KEY67790.1, KEY72462.1	CCG81285.1, CCG82714.1	KIS71622.1	KUI63414.1, KUI63875.1, KUI64602.1, KUI67470.1, KUI68913.1, KUI70388.1, KUI73844.1, KUI74215.1, KUI74430.1	EGY13817.1, EGY16383.1, EGY17101.1, EGY22204.1
OG0000067	OR1_1519.t1		XP_001554538.2, XP_001556138.1, XP_001556164.2, XP_001559992.2, XP_001560261.2, XP_024549547.1	EAQ83112.1, EAQ84374.1, EAQ86258.1, EAQ86291.1, EAQ86346.1, EAQ87381.1, EAQ89567.1, EAQ89755.1, EAQ90210.1, EAQ91604.1, EAQ91918.1, EAQ93369.1, EAQ93850.1	EFQ33532.1	KAF3764149.1, KAF3770758.1	POS69519.1, POS72631.1, POS73293.1, POS73722.1, POS73904.1, POS80464.1	RKF63197.1		ESU09717.1, ESU09845.1, ESU10053.1, ESU11128.1, ESU11293.1, ESU14044.1, ESU15634.1, ESU15635.1, ESU17409.1	jgi|Golor4|2896544|gw1.6.921.1, jgi|Golor4|5345206|estExt_fgenesh1_pm.C_Scaffold_1200029		EEU34230.1, EEU37180.1, EEU37261.1, EEU44876.1, EEU47096.1, EEU47564.1			XP_001903726.1, XP_001905684.1, XP_001909358.1, XP_001909813.1, XP_001911607.1		TLD04451.1, TLD05778.1, TLD07860.1, TLD12542.1	EHA48840.1, EHA49219.1, EHA58495.1	APA06687.1, APA08180.1, APA08392.1, APA08872.1, APA09989.1, APA10161.1, APA11249.1, APA11250.1, APA15955.1, APA16183.1, APA16184.1	KEY63939.1, KEY65881.1, KEY65893.1, KEY67779.1, KEY70182.1, KEY71187.1, KEY72893.1, KEY73342.1, KEY74541.1, KEY74745.1			KUI63527.1, KUI64253.1, KUI66485.1, KUI71218.1, KUI72227.1, KUI72247.1, KUI72311.1	EGY14261.1, EGY16456.1, EGY16460.1, EGY17019.1, EGY18942.1, EGY19184.1, EGY20419.1, EGY21113.1, EGY21975.1, EGY22158.1, EGY22376.1, EGY23379.1, EGY23432.1
OG0000068	OR1_3300.t1		XP_024545898.1, XP_024546765.1, XP_024547721.1, XP_024551155.1, XP_024551712.1	EAQ83688.1, EAQ87449.1, EAQ88667.1, EAQ88739.1, EAQ90439.1, EAQ90440.1, EAQ90443.1, EAQ93004.1	EFQ32290.1, EFQ33068.1, EFQ34571.1, EFQ34698.1, EFQ35223.1, EFQ36362.1, EFQ36481.1, EFQ36744.1	KAF3759881.1, KAF3763037.1, KAF3765311.1, KAF3765375.1, KAF3766643.1, KAF3768882.1, KAF3769442.1	POS68800.1, POS70484.1, POS70490.1, POS72781.1, POS72918.1, POS75423.1, POS75592.1, POS76977.1, POS79314.1, POS79347.1			ESU14110.1, ESU17181.1			EEU43643.1	XP_011395279.1, XP_011395280.1		XP_001904161.1, XP_001904548.1, XP_001905191.1, XP_001912726.1, XP_003437430.1		TLD03672.1, TLD03748.1, TLD03986.1, TLD04871.1, TLD06378.1, TLD07681.1, TLD07890.1, TLD08613.1, TLD08618.1, TLD08753.1, TLD10443.1, TLD10446.1, TLD10904.1, TLD11219.1, TLD11349.1, TLD12952.1, TLD13910.1	EHA46758.1, EHA47209.1, EHA47708.1, EHA47717.1, EHA49333.1, EHA50197.1, EHA51050.1, EHA55860.1, EHA55875.1, EHA55891.1, EHA56234.1	APA07155.1, APA07157.1, APA15016.1, APA15881.1	KEY64412.1, KEY65331.1, KEY66410.1, KEY71796.1, KEY72628.1, KEY73198.1, KEY75316.1, KEY75317.1			KUI64258.1, KUI65083.1, KUI67109.1, KUI67778.1, KUI71750.1, KUI71858.1	EGY14468.1, EGY14469.1, EGY16764.1, EGY23101.1
OG0000069	OR1_8275.t1		XP_001552301.1, XP_001555629.1, XP_001559665.1, XP_024548317.1, XP_024548512.1, XP_024548513.1, XP_024551063.1	EAQ84119.1, EAQ84428.1, EAQ85932.1, EAQ88340.1, EAQ90259.1, EAQ93010.1	EFQ29891.1, EFQ30406.1, EFQ31416.1, EFQ31570.1, EFQ32567.1, EFQ33096.1, EFQ34202.1	KAF3761944.1, KAF3766447.1, KAF3766563.1, KAF3766602.1, KAF3766675.1, KAF3767080.1, KAF3768664.1, KAF3769430.1, KAF3771371.1	POS69297.1, POS73825.1, POS74716.1, POS76972.1, POS80977.1, POS81486.1			ESU05184.1, ESU08895.1, ESU11653.1, ESU13647.1, ESU17252.1, ESU17350.1, ESU17687.1, ESU17759.1, ESU18121.1			EEU33522.1, EEU34039.1, EEU34051.1, EEU34323.1, EEU38836.1, EEU38946.1, EEU40683.1, EEU41503.1, EEU42858.1, EEU43403.1, EEU44268.1, EEU45674.1, EEU49003.1	XP_963278.1		XP_001903621.1, XP_001909354.1, XP_001911880.1		TLD06473.1, TLD08703.1, TLD09213.1	EHA47528.1, EHA49140.1, EHA55863.1	APA11140.1, APA12566.1	KEY64553.1, KEY64586.1, KEY64677.1, KEY64679.1, KEY65441.1, KEY66783.1, KEY67010.1, KEY67034.1, KEY69094.1, KEY69116.1, KEY72279.1, KEY73818.1, KEY73869.1, KEY73987.1, KEY74399.1, KEY74553.1, KEY74805.1, KEY74813.1, KEY74919.1, KEY75011.1		KIS70810.1	KUI65294.1, KUI65849.1, KUI69908.1, KUI73213.1, KUI73928.1	EGY16811.1, EGY17603.1, EGY23093.1
OG0000070	OR1_330.t1	CAD6499299.1	XP_001545649.1, XP_001550120.1, XP_024546754.1, XP_024548743.1, XP_024550668.1	EAQ83500.1, EAQ84815.1, EAQ85457.1, EAQ90155.1, EAQ91242.1	EFQ32398.1, EFQ33577.1, EFQ36025.1, EFQ36422.1	KAF3765180.1, KAF3765296.1, KAF3765443.1, KAF3769046.1	POS68781.1, POS73930.1, POS74394.1, POS77590.1, POS81272.1	RKF54644.1	POS82300.1	ESU05733.1, ESU07667.1, ESU09448.1, ESU09456.1, ESU11873.1, ESU13949.1, ESU16312.1, ESU18349.1	jgi|Golor4|4152398|fgenesh1_pg.Scaffold_119_#_13, jgi|Golor4|5364107|MIX17788_330_14	XP_007412903.1, XP_007414482.1	EEU34426.1, EEU34990.1, EEU35532.1, EEU35983.1, EEU36330.1, EEU36859.1, EEU37594.1, EEU38332.1, EEU39002.1, EEU40096.1, EEU40566.1, EEU40712.1, EEU43708.1, EEU44939.1, EEU47037.1, EEU47865.1	XP_958609.1, XP_959994.1	PARAU_08827, PARAU_11035, PARAU_12405	XP_001904894.1, XP_001905301.1, XP_001905551.1, XP_001908053.1	EFP90546.2	TLD03744.1, TLD03837.1	EHA46967.1, EHA49416.1, EHA55103.1	APA06394.1, APA09757.1, APA11375.1, APA15099.1	KEY64219.1, KEY65489.1, KEY69578.1, KEY72989.1, KEY73648.1, KEY73900.1, KEY74656.1	CCG84437.1	KIS67309.1, KIS70263.1	KUI64819.1, KUI67014.1, KUI70305.1, KUI70468.1, KUI70815.1, KUI72948.1	EGY15424.1, EGY15856.1, EGY16878.1, EGY17071.1, EGY19341.1, EGY19345.1, EGY22015.1, EGY22369.1
OG0000071	OR1_2211.t1, OR1_7845.t1	CAD6501729.1, CAD6502690.1	XP_001554714.1, XP_001559415.2	EAQ85518.1, EAQ86886.1, EAQ90971.1	EFQ27035.1, EFQ28969.1, EFQ31948.1, EFQ33877.1, EFQ35179.1	KAF3761251.1, KAF3766541.1, KAF3770386.1	POS73245.1, POS73350.1, POS74844.1, POS79320.1	RKF61857.1	POS85415.1, POS85416.1	ESU05257.1, ESU06240.1, ESU07110.1, ESU07557.1, ESU07694.1, ESU07720.1, ESU07819.1, ESU08935.1, ESU11851.1, ESU17705.1, ESU18109.1	jgi|Golor4|4405101|fgenesh1_kg.Scaffold_7_#_32111_#_TRINITY_DN31632_c1_g2_i6, jgi|Golor4|4870646|fgenesh1_kg.Scaffold_114_#_33292_#_TRINITY_DN31632_c1_g2_i6	XP_007404292.1, XP_007404797.1, XP_007406345.1, XP_007407030.1	EEU33622.1, EEU35340.1, EEU35534.1, EEU35543.1, EEU35791.1, EEU36924.1, EEU37952.1, EEU38127.1, EEU38764.1, EEU39378.1, EEU39673.1, EEU41589.1, EEU41877.1, EEU42663.1, EEU45748.1, EEU48018.1, EEU48181.1	XP_956862.1, XP_957264.2, XP_960135.1	PARAU_07959, PARAU_11209	XP_001906404.1, XP_001907828.1, XP_001909997.1	EFP79671.2, EFP89167.1, EFP89168.2, EFP89169.2, EFP89175.2	TLD08398.1, TLD15880.1, TLD17309.1	EHA47609.1, EHA50671.1, EHA52705.1	APA07671.1, APA15456.1	KEY64846.1, KEY64908.1, KEY66965.1, KEY69236.1, KEY69238.1, KEY71538.1		KIS68434.1, KIS69156.1, KIS69434.1	KUI64990.1, KUI66325.1, KUI68003.1, KUI71340.1	EGY14882.1, EGY16163.1, EGY17497.1, EGY18468.1, EGY19329.1, EGY19997.1
OG0000072	OR1_7123.t1	CAD6498725.1, CAD6503820.1	XP_001554986.1, XP_001560867.1, XP_024551837.1	EAQ88873.1, EAQ90481.1, EAQ90968.1	EFQ25242.1, EFQ27037.1, EFQ28710.1, EFQ28940.1, EFQ30443.1, EFQ32771.1, EFQ36004.1, EFQ36094.1, EFQ36097.1	KAF3767258.1	POS69100.1, POS71792.1	RKF60995.1, RKF61254.1	POS84836.1	ESU08985.1, ESU09666.1, ESU11654.1, ESU11872.1, ESU12544.1, ESU12653.1	jgi|Golor4|2214928|CE2214927_42884, jgi|Golor4|2885662|gw1.118.568.1, jgi|Golor4|2891383|gw1.118.759.1, jgi|Golor4|2914513|e_gw1.29.130.1, jgi|Golor4|2924940|e_gw1.119.1470.1, jgi|Golor4|4145507|fgenesh1_pg.Scaffold_5_#_498	XP_007405287.1, XP_007408311.1, XP_007413158.1, XP_007413819.1, XP_007413821.1, XP_007415097.1, XP_007417306.1, XP_007418408.1	EEU34888.1, EEU39765.1, EEU42982.1, EEU44535.1, EEU45662.1	XP_001728217.2, XP_958437.3, XP_959693.2	PARAU_03273, PARAU_08274, PARAU_11214	XP_001904839.1, XP_001905400.1, XP_001912171.1, XP_001912680.1	EFP76413.2, EFP77728.2, EFP78536.2, EFP78994.1, EFP83023.2, EFP83922.2, EFP85089.2, EFP85090.2, EFP94432.2	TLD04059.1, TLD07039.1, TLD08568.1, TLD11233.1, TLD15543.1, TLD15599.1, TLD16741.1, TLD17155.1	EHA46833.1, EHA47026.1, EHA50146.1, EHA52722.1, EHA52827.1, EHA55897.1, KYQ30446.1	APA07769.1, APA08080.1, APA14741.1	KEY64217.1, KEY72474.1, KEY73664.1		KIS70623.1	KUI63418.1	EGY14496.1, EGY15978.1, EGY16563.1, EGY19478.1, EGY19480.1, EGY20277.1, EGY21893.1
OG0000073												XP_007409582.1					EFP74205.2, EFP75630.2, EFP80634.2, EFP81427.2, EFP83172.2, EFP83505.2, EFP84065.2, EFP84282.2, EFP85525.1, EFP87170.2, EFP88162.1, EFP88253.1, EFP88922.2, EFP90308.2, EFP90341.2, EFP90806.1, EFP91021.2, EFP91220.2, EFP92188.2, EFP92582.1, EFP94426.2, EHS62501.1, EHS62542.1, EHS62546.1, EHS62565.1, EHS62602.1, EHS62632.1, EHS62641.1, EHS62642.1, EHS62658.1, EHS62704.1, EHS62711.1, EHS62876.1, EHS…
OG0000074	OR1_2269.t1, OR1_4958.t1	CAD6500138.1	XP_001545339.1, XP_024548532.1, XP_024549185.1	EAQ91791.1, EAQ92787.1	EFQ25947.1, EFQ27000.1, EFQ32909.1, EFQ33609.1, EFQ34367.1	KAF3760418.1, KAF3761758.1, KAF3763899.1, KAF3765718.1, KAF3767577.1, KAF3769413.1, KAF3770269.1	POS70617.1, POS72824.1, POS73447.1, POS73571.1, POS77173.1, POS77293.1	RKF62309.1	POS88082.1	ESU05352.1, ESU08490.1, ESU09367.1, ESU09942.1, ESU10623.1, ESU14173.1, ESU15087.1	jgi|Golor4|2916111|e_gw1.112.78.1, jgi|Golor4|2922305|e_gw1.116.82.1	XP_007407438.1, XP_007414012.1, XP_007414013.1, XP_007416045.1, XP_007416049.1	EEU33789.1, EEU36991.1, EEU37494.1, EEU37799.1, EEU37852.1, EEU42898.1, EEU43339.1, EEU43801.1, EEU45210.1, EEU45245.1, EEU45264.1, EEU45267.1	XP_958497.1, XP_959690.1	PARAU_11718	XP_001904845.1	EFP74530.1, EFP74569.1, EFP74570.2, EFP77785.1, EFP84830.1, EFP90854.2	TLD04708.1, TLD07673.1, TLD08550.1, TLD12966.1, TLD16974.1, TLD17566.1	EHA48094.1, EHA49612.1, EHA50691.1, EHA53204.1, EHA55906.1	APA12095.1	KEY67558.1, KEY69192.1, KEY70834.1, KEY71690.1, KEY71950.1, KEY72272.1, KEY74473.1, KEY74687.1, KEY74902.1	CCG81488.1, CCG83805.1	KIS70726.1	KUI65239.1, KUI67607.1, KUI70862.1	EGY15286.1, EGY17456.1, EGY17894.1, EGY18571.1, EGY22244.1, EGY22655.1
OG0000075	OR1_3423.t1, OR1_8111.t1	CAD6505827.1	XP_001549315.1, XP_024548713.1	EAQ84336.1, EAQ86345.1, EAQ88850.1, EAQ92254.1, EAQ93757.1	EFQ25195.1, EFQ29980.1, EFQ30553.1, EFQ33684.1, EFQ34398.1	KAF3761152.1, KAF3765205.1, KAF3765472.1, KAF3765876.1	POS70467.1, POS70533.1, POS71206.1, POS72424.1, POS72718.1, POS73957.1, POS74105.1, POS74339.1, POS74955.1, POS75251.1, POS75589.1, POS75728.1, POS75756.1, POS75827.1, POS78604.1, POS79230.1, POS79315.1, POS79316.1			ESU06058.1, ESU09414.1, ESU10684.1, ESU17032.1, ESU17723.1		XP_007405002.1, XP_007405033.1, XP_007406915.1, XP_007409998.1, XP_007410394.1, XP_007410570.1, XP_007411475.1	EEU36095.1, EEU36149.1, EEU36873.1, EEU48705.1	XP_956509.3, XP_958259.1, XP_963967.2, XP_964148.3	PARAU_08235, PARAU_12371	XP_001903104.1, XP_001905280.1, XP_001905472.1, XP_001906463.1, XP_001907596.1, XP_001909609.1, XP_001912282.1, XP_001912825.1		TLD05113.1, TLD05493.1, TLD07888.1, TLD09362.1, TLD10371.1, TLD15410.1	EHA50448.1, EHA52864.1, EHA56263.1, KYQ30534.1	APA09984.1, APA12116.1	KEY64149.1, KEY64528.1, KEY66419.1, KEY67088.1, KEY71384.1, KEY74946.1	CCG80752.1, CCG84136.1	KIS67134.1, KIS67401.1	KUI64897.1, KUI66620.1, KUI73964.1	EGY15736.1, EGY16909.1, EGY20065.1, EGY21480.1, EGY23672.1
OG0000076	OR1_1772.t1, OR1_3403.t1, OR1_3994.t1, OR1_7308.t1, OR1_993.t1	CAD6499173.1	XP_001553590.2, XP_001554721.1, XP_001556430.1, XP_001558272.1, XP_024549627.1	EAQ85371.1, EAQ86137.1, EAQ87090.1	EFQ26957.1, EFQ33196.1, EFQ34785.1, EFQ35324.1, EFQ36028.1	KAF3760528.1, KAF3761496.1, KAF3762844.1, KAF3763112.1, KAF3766032.1, KAF3766275.1, KAF3766621.1	POS70411.1, POS72123.1, POS72165.1, POS74618.1, POS77968.1	RKF55000.1, RKF60244.1, RKF62819.1, RKF64277.1	POS82935.1, POS83240.1, POS83275.1, POS88159.1	ESU06898.1, ESU07766.1, ESU09759.1, ESU10415.1, ESU17378.1	jgi|Golor4|162181|CE162180_3093, jgi|Golor4|2148887|CE2148886_3279, jgi|Golor4|2906948|e_gw1.5.1487.1, jgi|Golor4|5319962|fgenesh1_pm.Scaffold_1_#_490		EEU34505.1, EEU36811.1, EEU44117.1		PARAU_04317, PARAU_09137, PARAU_09781, PARAU_11704, PARAU_12378	XP_001906965.1, XP_001912276.1, XP_003437540.1		TLD03942.1, TLD04152.1, TLD06037.1, TLD09167.1, TLD10032.1, TLD10517.1, TLD15533.1, TLD16658.1	EHA46959.1, EHA47183.1, EHA47734.1, EHA48683.1, EHA51400.1, EHA52306.1, EHA56453.1, EHA56559.1, EHA57805.1	APA05756.1, APA06425.1, APA06574.1, APA13668.1, APA15462.1	KEY64790.1, KEY74590.1		KIS66025.1	KUI69608.1, KUI69630.1, KUI73843.1	EGY13763.1, EGY13809.1, EGY16061.1, EGY16180.1, EGY17577.1, EGY18944.1, EGY20079.1, EGY21677.1, EGY22033.1
OG0000077	OR1_1023.t1, OR1_1198.t1, OR1_3840.t1, OR1_5611.t1, OR1_5611.t2	CAD6501442.1, CAD6503796.1, CAD6504660.1	XP_001560775.2, XP_024547767.1, XP_024547768.1, XP_024547769.1, XP_024547770.1, XP_024547771.1, XP_024548318.1, XP_024548943.1, XP_024552324.1	EAQ85147.1, EAQ88006.1, EAQ93710.1	EFQ25604.1, EFQ30300.1, EFQ31042.1, EFQ32833.1	KAF3761364.1, KAF3762792.1, KAF3764359.1, KAF3768045.1	POS76349.1, POS77955.1, POS81416.1, POS81587.1	RKF54206.1, RKF64116.1, RKF65316.1	POS82617.1, POS85200.1, POS86954.1	ESU05916.1, ESU10027.1, ESU14543.1, ESU16393.1	jgi|Golor4|2955737|estExt_Genewise1Plus.C_Scaffold_8_t30061, jgi|Golor4|4145065|fgenesh1_pg.Scaffold_5_#_56, jgi|Golor4|4773878|fgenesh1_kg.Scaffold_113_#_16987_#_TRINITY_DN30779_c0_g1_i2, jgi|Golor4|4926858|fgenesh1_kg.Scaffold_115_#_19042_#_TRINITY_DN30779_c0_g1_i3, jgi|Golor4|5329047|estExt_fgenesh1_pg.C_Scaffold_1_t20173, jgi|Golor4|5346194|estExt_fgenesh1_pm.C_Scaffold_123_t10367	XP_007408442.1, XP_007411357.1	EEU33869.1, EEU38570.1, EEU40891.1, EEU41746.1, EEU47374.1	XP_011392852.1, XP_011392853.1, XP_011392854.1, XP_011394995.1, XP_011394996.1, XP_962297.3, XP_964951.2	PARAU_07480, PARAU_07541, PARAU_12268	XP_001905935.1, XP_001910215.1, XP_001912363.1, XP_001912773.1	EFP78982.2, EFP88188.2, EHS62567.1	TLD05831.1, TLD09354.1, TLD09357.1, TLD13483.1	EHA46900.1, EHA47304.1, EHA48361.1, EHA54274.1	APA08031.1, APA09520.1, APA13199.1	KEY66835.1, KEY71158.1, KEY74223.1	CCG83433.1, CCG84192.1	KIS66084.1, KIS70058.1	KUI66802.1, KUI68807.1, KUI69512.1, KUI70835.1	EGY17854.1, EGY19058.1
OG0000078	OR1_7475.t1		XP_001558345.1, XP_024552244.1, XP_024552245.1, XP_024554045.1	EAQ83616.1, EAQ84244.1	EFQ34334.1, EFQ34776.1, EFQ35174.1, EFQ36396.1	KAF3766660.1, KAF3766676.1, KAF3769586.1	POS68749.1, POS68753.1, POS69298.1, POS70125.1, POS70396.1, POS70419.1, POS71028.1, POS71124.1, POS72646.1, POS73295.1, POS74345.1, POS76014.1, POS78791.1, POS78977.1			ESU09406.1, ESU09932.1, ESU18212.1	jgi|Golor4|4149487|fgenesh1_pg.Scaffold_113_#_75, jgi|Golor4|5343456|estExt_fgenesh1_pm.C_Scaffold_115_t10054		EEU37530.1, EEU37691.1	XP_001728023.1, XP_958166.1, XP_965608.1, XP_965609.1		XP_001904904.1, XP_001905462.1, XP_001905659.1, XP_001905774.1, XP_003437451.1		TLD03367.1, TLD03475.1, TLD04259.1, TLD04286.1, TLD04409.1, TLD07602.1, TLD16751.1, TLD17425.1	EHA45731.1, EHA46062.1, EHA49237.1, EHA51072.1, EHA51113.1, EHA52497.1, EHA52499.1	APA07901.1, APA10035.1, APA13723.1, APA15090.1	KEY63936.1, KEY64676.1, KEY64683.1, KEY64689.1, KEY65561.1, KEY66035.1, KEY66061.1, KEY66071.1, KEY66080.1, KEY66528.1, KEY67016.1, KEY67090.1, KEY67792.1, KEY68919.1, KEY69109.1, KEY69563.1, KEY69571.1, KEY70387.1, KEY71722.1, KEY71773.1, KEY71946.1, KEY72231.1, KEY74606.1, KEY74704.1, KEY75117.1			KUI64359.1, KUI65295.1, KUI65296.1, KUI69403.1, KUI72502.1, KUI74338.1	EGY14673.1, EGY22055.1
OG0000079	OR1_1702.t1, OR1_7974.t1		XP_001545283.2, XP_001551034.1, XP_001553893.2, XP_001555025.1, XP_001559121.1, XP_024547202.1, XP_024547611.1, XP_024548058.1, XP_024548059.1, XP_024548060.1, XP_024548311.1, XP_024552283.1	EAQ87748.1	EFQ26047.1, EFQ32758.1, EFQ34110.1, EFQ34803.1	KAF3759924.1, KAF3760851.1, KAF3761066.1, KAF3764321.1, KAF3764460.1, KAF3765112.1, KAF3766389.1, KAF3766652.1	POS70991.1, POS71422.1, POS72303.1, POS73661.1, POS73668.1, POS74638.1, POS75133.1, POS75549.1, POS77082.1, POS78015.1	RKF60771.1	POS82580.1	ESU07572.1, ESU08317.1, ESU09542.1, ESU09713.1, ESU09745.1, ESU09901.1, ESU09966.1, ESU10154.1, ESU11815.1, ESU16757.1, ESU17633.1	jgi|Golor4|2908294|e_gw1.6.398.1, jgi|Golor4|5327469|fgenesh1_pm.Scaffold_120_#_284		EEU33663.1, EEU33798.1, EEU33851.1, EEU35172.1, EEU38646.1, EEU39014.1, EEU39494.1, EEU41491.1, EEU44577.1, EEU44954.1	XP_958043.1	PARAU_07983	XP_001907248.1, XP_001910446.1	EFP78991.2	TLD03219.1, TLD07321.1, TLD10677.1, TLD13110.1, TLD14378.1	EHA46735.1, EHA48078.1, EHA53277.1, EHA55151.1, EHA57766.1	APA05829.1, APA07499.1, APA07793.1, APA10417.1, APA13054.1, APA14130.1	KEY65354.1, KEY67029.1, KEY70832.1, KEY73901.1			KUI70960.1, KUI71490.1, KUI71526.1, KUI72515.1, KUI73748.1, KUI74576.1	EGY16079.1, EGY23663.1
OG0000080	OR1_3583.t1, OR1_4383.t1, OR1_6470.t1	CAD6502113.1, CAD6502491.1, CAD6502492.1, CAD6502505.1, CAD6504701.1, CAD6504776.1, CAD6504781.1	XP_001546606.1, XP_024546475.1	EAQ87521.1, EAQ88683.1, EAQ88836.1, EAQ89563.1	EFQ28224.1, EFQ32594.1, EFQ34349.1, EFQ34737.1, EFQ36125.1	KAF3760911.1, KAF3767105.1, KAF3768846.1, KAF3770963.1	POS69313.1, POS75311.1, POS76711.1, POS81105.1	RKF53410.1, RKF57026.1, RKF59604.1, RKF62664.1, RKF65969.1	POS82245.1, POS86264.1, POS86613.1, POS87292.1	ESU07835.1, ESU08169.1, ESU09221.1, ESU10145.1, ESU16031.1, ESU16261.1, ESU17129.1	jgi|Golor4|2408591|CE2408590_21032, jgi|Golor4|2909870|e_gw1.7.801.1, jgi|Golor4|2916223|e_gw1.112.1060.1, jgi|Golor4|2923049|e_gw1.118.573.1, jgi|Golor4|741340|CE741339_19779, jgi|Golor4|741498|CE741497_19782	XP_007406244.1, XP_007413001.1, XP_007413002.1, XP_007413124.1	EEU36048.1, EEU37023.1, EEU39048.1, EEU39259.1, EEU40737.1	XP_011392793.1, XP_011392794.1, XP_962263.3, XP_962887.1	PARAU_07542, PARAU_12266	XP_001905431.1, XP_001905542.1, XP_001905576.1, XP_001906982.1, XP_003437279.1	EFP81048.2, EFP83184.1, EFP91613.1	TLD04180.1, TLD11413.1, TLD15804.1	EHA47211.1	APA06771.1, APA13033.1	KEY65760.1, KEY68175.1, KEY72430.1, KEY75141.1	CCG82164.1, CCG84849.1	KIS68700.1, KIS71475.1	KUI68695.1, KUI69486.1, KUI72841.1, KUI74510.1	EGY19582.1, EGY21288.1, EGY22024.1
OG0000081	OR1_5062.t1, OR1_5525.t1		XP_001548311.1, XP_001550950.1, XP_001552369.2, XP_001552463.1, XP_001559473.1, XP_024551932.1	EAQ83424.1, EAQ87137.1	EFQ27058.1, EFQ27219.1, EFQ27906.1, EFQ30392.1, EFQ30716.1, EFQ32808.1, EFQ33693.1, EFQ34464.1, EFQ34561.1, EFQ34744.1	KAF3760704.1, KAF3762134.1, KAF3763672.1, KAF3766708.1, KAF3766967.1	POS68676.1, POS69750.1, POS70094.1, POS71744.1, POS72604.1, POS74870.1, POS77286.1, POS78738.1, POS81269.1			ESU09222.1, ESU09765.1, ESU10243.1, ESU13879.1, ESU14193.1, ESU14202.1, ESU15196.1, ESU17147.1			EEU33595.1, EEU33652.1, EEU34244.1, EEU34304.1, EEU34750.1, EEU35925.1, EEU36126.1, EEU36773.1, EEU36879.1, EEU37782.1, EEU37879.1, EEU37909.1, EEU38443.1, EEU40031.1, EEU41141.1, EEU41257.1, EEU43422.1, EEU43571.1, EEU43651.1, EEU43807.1, EEU47089.1, EEU48142.1, EEU48315.1	XP_011395067.1, XP_958051.1		XP_001905722.1, XP_001906286.1		TLD13224.1, TLD16236.1, TLD16285.1, TLD17852.1	EHA49068.1, EHA50132.1, EHA50261.1, EHA50683.1, EHA54661.1	APA07141.1, APA07637.1, APA07638.1, APA11187.1, APA14440.1	KEY69076.1, KEY70510.1, KEY71525.1, KEY74384.1, KEY74830.1			KUI63336.1, KUI71301.1, KUI72419.1, KUI74250.1	EGY14659.1, EGY19219.1, EGY20048.1
OG0000082	OR1_1209.t1, OR1_1603.t1, OR1_2353.t1, OR1_6297.t1, OR1_6445.t1, OR1_7239.t1, OR1_990.t1, OR1_990.t2	CAD6499148.1, CAD6499451.1	XP_001548250.1, XP_001549006.2, XP_024546995.1, XP_024551057.1	EAQ91509.1, EAQ92431.1, EAQ93530.1	EFQ26840.1, EFQ28280.1, EFQ31730.1, EFQ33974.1, EFQ34868.1, EFQ36328.1	KAF3760582.1, KAF3761148.1, KAF3761587.1, KAF3762279.1, KAF3762743.1, KAF3764531.1	POS68640.1, POS69821.1, POS71714.1, POS73194.1, POS73504.1, POS74098.1, POS76118.1, POS76397.1, POS80804.1	RKF61644.1, RKF62483.1, RKF65245.1	POS82533.1, POS83175.1, POS86647.1	ESU08146.1, ESU16751.1	jgi|Golor4|2910177|e_gw1.7.505.1, jgi|Golor4|4207798|fgenesh1_kg.Scaffold_1_#_53209_#_TRINITY_DN32245_c0_g1_i2, jgi|Golor4|4299654|fgenesh1_kg.Scaffold_5_#_21744_#_TRINITY_DN32245_c0_g1_i1, jgi|Golor4|696341|CE696340_11787	XP_007407171.1, XP_007412817.1, XP_007413364.1, XP_007415389.1, XP_007417024.1	EEU34919.1, EEU37367.1, EEU39441.1, EEU45465.1	XP_959321.2, XP_961626.1, XP_965269.1	PARAU_11271, PARAU_11396	XP_001907685.1, XP_001910538.1, XP_001910880.1, XP_001912596.1		TLD08666.1, TLD10545.1, TLD15708.1, TLD17848.1	EHA46791.1, EHA49852.1, EHA50268.1, EHA57478.1	APA05939.1, APA07003.1, APA11993.1	KEY64230.1, KEY65008.1, KEY71319.1	CCG80643.1, CCG82290.1, CCG83680.1, CCG84271.1, CCG84313.1, CDF81327.1		KUI66903.1, KUI70361.1, KUI70460.1	EGY17272.1, EGY18241.1, EGY22268.1
OG0000083	OR1_1366.t1, OR1_2332.t1, OR1_259.t1, OR1_261.t1, OR1_7307.t1	CAD6502133.1	XP_001549525.2, XP_001549788.1, XP_001553399.2, XP_024546849.1, XP_024546850.1, XP_024547388.1, XP_024547558.1, XP_024552367.1, XP_024552465.1, XP_024553268.1, XP_024553849.1	EAQ83513.1, EAQ83515.1, EAQ89005.1, EAQ89512.1	EFQ24893.1, EFQ24894.1, EFQ25119.1, EFQ27371.1, EFQ30139.1, EFQ33680.1, EFQ34290.1, EFQ34291.1, EFQ34867.1, EFQ35638.1	KAF3762728.1, KAF3763880.1, KAF3763982.1, KAF3765436.1, KAF3767314.1, KAF3769663.1	POS68810.1, POS69154.1, POS71687.1, POS74148.1, POS74797.1, POS78536.1, POS81452.1	RKF60825.1	POS83354.1	ESU07014.1, ESU08292.1, ESU13257.1, ESU18123.1	jgi|Golor4|2912034|e_gw1.9.1054.1, jgi|Golor4|5319533|fgenesh1_pm.Scaffold_1_#_61		EEU39809.1, EEU43877.1	XP_011395390.1, XP_959376.3, XP_961663.1	PARAU_06021	XP_001905022.1, XP_001905469.1, XP_001905470.1		TLD06163.1, TLD08683.1, TLD09219.1, TLD10567.1, TLD13617.1, TLD15798.1, TLD15799.1	EHA47865.1, EHA48757.1, EHA54043.1, EHA57269.1, KYQ30537.1, KYQ30538.1	APA06525.1, APA08545.1, APA11827.1, APA13287.1, APA13569.1, APA14390.1, APA15021.1	KEY65290.1			KUI64610.1, KUI66119.1, KUI67901.1, KUI69123.1, KUI70080.1, KUI70377.1, KUI72015.1, KUI72020.1, KUI73764.1	EGY20732.1, EGY21947.1
OG0000084	OR1_3968.t1	CAD6503760.1, CAD6505146.1	XP_001549529.1, XP_001555341.1, XP_001559450.1, XP_001561161.1, XP_024548471.1	EAQ83944.1, EAQ84496.1, EAQ87641.1	EFQ31539.1, EFQ31606.1, EFQ33369.1, EFQ33971.1, EFQ35780.1, EFQ36721.1	KAF3764274.1, KAF3765717.1, KAF3765811.1, KAF3766574.1, KAF3767118.1	POS69574.1, POS69597.1, POS72898.1, POS75467.1, POS76255.1, POS77509.1, POS77784.1	RKF59042.1, RKF62078.1	POS82437.1, POS86893.1	ESU08717.1, ESU12066.1, ESU14147.1, ESU16231.1, ESU16365.1	jgi|Golor4|2942176|estExt_Genewise1.C_Scaffold_115_t20498, jgi|Golor4|4151606|fgenesh1_pg.Scaffold_116_#_180, jgi|Golor4|526959|CE526958_3686, jgi|Golor4|883429|CE883428_3535	XP_007406761.1, XP_007407016.1, XP_007411236.1, XP_007413368.1	EEU37926.1, EEU38084.1, EEU38635.1, EEU40307.1, EEU40398.1, EEU42817.1, EEU45905.1	XP_956905.2, XP_957065.1, XP_962190.2, XP_963203.1	PARAU_10420, PARAU_10687	XP_001903795.1, XP_001909475.1, XP_001909829.1, XP_001910590.1	EFP74682.1, EFP75176.1, EFP83529.2	TLD04097.1, TLD08254.1, TLD09085.1, TLD10985.1, TLD16844.1, TLD17468.1	EHA47551.1, EHA49804.1, EHA51942.1, EHA55984.1, EHA56747.1, KYQ30572.1	APA07659.1, APA08348.1, APA08464.1, APA12190.1, APA13567.1	KEY64498.1, KEY72739.1, KEY74715.1			KUI67757.1, KUI70953.1	EGY13805.1, EGY15815.1, EGY16373.1, EGY16504.1, EGY22016.1
OG0000085			XP_001552898.2, XP_024552915.1	EAQ83473.1, EAQ84158.1, EAQ84489.1, EAQ85456.1, EAQ85474.1, EAQ85644.1, EAQ86214.1, EAQ87056.1, EAQ87405.1, EAQ87569.1, EAQ88795.1, EAQ90241.1, EAQ91475.1, EAQ91538.1, EAQ91546.1, EAQ91890.1, EAQ92054.1, EAQ93751.1	EFQ28415.1	KAF3762902.1, KAF3766949.1, KAF3769190.1	POS69498.1, POS70008.1, POS70230.1, POS71849.1, POS73024.1, POS74153.1, POS75560.1, POS76427.1, POS78202.1, POS78796.1, POS79925.1			ESU11774.1			EEU38288.1	XP_001728240.1, XP_958257.1, XP_959767.2, XP_960260.2, XP_961674.3, XP_962587.3, XP_963349.2		XP_001903094.1, XP_001903754.1, XP_001903756.1, XP_001903833.1, XP_001904002.1, XP_001904033.1, XP_001904303.1, XP_001904389.1, XP_001904583.1, XP_001904957.1, XP_001904981.1, XP_001905175.1, XP_001905336.1, XP_001906312.1, XP_001906851.1, XP_001907658.1, XP_001907671.1, XP_001907672.1, XP_001908261.1, XP_001911253.1, XP_001911467.1, XP_001911617.1, XP_001912166.1		TLD03484.1, TLD06440.1, TLD10311.1, TLD10475.1, TLD11302.1, TLD12924.1, TLD15734.1, TLD16810.1	EHA49181.1, EHA49492.1, EHA49696.1, EHA51409.1, EHA54479.1, EHA57511.1, EHA57582.1, EHA57785.1	APA06159.1, APA07530.1	KEY67800.1, KEY70837.1, KEY72119.1, KEY75037.1	CCG82299.1	KIS66243.1, KIS66428.1		EGY14457.1
OG0000086	OR1_4069.t1		XP_001545648.1, XP_001551860.1, XP_024546719.1, XP_024546720.1, XP_024552849.1, XP_024552850.1, XP_024552851.1, XP_024552852.1, XP_024553845.1	EAQ87387.1	EFQ25142.1, EFQ25721.1, EFQ27351.1, EFQ27398.1, EFQ30350.1, EFQ31974.1, EFQ34033.1, EFQ34759.1, EFQ34895.1, EFQ35093.1	KAF3762194.1, KAF3764076.1, KAF3764179.1, KAF3766983.1, KAF3770681.1	POS70505.1, POS72279.1, POS73867.1, POS77329.1, POS78332.1, POS79459.1, POS81347.1			ESU07082.1, ESU11212.1, ESU18162.1		XP_007403581.1, XP_007405981.1	EEU33983.1, EEU35104.1, EEU35921.1, EEU37935.1, EEU39972.1, EEU40748.1, EEU41309.1, EEU43823.1	XP_962492.1	PARAU_08347, PARAU_09639, PARAU_10427, PARAU_10728	XP_001905268.1, XP_001905269.1, XP_001906669.1		TLD05274.1, TLD05384.1, TLD11019.1, TLD13062.1, TLD16128.1, TLD17149.1	EHA51850.1, EHA52537.1, EHA53309.1, EHA53395.1, EHA55146.1	APA06834.1, APA07597.1, APA15098.1, APA15227.1	KEY64548.1, KEY68266.1, KEY68302.1, KEY73183.1, KEY73889.1, KEY74340.1, KEY74701.1, KEY74938.1, KEY75313.1	CCG83184.1	KIS67266.1, KIS68082.1	KUI63657.1, KUI64323.1, KUI65488.1, KUI66805.1, KUI67734.1, KUI70309.1, KUI72451.1	EGY14196.1, EGY16737.1, EGY20191.1, EGY22182.1
OG0000087	OR1_5096.t1, OR1_5351.t1		XP_001551568.2, XP_001553966.2, XP_024550884.1, XP_024551277.1, XP_024551278.1	EAQ83169.1, EAQ83390.1, EAQ87361.1, EAQ87695.1, EAQ88463.1	EFQ25703.1, EFQ28933.1, EFQ30962.1, EFQ35511.1	KAF3760087.1, KAF3765411.1, KAF3768369.1	POS69539.1, POS69606.1, POS69841.1, POS73365.1, POS73366.1, POS73791.1, POS75305.1, POS76376.1, POS76377.1	RKF65843.1	POS87293.1	ESU05335.1, ESU11651.1	jgi|Golor4|5339874|estExt_fgenesh1_pm.C_Scaffold_70186, jgi|Golor4|5352713|MIX6394_178_14		EEU38781.1, EEU39362.1, EEU42985.1	XP_959383.2, XP_962613.2, XP_963055.3	PARAU_04743, PARAU_06872, PARAU_12114	XP_001903372.1, XP_001909856.1, XP_001912505.1	EFP78483.1, EFP78491.2, EFP94290.2	TLD03158.1, TLD03281.1, TLD03295.1, TLD03361.1, TLD03422.1, TLD04273.1, TLD04383.1, TLD04390.1, TLD04441.1, TLD07509.1, TLD10543.1, TLD10651.1, TLD11180.1, TLD15729.1, TLD15908.1, TLD17795.1	EHA46395.1, EHA46942.1, EHA47155.1, EHA47728.1, EHA50703.1, EHA55127.1, EHA56181.1, EHA56192.1, EHA56272.1, EHA57476.1, EHA57501.1, EHA58124.1, EHA58490.1	APA11812.1	KEY64921.1, KEY64923.1, KEY71743.1, KEY72700.1, KEY75182.1, KEY75183.1			KUI66438.1, KUI69764.1, KUI69921.1, KUI71001.1, KUI72187.1	EGY13929.1, EGY16932.1
OG0000088		CAD6498737.1, CAD6498855.1, CAD6498865.1, CAD6498909.1, CAD6499096.1, CAD6499192.1, CAD6499296.1, CAD6499439.1, CAD6499715.1, CAD6499763.1, CAD6499824.1, CAD6500081.1, CAD6500104.1, CAD6500112.1, CAD6500302.1, CAD6500496.1, CAD6500531.1, CAD6500898.1, CAD6500969.1, CAD6501021.1, CAD6501030.1, CAD6501040.1, CAD6501044.1, CAD6501082.1, CAD6501093.1, CAD6501094.1, CAD6501146.1, CAD6501181.1, CAD6501…
OG0000089			XP_001545295.2, XP_001545827.2, XP_001546250.2, XP_001548264.1, XP_001560174.1, XP_001561189.2, XP_024550363.1, XP_024552470.1	EAQ84910.1, EAQ85469.1, EAQ90055.1	EFQ31628.1	KAF3763866.1	POS71399.1, POS72738.1			ESU05350.1, ESU07474.1, ESU08538.1, ESU09430.1, ESU10561.1, ESU10562.1, ESU10739.1, ESU11275.1, ESU12532.1, ESU16054.1, ESU18382.1, ESU18384.1			EEU33774.1, EEU34064.1, EEU35051.1, EEU35083.1, EEU35907.1, EEU36424.1, EEU37769.1, EEU38299.1, EEU38327.1, EEU38347.1, EEU39233.1, EEU39550.1, EEU40036.1, EEU40456.1, EEU41475.1, EEU41657.1, EEU41699.1, EEU41728.1, EEU42128.1, EEU42247.1, EEU42503.1, EEU43319.1, EEU43573.1, EEU43598.1, EEU43746.1, EEU45711.1, EEU47137.1, EEU47138.1	XP_960210.1, XP_962208.1		XP_001906195.1, XP_001906353.1	EFP74894.1	TLD09972.1, TLD16991.1	EHA51428.1, EHA56443.1	APA08540.1, APA09927.1, APA12534.1	KEY65478.1, KEY69356.1, KEY69609.1, KEY69776.1, KEY70723.1, KEY71324.1, KEY72223.1, KEY72226.1, KEY73433.1, KEY74783.1, KEY75137.1	CCG82408.1, CCG84427.1, CCG84832.1, CCG85148.1	KIS70877.1	KUI69199.1	EGY15502.1, EGY17337.1, EGY18408.1, EGY18409.1, EGY19525.1, EGY20138.1, EGY20854.1, EGY23590.1
OG0000090	OR1_1863.t1, OR1_4509.t1, OR1_5988.t1, OR1_6446.t1, OR1_8532.t1, OR1_992.t1	CAD6504388.1	XP_001545724.2, XP_001553998.2, XP_001558265.1, XP_024551056.1	EAQ83461.1, EAQ87596.1, EAQ87801.1, EAQ87837.1, EAQ89595.1, EAQ92023.1	EFQ28934.1, EFQ31575.1, EFQ32634.1, EFQ36329.1	KAF3760583.1, KAF3760806.1, KAF3762970.1, KAF3768537.1	POS70465.1, POS71278.1, POS71713.1, POS72688.1, POS73718.1, POS80394.1, POS80914.1	RKF59294.1, RKF64921.1	POS82184.1, POS86538.1	ESU08147.1, ESU14379.1, ESU15623.1, ESU16001.1	jgi|Golor4|1835546|CE1835545_7307, jgi|Golor4|4207796|fgenesh1_kg.Scaffold_1_#_53207_#_TRINITY_DN31700_c1_g1_i1, jgi|Golor4|4299657|fgenesh1_kg.Scaffold_5_#_21747_#_TRINITY_DN31700_c1_g1_i1, jgi|Golor4|5327910|fgenesh1_pm.Scaffold_122_#_90	XP_007403591.1, XP_007404501.1	EEU34886.1, EEU39024.1, EEU41012.1, EEU42214.1	XP_959322.1, XP_962496.2, XP_965749.1	PARAU_08769, PARAU_10910	XP_001906906.1, XP_001907686.1, XP_001910537.1		TLD03727.1, TLD06568.1, TLD06947.1, TLD07878.1, TLD13736.1, TLD15881.1, TLD16620.1, TLD17072.1	EHA46133.1, EHA46498.1, EHA49380.1, EHA50269.1, EHA52708.1, EHA58472.1	APA11100.1, APA11992.1	KEY69102.1, KEY71748.1, KEY73137.1, KEY74288.1	CCG80754.1, CCG83092.1, CCG83679.1, CCG84569.1	KIS69281.1	KUI64906.1, KUI66500.1, KUI66906.1, KUI68133.1, KUI72566.1, KUI73177.1, KUI74472.1	EGY21296.1
OG0000091	OR1_1188.t1, OR1_2080.t1, OR1_5848.t1, OR1_6038.t1		XP_001559635.1, XP_024549103.1	EAQ83482.1, EAQ86136.1, EAQ86396.1, EAQ87319.1, EAQ90395.1, EAQ91735.1	EFQ25081.1, EFQ25926.1, EFQ33600.1, EFQ33608.1, EFQ33679.1, EFQ34285.1	KAF3761738.1, KAF3762891.1, KAF3764425.1	POS68663.1, POS70181.1, POS72226.1, POS72748.1, POS73719.1, POS73889.1	RKF54679.1	POS85755.1	ESU06144.1, ESU08096.1, ESU08652.1, ESU12660.1, ESU14465.1, ESU17750.1	jgi|Golor4|2914799|e_gw1.29.1162.1, jgi|Golor4|5327884|fgenesh1_pm.Scaffold_122_#_64	XP_007404070.1, XP_007404071.1, XP_007405853.1, XP_007409532.1, XP_007411574.1, XP_007413051.1, XP_007413053.1, XP_007413057.1, XP_007413058.1, XP_007413059.1, XP_007413127.1, XP_007413134.1, XP_007418923.1, XP_007419538.1, XP_007419539.1, XP_007419540.1, XP_007419812.1	EEU34981.1, EEU39835.1, EEU39894.1, EEU42350.1, EEU42859.1, EEU43636.1, EEU48765.1	XP_958513.3, XP_959289.2	PARAU_12449	XP_001904522.1, XP_001907563.1, XP_001908534.1, XP_001911179.1	EFP83394.2, EFP88042.2, EFP88043.2, EFP88804.2	TLD04476.1, TLD08349.1, TLD09953.1	EHA51315.1, EHA56011.1, EHA57561.1	APA09402.1	KEY71961.1, KEY72470.1	CCG84902.1	KIS66211.1, KIS67362.1, KIS67591.1	KUI64281.1, KUI72555.1, KUI73077.1	EGY15284.1, EGY15418.1, EGY21303.1
OG0000092	OR1_2006.t1	CAD6498712.1, CAD6504649.1	XP_001547280.1, XP_001560543.1, XP_024546904.1, XP_024546990.1, XP_024552050.1	EAQ83081.1, EAQ84469.1, EAQ86267.1, EAQ90490.1	EFQ27971.1, EFQ28435.1, EFQ29005.1, EFQ30685.1, EFQ36213.1	KAF3760716.1, KAF3762220.1, KAF3770027.1, KAF3770821.1	POS71965.1, POS72021.1, POS75764.1, POS79568.1	RKF53859.1	POS83476.1, POS87223.1	ESU11049.1, ESU13209.1, ESU14016.1, ESU14750.1, ESU16437.1	jgi|Golor4|2907416|e_gw1.5.807.1, jgi|Golor4|5320089|fgenesh1_pm.Scaffold_1_#_617	XP_007411802.1, XP_007411803.1	EEU33349.1, EEU33637.1, EEU34672.1, EEU37711.1, EEU38412.1, EEU40913.1, EEU41356.1, EEU43376.1, EEU44804.1, EEU44918.1, EEU46526.1, EEU47425.1	XP_958770.2, XP_959803.2, XP_959853.2, XP_961707.1, XP_962434.2	PARAU_11269	XP_001903730.1, XP_001905327.1, XP_001906690.1, XP_001910711.1, XP_001911257.1, XP_001911582.1	EFP83688.2	TLD08829.1, TLD12307.1, TLD14131.1, TLD17633.1	EHA51387.1, EHA51534.1, EHA53977.1, EHA54567.1	APA05944.1, APA06986.1, APA07720.1	KEY65320.1, KEY71504.1, KEY71772.1, KEY73306.1, KEY74927.1	CCG83941.1	KIS70727.1, KIS70816.1, KIS72270.1	KUI64760.1, KUI64800.1, KUI70898.1, KUI71616.1	EGY14077.1, EGY15022.1, EGY18174.1, EGY19201.1, EGY20625.1
OG0000093			XP_001548818.1, XP_024547074.1, XP_024548115.1, XP_024548131.1, XP_024552827.1	EAQ84838.1, EAQ85429.1, EAQ85718.1, EAQ86947.1, EAQ87577.1, EAQ89764.1, EAQ90328.1, EAQ91099.1, EAQ91141.1, EAQ92765.1	EFQ24885.1, EFQ31726.1, EFQ31727.1, EFQ34419.1, EFQ34670.1	KAF3763158.1, KAF3763482.1, KAF3768208.1				ESU05341.1, ESU07423.1, ESU08010.1, ESU08460.1, ESU10748.1, ESU15244.1, ESU15445.1, ESU17342.1, ESU17359.1, ESU17670.1, ESU17997.1			EEU33805.1, EEU35376.1, EEU37007.1, EEU38120.1, EEU38272.1, EEU39226.1, EEU41577.1, EEU42176.1, EEU44874.1, EEU45316.1, EEU47147.1			XP_001903535.1, XP_001903725.1, XP_001903815.1, XP_001904564.1, XP_001904874.1, XP_001907707.1, XP_001909630.1, XP_001909863.1, XP_001910609.1, XP_001911445.1, XP_001911590.1, XP_001911846.1		TLD04428.1	EHA46554.1, EHA57905.1	APA07343.1, APA08424.1, APA08683.1, APA10359.1, APA10375.1, APA11275.1, APA11428.1, APA11429.1, APA11430.1, APA11507.1, APA11939.1, APA11969.1, APA13409.1, APA13412.1, APA14649.1, APA15267.1, APA15333.1, APA16011.1	KEY69925.1, KEY71377.1, KEY71653.1, KEY71667.1, KEY71668.1, KEY71978.1, KEY74548.1, KEY74895.1, KEY75048.1, KEY75230.1		KIS67698.1	KUI69792.1	EGY16327.1
OG0000094																	EFP74397.2, EFP74689.1, EFP75995.2, EFP76168.2, EFP76249.1, EFP76461.2, EFP76786.2, EFP77038.2, EFP77482.2, EFP77823.2, EFP78175.1, EFP78252.2, EFP78387.2, EFP78550.2, EFP78718.2, EFP79448.2, EFP79864.2, EFP79898.2, EFP79899.2, EFP81169.2, EFP81170.2, EFP81730.1, EFP82045.2, EFP82230.1, EFP82632.1, EFP82767.2, EFP83287.2, EFP83409.2, EFP83424.2, EFP83974.2, EFP84194.2, EFP84407.2, EFP84909.2, EFP…
OG0000095	OR1_6712.t1		XP_001549558.2, XP_024550620.1, XP_024552582.1	EAQ84256.1, EAQ84544.1, EAQ85322.1, EAQ86206.1, EAQ87525.1, EAQ87685.1, EAQ90277.1, EAQ90450.1, EAQ91539.1	EFQ25701.1, EFQ32691.1, EFQ36572.1, EFQ36573.1, EFQ36739.1	KAF3760570.1, KAF3761238.1, KAF3761570.1, KAF3762491.1, KAF3764593.1, KAF3765236.1, KAF3769054.1, KAF3769344.1, KAF3769756.1, KAF3770356.1	POS71851.1, POS72344.1			ESU07841.1, ESU08453.1, ESU08457.1, ESU09164.1, ESU10787.1, ESU15579.1, ESU17475.1			EEU34660.1, EEU34855.1, EEU35598.1, EEU35686.1, EEU36353.1, EEU37936.1, EEU38244.1, EEU39283.1, EEU39875.1, EEU41304.1, EEU41425.1, EEU41538.1, EEU43418.1, EEU43721.1, EEU44272.1, EEU45497.1, EEU47088.1, EEU47526.1	XP_011393626.1, XP_011393957.1, XP_011393958.1, XP_962827.3		XP_001904362.1, XP_001904423.1, XP_001904589.1, XP_001905254.1, XP_001906235.1, XP_001907000.1, XP_001908714.1, XP_001909022.1, XP_001910542.1, XP_001911239.1		TLD09359.1, TLD12716.1	EHA51230.1, EHA54136.1	APA15386.1, APA15643.1, APA15644.1	KEY69342.1, KEY73551.1, KEY73796.1			KUI64368.1, KUI65158.1, KUI65502.1, KUI65732.1, KUI67904.1, KUI67907.1, KUI69202.1, KUI72077.1	EGY16252.1, EGY18038.1, EGY20246.1
OG0000096	OR1_2567.t1, OR1_5601.t1, OR1_707.t1		XP_001550707.1, XP_001555330.1, XP_024550696.1	EAQ84461.1, EAQ85161.1, EAQ87077.1, EAQ91517.1, EAQ93270.1	EFQ27265.1, EFQ30191.1, EFQ33830.1, EFQ35352.1, EFQ35930.1, EFQ36057.1	KAF3761835.1, KAF3762714.1, KAF3763843.1, KAF3767351.1, KAF3769759.1	POS68602.1, POS69885.1, POS70602.1, POS71934.1, POS72206.1, POS74672.1, POS79930.1			ESU05770.1, ESU15124.1		XP_007409501.1, XP_007409658.1, XP_007412481.1, XP_007415254.1, XP_007415255.1, XP_007415325.1, XP_007416070.1, XP_007419683.1	EEU36278.1, EEU36454.1, EEU48564.1	XP_956431.1, XP_957090.1, XP_959111.2, XP_962498.1		XP_001903333.1, XP_001903720.1, XP_001904407.1, XP_001906344.1, XP_001906823.1, XP_001912975.1	EFP75598.1, EFP80729.2, EFP80732.1, EFP87478.1, EFP87486.1, EFP94462.2	TLD04052.1, TLD04136.1, TLD05015.1, TLD07904.1, TLD10929.1, TLD11025.1	EHA46531.1, EHA47928.1, EHA47964.1, EHA53219.1, EHA56938.1	APA08612.1, APA11530.1, APA15366.1	KEY66156.1, KEY67882.1, KEY68107.1, KEY69210.1, KEY69368.1, KEY69583.1, KEY74800.1			KUI63569.1, KUI65264.1, KUI66808.1, KUI69789.1	EGY14070.1, EGY16661.1, EGY19182.1, EGY20075.1, EGY21374.1, EGY22043.1
OG0000097	OR1_2068.t1		XP_001559622.1, XP_024547675.1	EAQ83151.1, EAQ84558.1, EAQ85870.1, EAQ86135.1, EAQ91745.1, EAQ91795.1, EAQ92069.1	EFQ26883.1, EFQ28959.1, EFQ31642.1, EFQ32887.1, EFQ32995.1, EFQ33021.1, EFQ33770.1, EFQ33822.1, EFQ34131.1, EFQ35362.1	KAF3760694.1, KAF3761162.1, KAF3766952.1, KAF3771442.1	POS68642.1, POS70224.1, POS73834.1, POS75028.1, POS77895.1			ESU12536.1, ESU17123.1, ESU18104.1, ESU18318.1		XP_007406952.1, XP_007414401.1, XP_007415271.1, XP_007415280.1, XP_007415306.1, XP_007419606.1	EEU34322.1, EEU36741.1, EEU39958.1	XP_955817.3, XP_958235.1, XP_959279.1, XP_960313.1	PARAU_12076	XP_001903829.1, XP_001904510.1, XP_001905216.1, XP_001905569.1, XP_001906406.1, XP_001907571.1, XP_001911180.1, XP_001911839.1	EFP75773.2, EFP86796.2, EFP86805.1, EFP88645.2, EFP91673.1	TLD03270.1, TLD04953.1, TLD05986.1, TLD10433.1, TLD11008.1, TLD13072.1	EHA48087.1, EHA48143.1, EHA53298.1, EHA54709.1, EHA56406.1, EHA57718.1	APA07883.1, APA09395.1	KEY64160.1, KEY66284.1, KEY70498.1, KEY73057.1, KEY74814.1	CCG81834.1	KIS67322.1, KIS68312.1	KUI63459.1, KUI65033.1, KUI69056.1	EGY17109.1, EGY21945.1, EGY22371.1, EGY23306.1
OG0000098	OR1_2154.t1	CAD6502562.1, CAD6503422.1	XP_001552045.1, XP_001559243.1, XP_001559304.1, XP_001560263.2, XP_024548803.1, XP_024551945.1	EAQ87377.1, EAQ91041.1, EAQ91629.1	EFQ24883.1, EFQ25368.1, EFQ27063.1, EFQ30534.1, EFQ32851.1	KAF3769698.1, KAF3770458.1, KAF3771342.1	POS69259.1, POS71902.1, POS73492.1, POS81447.1	RKF60735.1, RKF64777.1	POS84793.1, POS88442.1	ESU10425.1, ESU11694.1, ESU12658.1, ESU12705.1, ESU12867.1	jgi|Golor4|5322367|fgenesh1_pm.Scaffold_9_#_98	XP_007408071.1, XP_007410599.1, XP_007410601.1, XP_007411581.1, XP_007414162.1, XP_007414526.1, XP_007417813.1, XP_007418270.1	EEU35961.1, EEU39898.1, EEU40047.1, EEU40593.1, EEU41756.1, EEU46100.1	XP_956234.1, XP_957826.1, XP_961873.1	PARAU_08582	XP_001904632.1, XP_001905444.1, XP_001907585.1, XP_001907862.1	EFP75890.2, EFP84867.2, EFP88086.2, EFP89044.1, EFP93416.2, EHS63653.1	TLD04225.1, TLD15434.1	EHA50807.1, EHA51126.1	APA06386.1, APA07850.1, APA08947.1, APA09648.1, APA10025.1, APA15673.1, APA15958.1	KEY66817.1, KEY72471.1, KEY73442.1, KEY73443.1, KEY73444.1	CCG81939.1, CCG82770.1		KUI63890.1, KUI64599.1, KUI65198.1, KUI67185.1	EGY14628.1, EGY15085.1, EGY18589.1, EGY21639.1, EGY22223.1
OG0000099	OR1_3875.t1, OR1_4273.t1, OR1_6121.t1, OR1_8214.t1		XP_001552855.1, XP_001555710.2, XP_001560796.1, XP_024552333.1	EAQ84067.1, EAQ88418.1, EAQ91097.1, EAQ93026.1, EAQ93867.1	EFQ25824.1, EFQ29512.1, EFQ30649.1, EFQ30678.1, EFQ31569.1, EFQ33750.1, EFQ35113.1, EFQ35504.1	KAF3759894.1, KAF3760010.1, KAF3762835.1, KAF3764757.1, KAF3767086.1, KAF3768120.1	POS71359.1, POS71729.1, POS72402.1, POS72444.1, POS74004.1, POS75161.1, POS76260.1, POS76461.1, POS78996.1, POS79053.1, POS81086.1			ESU07896.1, ESU10669.1, ESU16351.1, ESU17316.1			EEU34246.1, EEU34605.1, EEU39410.1, EEU40868.1	XP_957951.1, XP_958643.1, XP_962206.3, XP_962454.1, XP_964791.2	PARAU_07803	XP_001903446.1, XP_001904263.1, XP_001906439.1, XP_001909768.1, XP_001910540.1, XP_001912208.1		TLD03863.1, TLD05235.1, TLD06597.1, TLD08936.1, TLD12492.1, TLD16732.1	EHA47111.1, EHA47309.1, EHA48483.1, EHA51602.1, EHA53124.1, EHA58476.1	APA08040.1, APA13187.1	KEY66280.1, KEY67746.1, KEY73062.1, KEY73633.1, KEY74434.1, KEY74435.1, KEY75030.1	CCG83875.1	KIS70005.1	KUI67449.1, KUI68354.1, KUI68642.1, KUI69145.1, KUI69228.1, KUI70522.1, KUI71601.1	EGY20538.1
OG0000100	OR1_258.t1		XP_001551745.2, XP_001556899.2, XP_001556910.2, XP_001559371.1, XP_024550709.1, XP_024551220.1, XP_024551669.1, XP_024551771.1	EAQ86282.1, EAQ90186.1, EAQ93062.1	EFQ30424.1, EFQ31095.1, EFQ32143.1, EFQ32809.1, EFQ32920.1, EFQ32953.1, EFQ34294.1, EFQ34688.1	KAF3760925.1, KAF3761774.1, KAF3766931.1, KAF3767143.1, KAF3769709.1, KAF3770640.1, KAF3771133.1	POS69074.1, POS69691.1, POS72428.1, POS73694.1, POS77111.1, POS81451.1			ESU09515.1, ESU10896.1, ESU11972.1, ESU12410.1, ESU18285.1			EEU33356.1, EEU38236.1, EEU41119.1, EEU41442.1, EEU41578.1, EEU42237.1, EEU43783.1, EEU44548.1, EEU44824.1, EEU44941.1, EEU45810.1	XP_958313.1, XP_963285.1, XP_963410.2, XP_964784.1		XP_001903508.1, XP_001905547.1, XP_001911556.1, XP_001912699.1, XP_001912701.1, XP_003437526.1		TLD03958.1, TLD08286.1, TLD08344.1, TLD14114.1, TLD15405.1, TLD17976.1	EHA45762.1, EHA47972.1, EHA50343.1, EHA51386.1, EHA54266.1, EHA57876.1, EHA58104.1	APA07702.1, APA10127.1, APA11288.1, APA12003.1	KEY64119.1, KEY67940.1, KEY73771.1	CCG83795.1	KIS66206.1	KUI63792.1, KUI70014.1, KUI70315.1, KUI70714.1, KUI72740.1	EGY14104.1, EGY16259.1
OG0000101	OR1_1409.t1, OR1_4142.t1, OR1_8062.t1	CAD6499461.1	XP_001550227.1, XP_001553166.1, XP_024546884.1, XP_024552814.1	EAQ83100.1, EAQ83997.1, EAQ90661.1	EFQ27503.1, EFQ29975.1, EFQ30096.1, EFQ31923.1, EFQ32540.1, EFQ35884.1, EFQ35976.1	KAF3761387.1, KAF3765848.1, KAF3766505.1, KAF3766558.1, KAF3768151.1	POS69660.1, POS70679.1, POS71207.1, POS73548.1, POS77697.1	RKF65079.1	POS84223.1	ESU06061.1, ESU08634.1, ESU09207.1, ESU14253.1, ESU15392.1, ESU17192.1, ESU17826.1	jgi|Golor4|4724431|fgenesh1_kg.Scaffold_112_#_43072_#_TRINITY_DN35558_c0_g1_i3	XP_007410240.1, XP_007410328.1	EEU34433.1, EEU35255.1, EEU36927.1, EEU37459.1, EEU37954.1, EEU39393.1, EEU40994.1, EEU42407.1, EEU47988.1, EEU48967.1	XP_955927.2, XP_958139.1	PARAU_05527, PARAU_11666	XP_001905304.1, XP_001909593.1	EFP79170.2, EFP79174.2, EHS62660.1	TLD08390.1, TLD08576.1, TLD10683.1, TLD15894.1	EHA46831.1, EHA50291.1, EHA55548.1, EHA57594.1	APA05856.1, APA07525.1, APA16016.1, APA16339.1	KEY65717.1, KEY66417.1, KEY66627.1, KEY68918.1, KEY72637.1, KEY73789.1	CCG81374.1	KIS69055.1	KUI67412.1, KUI67780.1, KUI70516.1, KUI74046.1	EGY15775.1, EGY17194.1, EGY17533.1, EGY19274.1, EGY23090.1
OG0000102	OR1_5715.t1	CAD6503294.1	XP_001557215.1, XP_001558483.1, XP_001561340.1, XP_024552439.1	EAQ84120.1, EAQ84871.1, EAQ90162.1, EAQ91234.1, EAQ91755.1	EFQ32402.1, EFQ32652.1, EFQ33720.1, EFQ34626.1	KAF3761569.1, KAF3764091.1, KAF3769587.1	POS73239.1, POS76134.1, POS76999.1, POS77400.1	RKF64833.1	POS84022.1	ESU10437.1, ESU13641.1, ESU14459.1, ESU15057.1, ESU15374.1, ESU15375.1, ESU17314.1, ESU17455.1	jgi|Golor4|4151925|fgenesh1_pg.Scaffold_116_#_499, jgi|Golor4|472223|CE472222_9863, jgi|Golor4|5326212|fgenesh1_pm.Scaffold_116_#_433	XP_007413687.1, XP_007415502.1, XP_007415576.1, XP_007417810.1, XP_007417814.1, XP_007417816.1	EEU35852.1, EEU37185.1, EEU37745.1, EEU44869.1, EEU45991.1, EEU47020.1, EEU47206.1	XP_958070.1, XP_958529.1, XP_965187.1	PARAU_07048, PARAU_08052	XP_001905764.1, XP_001906840.1, XP_003437489.1	EFP88622.2, EFP88627.2, EFP88631.2, EHS64214.1	TLD05796.1, TLD07390.1	EHA49036.1, KYQ30504.1	APA06873.1, APA14709.1, APA14999.1	KEY65998.1, KEY66902.1, KEY67043.1, KEY67097.1, KEY72973.1, KEY74382.1, KEY74642.1	CCG82129.1, CCG84810.1	KIS66253.1, KIS66854.1, KIS69465.1	KUI65935.1, KUI69206.1, KUI72286.1	EGY16178.1, EGY16871.1, EGY17027.1, EGY21389.1, EGY22166.1, EGY22566.1
OG0000103	OR1_7456.t1, OR1_7674.t1		XP_001560370.2, XP_024549594.1, XP_024549595.1, XP_024550874.1		EFQ25193.1, EFQ27081.1, EFQ29662.1, EFQ30681.1, EFQ31072.1, EFQ32648.1, EFQ34468.1, EFQ34807.1, EFQ35323.1, EFQ36467.1	KAF3760952.1, KAF3763261.1, KAF3763484.1, KAF3763591.1, KAF3768666.1, KAF3769145.1, KAF3771355.1	POS69530.1, POS69698.1, POS72909.1, POS75534.1, POS76716.1, POS78356.1, POS80832.1, POS81538.1			ESU05196.1, ESU07516.1, ESU09565.1, ESU09838.1, ESU15630.1, ESU18118.1			EEU34623.1, EEU35418.1, EEU36609.1, EEU36664.1, EEU36937.1, EEU36996.1, EEU37057.1, EEU37146.1, EEU37303.1, EEU37376.1, EEU37776.1, EEU38026.1, EEU38723.1, EEU39004.1, EEU39694.1, EEU41601.1, EEU47532.1	XP_959875.2, XP_962941.1		XP_001904092.1		TLD04395.1, TLD05419.1, TLD07079.1, TLD10243.1, TLD11267.1	EHA46670.1, EHA51035.1, EHA51141.1, EHA56355.1, EHA56477.1	APA08796.1, APA09988.1, APA11802.1	KEY70812.1, KEY73027.1, KEY73927.1			KUI64112.1, KUI67531.1, KUI71078.1, KUI71666.1, KUI71997.1, KUI73238.1, KUI73437.1, KUI74131.1	EGY16698.1, EGY19359.1, EGY19953.1, EGY20117.1, EGY20575.1, EGY21231.1, EGY22586.1
OG0000104				EAQ82859.1, EAQ82861.1, EAQ82872.1, EAQ82900.1, EAQ82958.1, EAQ82977.1, EAQ82983.1, EAQ82987.1, EAQ83005.1, EAQ83172.1, EAQ83400.1, EAQ83638.1, EAQ83648.1, EAQ83699.1, EAQ83914.1, EAQ84182.1, EAQ84221.1, EAQ84238.1, EAQ84380.1, EAQ84529.1, EAQ84542.1, EAQ84545.1, EAQ84562.1, EAQ84580.1, EAQ84772.1, EAQ84782.1, EAQ84813.1, EAQ84945.1, EAQ85439.1, EAQ85526.1, EAQ85615.1, EAQ86126.1, EAQ86151.1, EAQ…			POS68922.1, POS70399.1		POS82426.1		jgi|Golor4|4179428|fgenesh1_kg.Scaffold_1_#_24839_#_TRINITY_DN36440_c6_g22_i1					XP_001903724.1, XP_001906958.1
OG0000105	OR1_1237.t1, OR1_603.t1	CAD6505332.1	XP_024546635.1, XP_024547559.1, XP_024551839.1, XP_024553743.1	EAQ83185.1, EAQ86389.1, EAQ88533.1, EAQ90822.1, EAQ91414.1, EAQ91804.1	EFQ25024.1, EFQ28715.1, EFQ32228.1, EFQ35940.1	KAF3764776.1, KAF3765282.1, KAF3766615.1, KAF3770234.1, KAF3770235.1, KAF3771158.1	POS69897.1, POS72041.1, POS72116.1, POS72372.1, POS75719.1, POS77055.1	RKF59460.1	POS85867.1	ESU06590.1, ESU11437.1, ESU16287.1, ESU18381.1	jgi|Golor4|2262798|CE2262797_6488, jgi|Golor4|2263194|CE2263193_6524, jgi|Golor4|2925213|e_gw1.120.265.1	XP_007411216.1	EEU33938.1, EEU33947.1, EEU34585.1, EEU36625.1, EEU37562.1, EEU37925.1, EEU43073.1, EEU48380.1, EEU48988.1	XP_011393023.1, XP_011393024.1, XP_011394046.1, XP_959123.2	PARAU_10268	XP_001905087.1, XP_001906683.1, XP_001907758.1, XP_001907759.1, XP_001908963.1	EFP88211.2, EHS62967.1	TLD04663.1, TLD13673.1	EHA50991.1, EHA57984.1	APA14746.1, APA15129.1	KEY64557.1, KEY64681.1, KEY67157.1, KEY67490.1, KEY70389.1, KEY71252.1, KEY74983.1, KEY75043.1, KEY75130.1		KIS69061.1, KIS71872.1	KUI65341.1, KUI66468.1, KUI69405.1, KUI71295.1, KUI71339.1, KUI71346.1	EGY14697.1, EGY18498.1, EGY18570.1, EGY20859.1
OG0000106	OR1_3857.t1, OR1_6025.t1, OR1_8245.t1	CAD6500369.1, CAD6504723.1	XP_001547873.1, XP_001552251.1, XP_001560452.1, XP_024546898.1, XP_024552222.1	EAQ86493.1, EAQ87714.1, EAQ90759.1	EFQ29815.1, EFQ32055.1, EFQ35058.1	KAF3761875.1, KAF3762885.1, KAF3765056.1, KAF3767157.1, KAF3769168.1	POS69199.1, POS69718.1, POS70839.1, POS74527.1, POS78712.1	RKF58520.1, RKF59800.1, RKF64384.1	POS83026.1, POS83129.1, POS85441.1	ESU10903.1, ESU12939.1, ESU16907.1	jgi|Golor4|253680|CE253679_7137, jgi|Golor4|2894198|gw1.121.807.1, jgi|Golor4|4209464|fgenesh1_kg.Scaffold_1_#_54875_#_TRINITY_DN28116_c0_g1_i2, jgi|Golor4|4297501|fgenesh1_kg.Scaffold_5_#_19591_#_TRINITY_DN28116_c0_g1_i2	XP_007408476.1, XP_007415896.1, XP_007415898.1	EEU41271.1, EEU44355.1, EEU45167.1	XP_960705.2, XP_960997.2, XP_962495.3, XP_962579.1	PARAU_06467, PARAU_09333	XP_001910486.1, XP_001910957.1, XP_001911946.1, XP_003437409.1	EFP88190.1, EFP93178.2, EFP93179.2, EHS62787.1	TLD03875.1, TLD08225.1, TLD08867.1, TLD09307.1	EHA46796.1, EHA47359.1, EHA47951.1, EHA55756.1	APA05840.1, APA12895.1, APA13002.1, APA15711.1, APA16171.1	KEY69951.1, KEY71579.1, KEY72023.1, KEY73660.1	CCG82329.1, CCG84436.1	KIS69561.1, KIS71575.1	KUI63719.1, KUI66586.1, KUI69994.1, KUI72764.1, KUI74530.1	EGY16824.1, EGY17697.1
OG0000107	OR1_5321.t1, OR1_6631.t1, OR1_7401.t1	CAD6506482.1	XP_001552122.2, XP_024549325.1, XP_024549432.1, XP_024549940.1, XP_024553961.1, XP_024553962.1	EAQ82979.1, EAQ84271.1, EAQ86211.1, EAQ87732.1, EAQ92640.1	EFQ25463.1, EFQ27216.1, EFQ27715.1, EFQ34003.1, EFQ35043.1, EFQ35172.1	KAF3760184.1, KAF3763098.1, KAF3765256.1, KAF3766958.1	POS68658.1, POS69005.1, POS69904.1, POS70623.1, POS77883.1, POS79591.1	RKF59251.1	POS87847.1	ESU05867.1, ESU07256.1, ESU10825.1, ESU11803.1, ESU16576.1		XP_007410920.1, XP_007413219.1, XP_007415099.1, XP_007415222.1	EEU44048.1, EEU45061.1, EEU47912.1, EEU48257.1, EEU48792.1	XP_958975.2, XP_960096.2, XP_961671.1, XP_964183.3		XP_001903129.1, XP_001905838.1, XP_001908813.1, XP_001910454.1, XP_001911251.1	EFP77600.2, EFP85250.2, EFP85251.2, EHS64492.1	TLD06445.1, TLD10198.1, TLD12091.1, TLD17224.1	EHA49183.1, EHA51795.1, EHA54432.1, EHA57002.1	APA05278.1, APA09239.1, APA15427.1, APA15806.1	KEY65311.1, KEY70447.1, KEY70824.1, KEY71181.1, KEY73728.1	CCG83860.1	KIS68134.1	KUI69062.1, KUI70222.1, KUI71165.1, KUI72330.1	EGY13591.1, EGY15218.1, EGY19235.1, EGY21968.1
OG0000108	OR1_2372.t1, OR1_4731.t1, OR1_6051.t1, OR1_6988.t1	CAD6504788.1, CAD6505135.1	XP_001547129.1, XP_001549298.1, XP_001555183.1, XP_001555528.1, XP_024545947.1, XP_024547003.1	EAQ90178.1	EFQ30366.1, EFQ31514.1, EFQ32034.1	KAF3761722.1, KAF3766410.1, KAF3766974.1, KAF3771122.1, KAF3771284.1	POS69833.1, POS73780.1, POS75800.1, POS77573.1, POS78402.1, POS80211.1, POS80354.1	RKF61063.1, RKF61880.1	POS85234.1, POS85596.1	ESU06039.1, ESU09517.1, ESU17957.1	jgi|Golor4|199988|CE199987_40392, jgi|Golor4|2101905|CE2101904_39490, jgi|Golor4|2898025|gw1.116.1464.1, jgi|Golor4|2900049|gw1.37.4.1, jgi|Golor4|2924579|e_gw1.119.288.1, jgi|Golor4|5320293|fgenesh1_pm.Scaffold_3_#_151	XP_007408333.1, XP_007408595.1, XP_007408596.1, XP_007408597.1, XP_007410798.1, XP_007411542.1, XP_007414535.1, XP_007416912.1	EEU37476.1, EEU42477.1, EEU48157.1	XP_965183.2	PARAU_05196, PARAU_10874, PARAU_11882	XP_003437524.1	EFP76409.2, EFP76424.1, EFP76426.1, EFP76430.1, EFP84939.2	TLD06348.1, TLD08848.1, TLD08993.1, TLD17967.1	EHA47300.1, EHA47603.1, EHA48141.1, EHA51390.1	APA05877.1, APA07378.1, APA09175.1, APA10749.1, APA12109.1	KEY63909.1, KEY66952.1, KEY68405.1	CCG81336.1, CCG82693.1	KIS68853.1, KIS71791.1	KUI68855.1, KUI70327.1	EGY16427.1, EGY16807.1
OG0000109	OR1_5341.t1, OR1_5968.t1		XP_001552415.2, XP_024546271.1, XP_024549181.1, XP_024549781.1, XP_024550674.1, XP_024551204.1, XP_024553135.1	EAQ85385.1, EAQ86081.1, EAQ87109.1, EAQ92148.1, EAQ92652.1	EFQ26077.1, EFQ34563.1	KAF3761342.1, KAF3762839.1, KAF3763436.1, KAF3766594.1, KAF3769410.1, KAF3770118.1, KAF3770934.1	POS68609.1, POS68758.1, POS69916.1, POS70417.1, POS77912.1, POS79640.1			ESU07171.1, ESU07379.1, ESU10291.1, ESU15829.1		XP_007413403.1, XP_007413472.1, XP_007417481.1, XP_007418701.1	EEU35228.1, EEU37806.1, EEU37967.1, EEU40235.1, EEU40508.1, EEU41894.1, EEU43338.1, EEU48227.1	XP_960040.1, XP_961265.2	PARAU_09406	XP_001911137.1, XP_001912715.1	EFP75294.2	TLD07058.1, TLD10660.1	EHA56849.1, KYQ30455.1	APA05730.1, APA07729.1, APA09444.1, APA10341.1, APA14885.1, APA15705.1, APA16004.1	KEY63842.1, KEY68179.1, KEY68183.1, KEY69347.1, KEY70767.1, KEY74241.1, KEY74394.1, KEY74604.1	CCG83462.1, CCG84230.1, CCG84377.1	KIS66737.1, KIS69716.1, KIS70239.1	KUI64412.1, KUI65175.1, KUI67220.1, KUI69432.1, KUI71221.1, KUI71794.1, KUI72018.1, KUI72907.1	EGY18819.1, EGY23215.1
OG0000110	OR1_7074.t1, OR1_7447.t1, OR1_7447.t2		XP_001545338.2, XP_001546009.1, XP_001556731.1, XP_001560668.1, XP_001561009.1, XP_024545897.1, XP_024546924.1, XP_024552337.1	EAQ83619.1, EAQ87448.1, EAQ88415.1, EAQ88664.1, EAQ90435.1, EAQ93005.1	EFQ27383.1, EFQ28791.1, EFQ32285.1, EFQ34570.1, EFQ35225.1, EFQ36363.1, EFQ36487.1, EFQ36743.1	KAF3759882.1, KAF3760258.1, KAF3763038.1, KAF3764980.1, KAF3767263.1, KAF3767331.1, KAF3769435.1	POS70489.1, POS75425.1, POS75588.1, POS75606.1, POS75825.1, POS75912.1, POS76444.1, POS78117.1, POS79311.1			ESU09810.1, ESU17177.1			EEU33591.1, EEU33592.1, EEU35059.1, EEU35549.1		PARAU_08927	XP_001903443.1, XP_001904545.1, XP_001905186.1		TLD05075.1, TLD06518.1, TLD07676.1, TLD08617.1, TLD09082.1, TLD10918.1, TLD11194.1	EHA50193.1, EHA52854.1, EHA55861.1, EHA55871.1, EHA55892.1	APA06732.1, APA07160.1, APA08801.1, APA15882.1	KEY64924.1, KEY66409.1, KEY71799.1, KEY72633.1, KEY73207.1, KEY74055.1, KEY74795.1		KIS69226.1	KUI64260.1, KUI64941.1, KUI67783.1, KUI68471.1, KUI68902.1, KUI71861.1	EGY16759.1, EGY21767.1, EGY22046.1, EGY22348.1
OG0000111	OR1_322.t1, OR1_6177.t1, OR1_7339.t1	CAD6502117.1, CAD6504138.1, CAD6506271.1	XP_001558268.1, XP_001561324.1, XP_024549890.1	EAQ85079.1, EAQ90146.1, EAQ93379.1	EFQ26530.1, EFQ27451.1, EFQ31208.1, EFQ32542.1, EFQ33530.1	KAF3761435.1, KAF3765182.1, KAF3769107.1, KAF3771445.1	POS70057.1, POS72474.1, POS72516.1, POS75953.1, POS77254.1	RKF58726.1, RKF59231.1, RKF60985.1	POS87219.1, POS87337.1, POS87817.1	ESU05301.1, ESU10272.1, ESU11768.1, ESU13024.1, ESU15841.1	jgi|Golor4|2741545|CE2741544_24164, jgi|Golor4|2924716|e_gw1.119.2164.1, jgi|Golor4|4144934|fgenesh1_pg.Scaffold_3_#_308, jgi|Golor4|4148839|fgenesh1_pg.Scaffold_112_#_16, jgi|Golor4|5324577|fgenesh1_pm.Scaffold_113_#_450, jgi|Golor4|5357539|MIX11220_17756_38	XP_007409625.1	EEU38843.1, EEU40612.1, EEU41080.1, EEU45727.1, EEU46018.1	XP_958032.1, XP_958627.1, XP_960762.1, XP_965203.1	PARAU_04244, PARAU_04742, PARAU_08189	XP_001903176.1, XP_001906095.1, XP_001908608.1, XP_003437491.1	EFP91335.1	TLD06396.1, TLD07296.1, TLD09980.1	EHA46453.1, EHA48864.1, EHA57404.1	APA05567.1, APA06865.1, APA13667.1	KEY65423.1, KEY70733.1, KEY71277.1, KEY72865.1	CCG83936.1		KUI63424.1, KUI64239.1, KUI64497.1, KUI66535.1, KUI69739.1	EGY20418.1, EGY21263.1, EGY22597.1, EGY23042.1
OG0000112	OR1_3724.t1		XP_001551929.1, XP_001551955.2, XP_001552864.1, XP_024545969.1, XP_024547985.1, XP_024550280.1, XP_024552823.1, XP_024552824.1	EAQ82875.1, EAQ85351.1, EAQ85352.1, EAQ87953.1, EAQ91147.1	EFQ32287.1, EFQ35794.1, EFQ36497.1, EFQ36659.1, EFQ36661.1	KAF3761541.1, KAF3763948.1, KAF3766213.1	POS68474.1, POS70091.1, POS70492.1, POS70858.1, POS71407.1, POS72359.1, POS75015.1, POS75528.1, POS76878.1, POS77273.1, POS77356.1, POS78972.1			ESU07502.1, ESU09392.1, ESU09715.1, ESU10435.1, ESU15175.1, ESU15195.1			EEU35157.1, EEU36044.1, EEU37184.1, EEU37374.1	XP_959490.1		XP_001903769.1, XP_001904139.1, XP_001904183.1, XP_001905913.1, XP_001910955.1		TLD05529.1, TLD13100.1, TLD13576.1, TLD16725.1, TLD17417.1	EHA45718.1, EHA50101.1, EHA53506.1, EHA55079.1	APA07186.1, APA07187.1, APA07414.1, APA08353.1, APA10949.1, APA14169.1, APA14170.1	KEY64692.1, KEY67068.1, KEY68210.1, KEY68278.1, KEY71792.1, KEY71793.1, KEY72978.1, KEY73661.1	CCG84698.1	KIS67259.1	KUI64580.1, KUI67723.1, KUI67937.1, KUI68413.1, KUI69476.1, KUI71950.1, KUI73565.1, KUI74212.1
OG0000113			XP_001545622.1, XP_001548116.1, XP_001555819.1, XP_024549354.1, XP_024551239.1, XP_024552388.1, XP_024553565.1, XP_024553566.1	EAQ88671.1, EAQ91787.1, EAQ92030.1, EAQ93688.1	EFQ25367.1, EFQ33929.1	KAF3763384.1, KAF3763901.1, KAF3764013.1, KAF3764762.1, KAF3765313.1, KAF3766973.1, KAF3771200.1	POS71214.1, POS73952.1, POS80448.1			ESU05159.1, ESU08870.1, ESU09397.1, ESU09627.1, ESU09964.1, ESU10783.1			EEU34782.1, EEU36027.1, EEU36063.1, EEU36978.1, EEU37775.1, EEU39330.1, EEU41654.1, EEU43701.1, EEU44960.1, EEU45213.1, EEU45597.1, EEU48188.1	XP_011393715.1, XP_957926.1	PARAU_11488, PARAU_11489	XP_001903582.1, XP_001903583.1, XP_001903606.1, XP_001905177.1, XP_001905707.1, XP_001910478.1, XP_001912506.1		TLD03966.1, TLD10891.1, TLD12207.1, TLD15478.1	EHA47138.1, EHA49873.1, EHA53536.1, EHA56492.1	APA06887.1, APA06888.1, APA10318.1, APA14517.1, APA15777.1	KEY64684.1, KEY71746.1, KEY72218.1, KEY73158.1, KEY73957.1, KEY74968.1, KEY75114.1	CCG84266.1		KUI66071.1, KUI67029.1, KUI68856.1, KUI70189.1, KUI70359.1, KUI71903.1	EGY14654.1, EGY17369.1, EGY19151.1, EGY19198.1
OG0000114	OR1_1256.t1, OR1_5440.t1, OR1_6014.t1, OR1_6319.t1, OR1_6345.t1		XP_001547488.1, XP_001548901.1, XP_001551630.1, XP_001560124.2, XP_001560216.1, XP_024550069.1, XP_024550958.1, XP_024554025.1	EAQ83036.1, EAQ87472.1, EAQ93872.1	EFQ25203.1, EFQ25691.1, EFQ31982.1, EFQ33655.1, EFQ36320.1, EFQ36321.1	KAF3759931.1, KAF3761600.1, KAF3761873.1, KAF3764214.1, KAF3764556.1, KAF3771015.1	POS69817.1, POS73597.1, POS75990.1, POS76123.1, POS80463.1	RKF62949.1	POS86071.1	ESU05224.1, ESU08437.1, ESU09297.1, ESU09355.1, ESU09484.1, ESU11707.1, ESU12305.1		XP_007408688.1	EEU35688.1, EEU40651.1, EEU42039.1, EEU42743.1, EEU44853.1	XP_959616.1, XP_963898.1	PARAU_06773, PARAU_09559	XP_001905365.1, XP_001912187.1		TLD03998.1, TLD05545.1, TLD08571.1, TLD12805.1	EHA46840.1, EHA47221.1, EHA53189.1, EHA54161.1, EHA58433.1	APA11570.1, APA14948.1, APA15340.1, APA15835.1, APA15922.1	KEY65317.1, KEY66079.1, KEY73266.1, KEY73533.1	CCG84455.1	KIS66420.1, KIS71619.1	KUI65525.1, KUI69575.1	EGY15347.1, EGY16095.1, EGY17012.1, EGY18047.1, EGY19187.1, EGY20073.1
OG0000115	OR1_1331.t1, OR1_1332.t1		XP_001552723.1	EAQ83496.1, EAQ84574.1, EAQ87484.1, EAQ87746.1, EAQ88804.1, EAQ88845.1, EAQ89738.1, EAQ91620.1	EFQ25778.1, EFQ25779.1, EFQ31421.1, EFQ31678.1, EFQ31679.1, EFQ32525.1, EFQ33586.1, EFQ35890.1, EFQ36442.1	KAF3770504.1	POS68473.1, POS70341.1, POS70475.1, POS72078.1, POS72694.1, POS73908.1			ESU07670.1, ESU12520.1, ESU13606.1, ESU15614.1, ESU17299.1, ESU17616.1			EEU33361.1, EEU33585.1, EEU35492.1, EEU36856.1, EEU36952.1, EEU37422.1, EEU38109.1, EEU38110.1, EEU41641.1, EEU44274.1, EEU48308.1, EEU48738.1	XP_011394221.1, XP_961797.3, XP_961932.2, XP_965033.1		XP_001903338.1, XP_001903762.1, XP_001904121.1, XP_001904175.1, XP_001904224.1, XP_001904533.1, XP_001904924.1, XP_001906293.1, XP_001906301.1		TLD08606.1, TLD12822.1, TLD15855.1	EHA47818.1, EHA51679.1, EHA53777.1, EHA57904.1	APA10644.1, APA11914.1, APA14063.1	KEY64329.1, KEY64566.1, KEY65064.1, KEY68834.1, KEY68837.1, KEY73173.1, KEY74070.1, KEY74479.1	CCG84031.1		KUI70318.1	EGY15834.1, EGY16222.1, EGY17007.1, EGY17220.1, EGY23343.1
OG0000116	OR1_5960.t1, OR1_6362.t1, OR1_7772.t1	CAD6500039.1, CAD6500542.1, CAD6505989.1	XP_001557140.1, XP_024547856.1, XP_024548553.1	EAQ85192.1, EAQ87009.1, EAQ93440.1	EFQ25436.1, EFQ29972.1, EFQ35485.1	KAF3761410.1, KAF3764691.1, KAF3766286.1, KAF3769364.1	POS69792.1, POS71479.1, POS71870.1, POS78451.1	RKF54551.1, RKF58703.1, RKF59320.1	POS83466.1, POS83593.1, POS85452.1	ESU06070.1, ESU06173.1, ESU16064.1	jgi|Golor4|1225464|CE1225463_117265, jgi|Golor4|2652045|CE2652044_92917, jgi|Golor4|4154505|fgenesh1_pg.Scaffold_123_#_497, jgi|Golor4|4789741|fgenesh1_kg.Scaffold_113_#_32850_#_TRINITY_DN33686_c2_g1_i1, jgi|Golor4|4946113|fgenesh1_kg.Scaffold_115_#_38297_#_TRINITY_DN33686_c2_g1_i1, jgi|Golor4|5341990|estExt_fgenesh1_pm.C_Scaffold_112_t10124	XP_007410255.1, XP_007411134.1, XP_007416987.1	EEU40459.1, EEU47993.1, EEU48050.1	XP_956567.1, XP_963366.1, XP_964602.3	PARAU_05066, PARAU_09701, PARAU_09724	XP_001906199.1, XP_001909906.1, XP_001912463.1, XP_001912658.1	EFP79289.1, EFP79614.1, EFP89479.1	TLD06642.1, TLD09905.1, TLD10276.1	EHA48746.1, EHA56696.1, EHA57092.1	APA08175.1, APA08557.1, APA10065.1	KEY64602.1, KEY70482.1, KEY70720.1	CCG80562.1, CCG81937.1, CCG83891.1	KIS67334.1, KIS68211.1, KIS71057.1	KUI67959.1, KUI69162.1, KUI70278.1	EGY14352.1, EGY15746.1, EGY17419.1, EGY18620.1, EGY23415.1
OG0000117	OR1_6773.t1, OR1_7077.t1, OR1_8170.t1, OR1_8246.t1	CAD6499956.1	XP_001554153.1, XP_001555329.1, XP_024548165.1, XP_024549845.1	EAQ84940.1, EAQ90088.1, EAQ91962.1	EFQ29616.1, EFQ33782.1, EFQ35441.1	KAF3759984.1, KAF3761551.1, KAF3762249.1, KAF3767328.1	POS69092.1, POS69944.1, POS71742.1, POS73966.1, POS75644.1, POS77969.1, POS78135.1	RKF58114.1	POS82848.1	ESU09922.1, ESU10522.1, ESU15380.1	jgi|Golor4|4146402|fgenesh1_pg.Scaffold_7_#_407, jgi|Golor4|790219|CE790218_4174	XP_007404028.1, XP_007404029.1, XP_007407129.1	EEU35321.1, EEU36190.1, EEU37601.1, EEU42668.1	XP_011394913.1, XP_011394914.1, XP_011394915.1, XP_011394916.1, XP_011394939.1, XP_011394940.1, XP_965188.1, XP_965492.2	PARAU_11336	XP_001905910.1, XP_001906529.1, XP_001907255.1	EFP88300.1, EFP89415.1, EFP89441.1	TLD03886.1, TLD04438.1, TLD05896.1, TLD16371.1	EHA46963.1, EHA49021.1, EHA50205.1	APA05497.1, APA08613.1, APA12414.1	KEY67713.1, KEY68913.1, KEY71339.1, KEY72751.1, KEY74370.1	CCG81847.1, CCG82967.1, CCG84447.1	KIS66601.1, KIS67364.1, KIS67630.1	KUI68962.1, KUI69538.1, KUI70911.1, KUI72420.1	EGY17207.1, EGY19639.1, EGY22433.1
OG0000118	OR1_2231.t1, OR1_561.t1	CAD6500991.1, CAD6501696.1, CAD6504514.1	XP_001547581.1, XP_001558462.1, XP_001559307.1, XP_024552727.1, XP_024552728.1	EAQ85593.1, EAQ91106.1, EAQ93410.1	EFQ24881.1, EFQ26481.1, EFQ31466.1	KAF3762867.1, KAF3764804.1, KAF3770375.1	POS68918.1, POS81446.1	RKF59794.1, RKF60191.1	POS85647.1, POS85694.1, POS85829.1	ESU06282.1, ESU08613.1, ESU09335.1, ESU09611.1, ESU13080.1	jgi|Golor4|2916163|e_gw1.112.791.1, jgi|Golor4|4465505|fgenesh1_kg.Scaffold_8_#_31707_#_TRINITY_DN30749_c1_g1_i1, jgi|Golor4|5278895|fgenesh1_kg.Scaffold_123_#_31011_#_TRINITY_DN30749_c1_g1_i1, jgi|Golor4|5325707|fgenesh1_pm.Scaffold_115_#_440, jgi|Golor4|5325835|fgenesh1_pm.Scaffold_116_#_56	XP_007406026.1, XP_007408880.1, XP_007413478.1, XP_007418333.1	EEU42690.1, EEU46487.1, EEU48518.1	XP_011393189.1, XP_011393190.1, XP_957398.1, XP_959017.1	PARAU_07200, PARAU_09921	XP_001903226.1, XP_001908103.1, XP_001912655.1	EFP74070.1, EFP75604.2, EFP87381.1, EHS62448.1, EHS63131.1, EHS63569.1	TLD14284.1, TLD16604.1, TLD17884.1	EHA49583.1, EHA52668.1, EHA53726.1	APA07463.1, APA07851.1, APA14723.1	KEY69398.1, KEY71043.1, KEY72165.1	CCG81362.1, CCG82976.1	KIS66564.1, KIS66591.1, KIS69340.1, KIS71962.1	KUI65541.1, KUI66871.1, KUI72810.1	EGY14626.1, EGY21086.1, EGY22929.1
OG0000119	OR1_3555.t1	CAD6500700.1, CAD6504186.1	XP_001546517.1, XP_001546962.1, XP_001559784.1	EAQ83631.1, EAQ92288.1	EFQ29096.1, EFQ30180.1, EFQ35933.1	KAF3765614.1, KAF3771274.1	POS71241.1, POS72737.1, POS80996.1	RKF59633.1	POS83553.1, POS87993.1	ESU16922.1	jgi|Golor4|1721063|CE1721062_67036, jgi|Golor4|2568243|CE2568242_85525, jgi|Golor4|4147540|fgenesh1_pg.Scaffold_9_#_333	XP_007405448.1, XP_007406924.1, XP_007408097.1, XP_007408224.1, XP_007408225.1, XP_007414134.1, XP_007414667.1, XP_007415286.1	EEU35130.1, EEU42670.1, EEU45161.1	XP_958846.1, XP_959591.1	PARAU_06906	XP_001903503.1, XP_001904298.1, XP_001904795.1, XP_001905392.1, XP_001910776.1	EFP76042.1, EFP82966.2, EFP86245.1, EFP86247.1, EFP86252.2, EFP86259.2, EFP86859.2, EFP86952.2, EFP87002.2, EFP92859.2, EFP93821.1, EFP94428.2, EHS63827.1	TLD04033.1, TLD14048.1, TLD17412.1	EHA47074.1, EHA50616.1, EHA54469.1	APA09684.1, APA12557.1, APA15122.1	KEY72013.1, KEY72694.1		KIS66502.1, KIS67180.1, KIS68638.1, KIS69002.1, KIS69738.1, KIS70343.1, KIS71110.1, KIS71313.1, KIS71820.1, KIS72149.1	KUI72849.1, KUI72933.1, KUI74059.1	EGY13337.1, EGY18675.1, EGY22047.1
OG0000120	OR1_4511.t1, OR1_5644.t1, OR1_7137.t1, OR1_8063.t1	CAD6502087.1, CAD6505296.1, CAD6505298.1	XP_001552353.1, XP_024546369.1, XP_024550096.1, XP_024551411.1	EAQ83262.1, EAQ88636.1	EFQ29617.1, EFQ30402.1, EFQ32467.1, EFQ34420.1	KAF3760885.1, KAF3761952.1, KAF3762037.1, KAF3762618.1, KAF3771034.1	POS68827.1, POS75865.1, POS76707.1, POS76946.1, POS80606.1	RKF55145.1, RKF56908.1	POS85126.1, POS85864.1	ESU08561.1, ESU09042.1, ESU14889.1	jgi|Golor4|2912015|e_gw1.9.1725.1, jgi|Golor4|4492086|fgenesh1_kg.Scaffold_8_#_58288_#_TRINITY_DN33001_c5_g2_i5, jgi|Golor4|5311676|fgenesh1_kg.Scaffold_123_#_63792_#_TRINITY_DN33001_c5_g2_i4, jgi|Golor4|5319603|fgenesh1_pm.Scaffold_1_#_131	XP_007409103.1, XP_007412555.1, XP_007412558.1, XP_007414777.1	EEU36597.1, EEU39497.1, EEU39939.1, EEU42751.1, EEU47312.1	XP_958633.1	PARAU_09881, PARAU_11429	XP_001904488.1, XP_001906156.1, XP_001906157.1, XP_003437536.1	EFP78027.2, EFP93244.2, EFP93245.2, EHS64653.1, EHS64654.1	TLD05447.1, TLD09328.1, TLD10964.1	EHA47492.1, EHA53291.1, EHA56464.1	APA06844.1, APA10658.1, APA10723.1, APA11179.1	KEY64196.1, KEY72796.1, KEY72980.1		KIS67893.1	KUI64245.1, KUI69818.1, KUI71605.1, KUI74065.1, KUI74267.1	EGY13818.1, EGY14403.1, EGY17580.1, EGY23697.1
OG0000121			XP_001548967.1, XP_001551578.1, XP_001558222.1, XP_001558226.1, XP_001558232.1, XP_024553009.1, XP_024553330.1	EAQ89728.1, EAQ90444.1, EAQ91910.1	EFQ26778.1, EFQ30850.1, EFQ36275.1	KAF3763841.1	POS69081.1, POS70862.1, POS71365.1, POS73150.1, POS75068.1, POS77128.1, POS77129.1, POS77133.1, POS77134.1, POS77136.1, POS77343.1, POS77583.1, POS77936.1, POS78830.1			ESU09380.1, ESU09735.1, ESU10554.1, ESU11751.1, ESU11752.1, ESU14233.1, ESU17267.1, ESU17666.1			EEU34843.1, EEU35270.1, EEU36140.1, EEU38796.1, EEU40679.1, EEU40680.1	XP_956352.2		XP_001904214.1, XP_001905244.1		TLD03127.1, TLD03337.1, TLD03370.1, TLD04216.1, TLD04245.1, TLD04460.1, TLD05815.1, TLD06366.1, TLD10667.1, TLD10668.1, TLD11281.1, TLD15731.1, TLD17322.1	EHA47159.1, EHA48232.1, EHA55853.1, EHA56182.1, EHA56378.1, EHA58135.1, EHA58514.1, EHA58524.1	APA11806.1, APA13643.1, APA13645.1	KEY66228.1, KEY66631.1, KEY66697.1, KEY72838.1			KUI66797.1, KUI72003.1, KUI72161.1, KUI72166.1, KUI72974.1	EGY20266.1, EGY23234.1, EGY23750.1
OG0000122	OR1_1767.t1, OR1_7524.t1, OR1_8601.t1	CAD6503072.1	XP_001547095.2, XP_024547374.1, XP_024547375.1, XP_024548906.1, XP_024553753.1	EAQ86888.1, EAQ92307.1	EFQ28363.1, EFQ28365.1, EFQ29059.1, EFQ33691.1, EFQ33703.1, EFQ36633.1, EFQ36690.1, EFQ36810.1	KAF3760048.1, KAF3760531.1, KAF3762998.1, KAF3763204.1, KAF3765298.1, KAF3770024.1	POS71914.1, POS71917.1, POS71995.1, POS72094.1, POS73626.1, POS74239.1, POS76107.1, POS77648.1	RKF63199.1	POS87955.1	ESU07748.1, ESU07824.1, ESU09199.1, ESU15719.1	jgi|Golor4|2911077|e_gw1.8.931.1, jgi|Golor4|5328005|fgenesh1_pm.Scaffold_123_#_90, jgi|Golor4|5361603|MIX15284_13108_84, jgi|Golor4|5369430|MIX23111_968_10		EEU34216.1, EEU40203.1	XP_960586.3	PARAU_11170	XP_001903585.1, XP_001910795.1, XP_001911464.1, XP_001911528.1		TLD09340.1, TLD11092.1, TLD16233.1, TLD17653.1	EHA49060.1, EHA49281.1, EHA55627.1, EHA55992.1, KYQ30567.1	APA08382.1, APA10032.1, APA14380.1	KEY63883.1, KEY71921.1, KEY72288.1, KEY74802.1		KIS65714.1, KIS65718.1, KIS67595.1, KIS67603.1	KUI67140.1, KUI67498.1, KUI69012.1, KUI69031.1, KUI69794.1, KUI72115.1, KUI74098.1	EGY13508.1, EGY19200.1
OG0000123	OR1_2918.t1, OR1_5176.t1		XP_024545910.1, XP_024547198.1, XP_024547539.1, XP_024547565.1, XP_024549433.1, XP_024550313.1, XP_024550314.1, XP_024553850.1, XP_024553851.1	EAQ84525.1, EAQ86241.1, EAQ90171.1	EFQ25370.1, EFQ25789.1, EFQ28825.1, EFQ29566.1, EFQ30323.1, EFQ30864.1, EFQ31083.1, EFQ34557.1	KAF3760028.1, KAF3761592.1, KAF3761684.1, KAF3763943.1, KAF3769045.1	POS68992.1, POS71828.1, POS72246.1, POS72247.1, POS73509.1, POS73877.1, POS76379.1			ESU05150.1, ESU07534.1, ESU07740.1, ESU12195.1, ESU15058.1, ESU16319.1, ESU17283.1, ESU17753.1			EEU33974.1, EEU35583.1, EEU41992.1, EEU44794.1, EEU46741.1	XP_961122.3, XP_964673.2		XP_001906398.1, XP_001911543.1		TLD06567.1, TLD08634.1, TLD08849.1, TLD15458.1, TLD17799.1	EHA52706.1, EHA52746.1	APA07325.1, APA07351.1, APA09375.1, APA10978.1, APA11830.1, APA14126.1	KEY65241.1, KEY67661.1, KEY68499.1, KEY73169.1	CCG83568.1	KIS67012.1, KIS69488.1, KIS70578.1, KIS70592.1, KIS72425.1	KUI69238.1, KUI69854.1, KUI69993.1, KUI70352.1, KUI70998.1	EGY20205.1
OG0000124	OR1_4469.t1, OR1_6504.t1, OR1_7330.t1	CAD6499120.1, CAD6500641.1	XP_001551261.1, XP_001557187.1, XP_024550330.1, XP_024550331.1	EAQ87206.1, EAQ89830.1, EAQ92366.1	EFQ26674.1, EFQ28257.1, EFQ31032.1	KAF3760946.1, KAF3761096.1, KAF3761441.1, KAF3765086.1, KAF3767402.1	POS68697.1, POS70097.1, POS70747.1, POS74840.1, POS78126.1	RKF60165.1, RKF62293.1	POS86768.1, POS87376.1	ESU14474.1, ESU16403.1, ESU16790.1	jgi|Golor4|2910211|e_gw1.7.526.1, jgi|Golor4|5319987|fgenesh1_pm.Scaffold_1_#_515, jgi|Golor4|5320557|fgenesh1_pm.Scaffold_5_#_107, jgi|Golor4|5324893|fgenesh1_pm.Scaffold_114_#_134	XP_007409104.1, XP_007417756.1, XP_007417811.1	EEU40321.1, EEU45531.1, EEU47505.1	XP_961343.1, XP_961863.2, XP_964526.3	PARAU_04950, PARAU_07192, PARAU_07471	XP_001906713.1, XP_001907366.1, XP_001910845.1	EFP77110.2, EFP86999.1, EFP87320.1	TLD07309.1, TLD17138.1, TLD17489.1	EHA46288.1, EHA52226.1, EHA52438.1	APA11004.1, APA12521.1, APA13254.1	KEY68308.1, KEY68945.1, KEY73482.1, KEY73925.1, KEY74230.1	CCG82170.1, CCG82791.1	KIS69507.1, KIS70468.1, KIS71075.1	KUI68267.1, KUI72743.1, KUI73465.1, KUI74285.1	EGY14019.1, EGY18259.1, EGY21043.1
OG0000125				EAQ86761.1, EAQ86762.1, EAQ88549.1, EAQ89476.1, EAQ89477.1, EAQ89545.1		KAF3760063.1, KAF3760089.1, KAF3763537.1, KAF3768287.1, KAF3768393.1	POS69601.1, POS69684.1, POS70531.1, POS72636.1, POS76537.1, POS80747.1, POS81562.1			ESU10202.1			EEU34834.1, EEU35021.1, EEU35793.1, EEU36831.1, EEU38426.1, EEU38623.1, EEU47048.1, EEU47104.1, EEU47541.1	XP_962962.2	PARAU_04953, PARAU_04954, PARAU_06078, PARAU_06972, PARAU_06993, PARAU_08133, PARAU_09530, PARAU_09943, PARAU_09944, PARAU_11071	XP_001904347.1, XP_001905751.1, XP_001906995.1, XP_001907619.1, XP_001912706.1	EFP90518.2	TLD03137.1, TLD03298.1, TLD03305.1, TLD03312.1, TLD03380.1, TLD03388.1, TLD03411.1, TLD03421.1, TLD04416.1, TLD04425.1	EHA46480.1, EHA46946.1, EHA51053.1, EHA51058.1, EHA51066.1, EHA58485.1	APA10236.1, APA10237.1	KEY63949.1, KEY71204.1, KEY72930.1, KEY73240.1, KEY74535.1			KUI64369.1, KUI70858.1, KUI70860.1, KUI72059.1, KUI72954.1, KUI73116.1, KUI74193.1	EGY16224.1, EGY20908.1, EGY23722.1, EGY23756.1, EGY23835.1
OG0000126												XP_007404367.1, XP_007404421.1, XP_007404422.1, XP_007404423.1, XP_007404700.1, XP_007404702.1, XP_007405189.1, XP_007405333.1, XP_007405872.1, XP_007405873.1, XP_007405950.1, XP_007406039.1, XP_007406754.1, XP_007407750.1, XP_007407929.1, XP_007407930.1, XP_007408024.1, XP_007408092.1, XP_007408093.1, XP_007408095.1, XP_007408233.1, XP_007408375.1, XP_007408454.1, XP_007408554.1, XP_007408645.1,…
OG0000127	OR1_22.t1, OR1_4176.t1	CAD6498756.1	XP_001549914.2, XP_024545925.1, XP_024547656.1	EAQ88148.1, EAQ89381.1	EFQ26500.1, EFQ27660.1, EFQ28050.1, EFQ30607.1	KAF3759935.1, KAF3767065.1, KAF3767703.1, KAF3769325.1	POS69935.1, POS71899.1, POS75058.1, POS78555.1	RKF60974.1	POS88433.1	ESU06296.1, ESU07167.1, ESU09486.1, ESU10890.1, ESU11270.1	jgi|Golor4|4192537|fgenesh1_kg.Scaffold_1_#_37948_#_TRINITY_DN31305_c0_g1_i7, jgi|Golor4|4315554|fgenesh1_kg.Scaffold_5_#_37644_#_TRINITY_DN31305_c0_g1_i7	XP_007407154.1, XP_007412606.1	EEU33736.1, EEU33742.1, EEU34358.1, EEU34466.1, EEU34650.1, EEU34693.1, EEU37069.1, EEU41277.1, EEU44223.1, EEU47153.1, EEU47157.1, EEU47794.1	XP_001728310.2, XP_957990.1, XP_961900.1	PARAU_08817, PARAU_10431	XP_001907277.1, XP_001910079.1, XP_001911087.1	EFP79440.2	TLD05967.1, TLD13037.1, TLD13186.1, TLD17514.1	EHA49165.1, EHA51754.1, EHA54913.1, EHA58430.1	APA06659.1, APA07339.1, APA07741.1	KEY66529.1, KEY69328.1, KEY69593.1, KEY71057.1, KEY74561.1	CCG84714.1	KIS66683.1, KIS71682.1	KUI66696.1, KUI68637.1, KUI68933.1	EGY14400.1, EGY16092.1, EGY17748.1, EGY18801.1, EGY22912.1
OG0000128	OR1_278.t1, OR1_4480.t1, OR1_7400.t1, OR1_874.t1	CAD6500646.1	XP_001548497.2, XP_001555583.2, XP_001560857.1, XP_024548681.1, XP_024552521.1	EAQ86435.1	EFQ25508.1, EFQ30658.1, EFQ30659.1, EFQ33188.1, EFQ35240.1	KAF3761855.1, KAF3762556.1, KAF3763266.1, KAF3767433.1	POS71644.1, POS71645.1, POS72967.1, POS74750.1, POS79274.1, POS79370.1, POS81063.1	RKF53905.1, RKF63286.1, RKF63288.1, RKF63289.1	POS85312.1, POS87159.1	ESU06553.1, ESU06554.1, ESU10211.1, ESU10981.1, ESU15739.1, ESU15740.1, ESU15741.1, ESU15910.1	jgi|Golor4|2879256|gw1.7.410.1, jgi|Golor4|2884193|gw1.114.733.1, jgi|Golor4|4867431|fgenesh1_kg.Scaffold_114_#_30077_#_TRINITY_DN29435_c0_g2_i2, jgi|Golor4|5368040|MIX21721_6158_83		EEU40017.1, EEU48218.1, EEU48407.1	XP_959389.2, XP_963277.2	PARAU_06857, PARAU_07035	XP_001904830.1, XP_001910209.1, XP_001913106.1		TLD03340.1, TLD04242.1, TLD04243.1, TLD12387.1, TLD12779.1	EHA54531.1	APA07445.1, APA08078.1, APA09906.1, APA13837.1, APA15475.1	KEY64599.1, KEY65879.1, KEY67021.1, KEY67022.1, KEY67548.1, KEY74188.1			KUI66577.1, KUI69081.1, KUI70108.1, KUI70528.1	EGY13751.1, EGY17293.1, EGY23079.1
OG0000129		CAD6498778.1, CAD6498830.1, CAD6498851.1, CAD6499018.1, CAD6499020.1, CAD6499074.1, CAD6499110.1, CAD6499276.1, CAD6499346.1, CAD6499604.1, CAD6499617.1, CAD6499775.1, CAD6500088.1, CAD6500340.1, CAD6500343.1, CAD6500352.1, CAD6500385.1, CAD6500411.1, CAD6500472.1, CAD6500523.1, CAD6500604.1, CAD6500652.1, CAD6500703.1, CAD6500707.1, CAD6500829.1, CAD6500997.1, CAD6501053.1, CAD6501154.1, CAD6501…
OG0000130	OR1_2556.t1, OR1_5605.t1, OR1_6053.t1		XP_001555249.2, XP_024546005.1, XP_024549700.1, XP_024551902.1, XP_024552672.1	EAQ88842.1	EFQ25103.1, EFQ25369.1, EFQ28971.1, EFQ32643.1, EFQ34348.1, EFQ35353.1, EFQ36560.1	KAF3761700.1, KAF3769914.1	POS70036.1, POS70056.1, POS77355.1, POS78197.1, POS79389.1			ESU08505.1, ESU09289.1, ESU09458.1, ESU10461.1, ESU15054.1, ESU15890.1, ESU18353.1, ESU18393.1			EEU33474.1, EEU33589.1, EEU35741.1, EEU37330.1, EEU38364.1, EEU38663.1, EEU39655.1, EEU42708.1, EEU43485.1, EEU44962.1, EEU46714.1, EEU46754.1, EEU48201.1	XP_011394124.1, XP_960553.1		XP_001903545.1, XP_001904000.1, XP_001908971.1, XP_001908972.1		TLD04227.1, TLD04992.1	EHA51203.1, EHA51444.1, EHA53275.1	APA05634.1, APA08596.1, APA08670.1, APA15543.1	KEY67730.1, KEY68896.1, KEY71271.1, KEY71789.1, KEY72295.1, KEY72791.1, KEY72816.1, KEY74619.1, KEY74751.1	CCG83334.1	KIS68015.1	KUI65274.1, KUI69409.1	EGY14129.1, EGY16862.1, EGY17485.1, EGY18578.1, EGY19379.1, EGY21183.1
OG0000131				EAQ82862.1, EAQ82871.1, EAQ82922.1, EAQ82976.1, EAQ83089.1, EAQ83156.1, EAQ83170.1, EAQ83249.1, EAQ84069.1, EAQ84077.1, EAQ84100.1, EAQ84176.1, EAQ84254.1, EAQ84260.1, EAQ84299.1, EAQ84319.1, EAQ84321.1, EAQ84331.1, EAQ84332.1, EAQ84334.1, EAQ84441.1, EAQ84509.1, EAQ84612.1, EAQ84613.1, EAQ84812.1, EAQ85226.1, EAQ85391.1, EAQ85571.1, EAQ85613.1, EAQ85614.1, EAQ85628.1, EAQ85633.1, EAQ86298.1, EAQ…			POS70301.1		POS82408.1, POS84479.1		jgi|Golor4|5391155|gm4.18961_g				PARAU_02981, PARAU_05554, PARAU_06338, PARAU_06339, PARAU_07485, PARAU_08240, PARAU_08608, PARAU_11503, PARAU_11504, PARAU_11783	XP_001906556.1					KEY65224.1, KEY68914.1, KEY73685.1				EGY20882.1, EGY23410.1
OG0000132																	EFP74150.1, EFP74534.2, EFP74589.2, EFP75371.1, EFP75388.2, EFP76313.2, EFP76380.2, EFP76997.1, EFP77340.2, EFP77747.2, EFP77756.2, EFP77896.2, EFP78713.1, EFP78783.1, EFP79303.1, EFP79319.2, EFP79548.2, EFP79744.2, EFP80567.2, EFP80814.2, EFP81664.2, EFP81908.1, EFP82778.1, EFP82863.1, EFP83003.1, EFP83009.1, EFP84030.2, EFP84133.2, EFP84880.2, EFP84924.2, EFP84979.2, EFP85133.2, EFP85245.2, EFP…
OG0000133	OR1_1266.t1, OR1_7615.t1		XP_024546367.1, XP_024549514.1, XP_024553296.1	EAQ85899.1, EAQ88903.1	EFQ29772.1, EFQ30641.1, EFQ31768.1, EFQ33874.1, EFQ35320.1	KAF3763086.1, KAF3764242.1, KAF3770763.1	POS70713.1, POS71601.1, POS73280.1, POS73928.1, POS74115.1, POS75635.1, POS80290.1			ESU05932.1, ESU09805.1, ESU11680.1, ESU13404.1, ESU17471.1, ESU18098.1		XP_007405294.1	EEU36042.1, EEU36692.1, EEU36732.1, EEU36936.1, EEU37571.1, EEU39043.1, EEU42963.1, EEU43196.1, EEU44695.1, EEU48821.1	XP_958101.1, XP_961102.1, XP_962942.1	PARAU_07101, PARAU_08546	XP_001904433.1, XP_001908519.1, XP_001911926.1, XP_001912179.1	EFP91228.2	TLD10512.1, TLD12440.1, TLD17061.1	EHA50306.1, EHA55356.1, EHA56478.1	APA06858.1, APA09127.1, APA13535.1	KEY67121.1, KEY69758.1, KEY75177.1	CCG81284.1, CCG83557.1	KIS70370.1, KIS71798.1	KUI64113.1, KUI65526.1, KUI70100.1, KUI71142.1, KUI72044.1, KUI73104.1	EGY17151.1, EGY17638.1, EGY20203.1, EGY21679.1, EGY22110.1, EGY22423.1
OG0000134		CAD6498713.1, CAD6498812.1, CAD6499152.1, CAD6500623.1, CAD6500716.1, CAD6501024.1, CAD6501267.1, CAD6501969.1, CAD6502577.1, CAD6502820.1, CAD6503247.1, CAD6503636.1, CAD6503906.1, CAD6505299.1, CAD6505743.1, CAD6506627.1						RKF59232.1	POS81796.1, POS81799.1, POS81852.1, POS81998.1, POS82010.1, POS82089.1, POS82213.1, POS82279.1, POS82357.1, POS82421.1, POS82575.1, POS82608.1, POS82676.1, POS82874.1, POS83027.1, POS83234.1, POS83503.1, POS83632.1, POS83913.1, POS84123.1, POS84166.1, POS84517.1, POS84525.1, POS84925.1, POS84996.1, POS85294.1, POS85683.1, POS85735.1, POS85862.1, POS85894.1, POS86187.1, POS86249.1, POS86558.1, POS…		jgi|Golor4|4293169|fgenesh1_kg.Scaffold_5_#_15259_#_TRINITY_DN25735_c0_g3_i1, jgi|Golor4|4348916|fgenesh1_kg.Scaffold_6_#_19309_#_TRINITY_DN36381_c1_g21_i1, jgi|Golor4|4408532|fgenesh1_kg.Scaffold_7_#_35542_#_TRINITY_DN36118_c1_g13_i1, jgi|Golor4|4411167|fgenesh1_kg.Scaffold_7_#_38177_#_TRINITY_DN36677_c5_g7_i1, jgi|Golor4|4413337|fgenesh1_kg.Scaffold_7_#_40347_#_TRINITY_DN31241_c0_g4_i2, jgi|Gol…				PARAU_08872, PARAU_09495, PARAU_09945, PARAU_10760, PARAU_10835
OG0000135												XP_007403646.1, XP_007403817.1, XP_007404277.1, XP_007404470.1, XP_007404539.1, XP_007405196.1, XP_007405324.1, XP_007405325.1, XP_007405469.1, XP_007405477.1, XP_007405478.1, XP_007405482.1, XP_007405701.1, XP_007406350.1, XP_007406351.1, XP_007406352.1, XP_007406611.1, XP_007407177.1, XP_007407677.1, XP_007407740.1, XP_007408102.1, XP_007408240.1, XP_007408566.1, XP_007408621.1, XP_007409435.1,…					EFP93448.2
OG0000136	OR1_264.t1, OR1_3128.t1, OR1_3535.t1, OR1_6080.t1	CAD6504194.1	XP_001548468.1, XP_024546121.1, XP_024549723.1	EAQ84346.1, EAQ92536.1, EAQ92663.1	EFQ29296.1, EFQ30805.1, EFQ31557.1, EFQ33845.1	KAF3764976.1	POS71918.1, POS76405.1, POS77973.1, POS78190.1	RKF55515.1	POS84371.1	ESU06320.1, ESU07509.1, ESU09203.1, ESU16281.1, ESU17178.1, ESU18319.1	jgi|Golor4|4640051|fgenesh1_kg.Scaffold_29_#_10743_#_TRINITY_DN31455_c0_g1_i1, jgi|Golor4|5110875|fgenesh1_kg.Scaffold_119_#_30815_#_TRINITY_DN31455_c0_g1_i2, jgi|Golor4|5111031|fgenesh1_kg.Scaffold_119_#_30971_#_TRINITY_DN31455_c0_g1_i1	XP_007403905.1, XP_007403906.1, XP_007405813.1, XP_007416495.1, XP_007417594.1	EEU34652.1, EEU36036.1, EEU38566.1, EEU40725.1, EEU48500.1	XP_958159.1	PARAU_05081, PARAU_07509, PARAU_11432	XP_001908775.1, XP_001908918.1, XP_001910495.1		TLD06350.1, TLD13338.1, TLD17050.1	EHA45761.1, EHA51700.1, EHA51701.1, EHA52593.1, EHA56251.1, EHA58380.1	APA05448.1, APA06312.1, APA06645.1, APA13815.1	KEY64163.1, KEY71106.1, KEY73429.1, KEY73979.1	CCG80988.1	KIS66878.1, KIS67688.1, KIS70832.1, KIS71767.1	KUI64940.1, KUI67210.1, KUI67349.1, KUI73523.1	EGY18418.1, EGY21344.1
OG0000137						KAF3760075.1, KAF3760093.1, KAF3762441.1, KAF3763512.1, KAF3767515.1, KAF3768220.1, KAF3768239.1, KAF3768265.1, KAF3768266.1, KAF3768275.1, KAF3768304.1, KAF3768433.1, KAF3768445.1, KAF3768459.1, KAF3768495.1, KAF3768507.1, KAF3768657.1, KAF3768658.1	POS80445.1			ESU07102.1, ESU09714.1			EEU34803.1, EEU38575.1, EEU38732.1, EEU42795.1	XP_011394445.1	PARAU_05732, PARAU_05733, PARAU_10678	XP_001908724.1	EFP74328.2, EFP75578.2, EFP79326.2, EFP81279.2, EFP81284.2, EFP82677.2, EFP84632.1, EFP86108.1, EFP90580.2, EFP90582.2, EFP91159.1, EFP92090.1, EFP93001.1, EFP93520.2, EHS64450.1, EHS64576.1	TLD15961.1	EHA56470.1, EHA56471.1	APA05398.1, APA07320.1, APA09258.1, APA10716.1, APA13734.1, APA15396.1, APA15794.1, APA16230.1, APA16231.1	KEY64859.1, KEY68293.1			KUI64128.1, KUI65186.1, KUI65205.1, KUI66998.1, KUI68648.1, KUI69342.1, KUI70863.1, KUI71725.1, KUI72725.1, KUI73048.1, KUI73248.1, KUI73383.1, KUI73409.1, KUI73954.1, KUI74461.1	EGY23850.1
OG0000138	OR1_1471.t1, OR1_3133.t1, OR1_5677.t1, OR1_8229.t1	CAD6499677.1, CAD6502085.1	XP_001555017.1, XP_001555570.1, XP_001560386.1	EAQ89703.1, EAQ91338.1, EAQ91713.1, EAQ93120.1	EFQ25019.1, EFQ30187.1, EFQ32674.1	KAF3761830.1, KAF3764418.1, KAF3765028.1, KAF3765991.1, KAF3770555.1	POS72477.1, POS79558.1, POS79998.1, POS80613.1	RKF54455.1, RKF58587.1	POS83292.1, POS83872.1	ESU06701.1, ESU10624.1, ESU11434.1, ESU14742.1, ESU17565.1	jgi|Golor4|4701383|fgenesh1_kg.Scaffold_112_#_20024_#_TRINITY_DN31370_c0_g1_i2, jgi|Golor4|5063475|fgenesh1_kg.Scaffold_118_#_24145_#_TRINITY_DN31370_c0_g1_i2, jgi|Golor4|5322698|fgenesh1_pm.Scaffold_9_#_429, jgi|Golor4|5346603|MIX284_4775_77		EEU43268.1, EEU44215.1, EEU46918.1	XP_957720.1, XP_957809.3, XP_964574.1, XP_965343.2	PARAU_04431, PARAU_05170, PARAU_08725	XP_001906792.1, XP_001907160.1, XP_001907544.1, XP_001908191.1, XP_001912861.1		TLD05333.1, TLD07198.1, TLD12023.1	EHA45932.1, EHA50938.1, EHA54733.1	APA07434.1, APA07786.1, APA08785.1	KEY65094.1, KEY65722.1, KEY67154.1	CCG80750.1, CCG83030.1		KUI64884.1, KUI68469.1, KUI70392.1, KUI70753.1, KUI73146.1	EGY14684.1, EGY17436.1, EGY22367.1
OG0000139	OR1_2462.t1, OR1_3859.t1		XP_001555705.1, XP_024546276.1, XP_024546738.1, XP_024546739.1, XP_024552790.1	EAQ86360.1, EAQ88301.1, EAQ90297.1, EAQ91819.1, EAQ93069.1, EAQ93328.1	EFQ28788.1, EFQ32021.1, EFQ34113.1, EFQ36723.1	KAF3760708.1, KAF3762362.1, KAF3766397.1, KAF3767155.1, KAF3768981.1, KAF3769321.1	POS68680.1, POS75896.1, POS78710.1, POS78715.1			ESU05583.1, ESU10643.1, ESU10875.1, ESU15427.1, ESU15656.1			EEU34446.1, EEU34859.1, EEU35526.1, EEU36633.1, EEU37377.1, EEU38868.1, EEU42005.1, EEU42938.1, EEU43803.1, EEU45736.1, EEU46022.1, EEU48647.1	XP_958825.1, XP_962093.2, XP_964381.2	PARAU_05412, PARAU_11850	XP_001903435.1, XP_001911407.1, XP_001912691.1, XP_001912692.1, XP_001912934.1, XP_024511803.1		TLD04499.1, TLD04785.1, TLD10108.1, TLD17908.1	EHA50556.1, EHA51219.1, EHA52799.1, EHA57445.1	APA06943.1	KEY70079.1	CCG83329.2, CCG84913.1	KIS66826.1, KIS67830.1	KUI63714.1, KUI65828.1, KUI67072.1, KUI67138.1	EGY16859.1, EGY21760.1
OG0000140		CAD6498648.1, CAD6498883.1, CAD6499223.1, CAD6499224.1, CAD6499247.1, CAD6499253.1, CAD6499255.1, CAD6499262.1, CAD6499266.1, CAD6499271.1, CAD6499984.1, CAD6499985.1, CAD6499989.1, CAD6500012.1, CAD6500077.1, CAD6500109.1, CAD6500110.1, CAD6500111.1, CAD6500113.1, CAD6500114.1, CAD6500115.1, CAD6500116.1, CAD6500119.1, CAD6500180.1, CAD6500199.1, CAD6500204.1, CAD6500402.1, CAD6500683.1, CAD6500…
OG0000141			XP_001556395.2, XP_001560965.1, XP_024549506.1, XP_024550553.1, XP_024550805.1, XP_024552340.1	EAQ84784.1, EAQ91820.1, EAQ93316.1	EFQ25162.1, EFQ25885.1, EFQ26518.1, EFQ27423.1, EFQ33706.1, EFQ34351.1, EFQ35675.1, EFQ36627.1, EFQ36631.1, EFQ36710.1	KAF3760703.1, KAF3762364.1, KAF3767106.1	POS68756.1, POS69788.1, POS74305.1, POS76795.1, POS77875.1, POS81106.1			ESU09464.1, ESU10586.1, ESU10868.1, ESU13908.1, ESU15585.1, ESU17029.1			EEU33471.1, EEU34233.1, EEU34458.1, EEU35796.1, EEU36897.1, EEU37555.1, EEU37680.1, EEU41322.1, EEU42944.1, EEU46023.1, EEU47194.1	XP_958188.1, XP_960204.1, XP_965181.1	PARAU_10450	XP_001907085.1, XP_003437529.1		TLD06228.1, TLD07428.1, TLD08307.1, TLD09259.1, TLD10844.1, TLD10848.1	EHA46827.1, EHA47757.1, EHA48154.1, EHA51171.1	APA06686.1, APA08857.1, APA09134.1, APA11851.1, APA13177.1	KEY64031.1		KIS66230.1, KIS68309.1	KUI65822.1, KUI66533.1, KUI67810.1, KUI68694.1, KUI70824.1	EGY19346.1
OG0000142	OR1_150.t1, OR1_7558.t1	CAD6500024.1, CAD6502607.1	XP_024549556.1, XP_024550614.1, XP_024550615.1	EAQ93172.1	EFQ26430.1, EFQ30188.1, EFQ30416.1	KAF3762511.1, KAF3764051.1	POS76520.1, POS80119.1, POS80726.1	RKF56955.1, RKF63266.1	POS81877.1, POS82723.1, POS83361.1, POS86675.1	ESU06393.1, ESU06394.1, ESU09615.1, ESU17814.1, ESU18059.1	jgi|Golor4|2906633|e_gw1.3.474.1, jgi|Golor4|2919116|e_gw1.114.444.1, jgi|Golor4|2924742|e_gw1.119.1305.1, jgi|Golor4|5397769|gm4.25575_g	XP_007404738.1	EEU38535.1, EEU38563.1, EEU42336.1, EEU42394.1, EEU47760.1	XP_955945.2, XP_957924.2, XP_965309.3	PARAU_05774, PARAU_10239	XP_001904866.1, XP_001908547.1, XP_001908962.1	EFP76633.2	TLD03590.1, TLD05195.1, TLD10315.1, TLD13381.1	EHA49468.1, EHA53365.1, EHA54347.1, EHA57789.1	APA11431.1, APA13386.1, APA13916.1	KEY64570.1, KEY69499.1, KEY71129.1, KEY73411.1, KEY73806.1		KIS67766.1	KUI65769.1, KUI66706.1, KUI69708.1	EGY15352.1, EGY18407.1, EGY20832.1, EGY20872.1, EGY21511.1, EGY22978.1, EGY23395.1, EGY23441.1
OG0000143	OR1_2568.t1	CAD6503755.1	XP_001551074.1, XP_001554322.2, XP_001561195.1, XP_024547398.1, XP_024547740.1, XP_024549498.1, XP_024552323.1, XP_024552380.1	EAQ83502.1, EAQ84464.1, EAQ84499.1, EAQ84592.1, EAQ92117.1	EFQ27430.1, EFQ30684.1, EFQ34145.1, EFQ34394.1, EFQ35165.1	KAF3763180.1, KAF3763189.1	POS69334.1, POS69592.1, POS70845.1, POS70857.1, POS73342.1, POS77335.1	RKF65206.1	POS81878.1, POS86159.1	ESU07398.1, ESU09623.1, ESU10179.1, ESU10278.1, ESU11969.1, ESU15625.1	jgi|Golor4|4149526|fgenesh1_pg.Scaffold_113_#_114, jgi|Golor4|5325353|fgenesh1_pm.Scaffold_115_#_86		EEU33384.1, EEU35204.1, EEU41390.1, EEU43547.1, EEU44833.1, EEU47513.1, EEU49015.1	XP_961743.3	PARAU_05169, PARAU_08663	XP_001904469.1, XP_003437281.1		TLD07071.1, TLD08891.1, TLD10023.1, TLD16891.1	EHA46678.1, EHA49654.1, EHA55833.1, EHA57485.1	APA07989.1, APA13318.1, APA14266.1	KEY66216.1, KEY68085.1, KEY68285.1	CCG82309.1, CCG82969.1, CCG83695.1, CCG84624.1, CCG85149.1	KIS65982.1		EGY20217.1, EGY21152.1, EGY22884.1
OG0000144	OR1_4092.t1, OR1_5320.t1, OR1_7337.t1	CAD6500320.1, CAD6506483.1	XP_001548507.1, XP_001552123.1, XP_001556588.1, XP_024550747.1, XP_024550748.1	EAQ86024.1, EAQ87565.1, EAQ90455.1	EFQ26136.1, EFQ29308.1, EFQ32126.1, EFQ33568.1	KAF3760434.1, KAF3765184.1, KAF3767005.1	POS68868.1, POS69970.1, POS74378.1, POS81320.1	RKF58659.1, RKF60693.1	POS83196.1, POS87845.1	ESU07255.1, ESU11170.1	jgi|Golor4|2228194|CE2228193_67653, jgi|Golor4|2925629|e_gw1.120.990.1, jgi|Golor4|2926615|e_gw1.121.1053.1, jgi|Golor4|5322947|fgenesh1_pm.Scaffold_10_#_112, jgi|Golor4|5322954|fgenesh1_pm.Scaffold_10_#_119, jgi|Golor4|5327642|fgenesh1_pm.Scaffold_121_#_108	XP_007406658.1, XP_007413755.1, XP_007413756.1, XP_007413757.1, XP_007415395.1	EEU40773.1, EEU42018.1	XP_958218.3, XP_961276.2, XP_962359.3	PARAU_08496	XP_001904612.1, XP_001910491.1, XP_001912045.1	EFP80949.2, EFP85168.1, EFP85686.1, EFP90193.2	TLD10199.1, TLD16295.1	EHA52474.1, EHA54869.1, EHA57001.1	APA05277.1, APA06261.1, APA11671.1, APA13844.1	KEY64813.1	CCG82337.1, CCG83765.1	KIS67854.1, KIS71063.1	KUI63770.1, KUI64238.1, KUI71166.1	EGY16779.1, EGY18414.1, EGY23153.1
OG0000145								RKF54435.1, RKF54647.1, RKF54648.1, RKF55718.1, RKF55719.1, RKF55793.1, RKF55806.1, RKF56292.1, RKF56990.1, RKF57444.1, RKF58682.1, RKF59009.1, RKF59012.1, RKF59435.1, RKF59570.1, RKF60164.1, RKF60417.1, RKF60418.1, RKF60420.1, RKF60441.1, RKF60580.1, RKF61000.1, RKF61117.1, RKF61599.1, RKF62142.1, RKF62744.1, RKF62841.1, RKF63464.1, RKF63490.1, RKF65333.1, RKF65708.1, RKF65889.1, RKF66019.1	POS81673.1, POS81699.1, POS81794.1, POS81840.1, POS81856.1, POS81879.1, POS81890.1, POS81891.1, POS81945.1, POS81969.1, POS81970.1, POS81973.1, POS82059.1, POS82079.1, POS82080.1, POS82096.1, POS82100.1, POS82108.1, POS82123.1, POS82252.1, POS82297.1, POS82380.1, POS82401.1, POS82748.1, POS83256.1, POS83479.1, POS83490.1, POS84036.1, POS84218.1, POS84282.1, POS84727.1, POS85900.1, POS86506.1		jgi|Golor4|4150843|fgenesh1_pg.Scaffold_115_#_46, jgi|Golor4|4175061|fgenesh1_kg.Scaffold_1_#_20472_#_TRINITY_DN28941_c1_g3_i4, jgi|Golor4|506832|CE506831_212, jgi|Golor4|5307656|fgenesh1_kg.Scaffold_123_#_59772_#_TRINITY_DN33820_c4_g3_i1, jgi|Golor4|5376095|gm4.3901_g, jgi|Golor4|5405133|gm4.32939_g, jgi|Golor4|5410483|gm4.38289_g, jgi|Golor4|5429531|estExt_Genemark4.C_Scaffold_119_t60026
OG0000146	OR1_1038.t1, OR1_3375.t1, OR1_6269.t1	CAD6500137.1, CAD6500150.1, CAD6504599.1	XP_001556808.2, XP_001561172.1, XP_024548522.1	EAQ83127.1, EAQ90358.1	EFQ30954.1, EFQ34853.1	KAF3762771.1, KAF3764496.1, KAF3765738.1, KAF3771092.1	POS73584.1, POS74514.1, POS77842.1, POS78805.1, POS79015.1	RKF58045.1, RKF59727.1, RKF61912.1	POS83052.1, POS86746.1, POS86747.1	ESU10927.1, ESU11781.1	jgi|Golor4|2922499|e_gw1.116.1016.1, jgi|Golor4|5324114|fgenesh1_pm.Scaffold_112_#_500, jgi|Golor4|5325735|fgenesh1_pm.Scaffold_115_#_468, jgi|Golor4|5325865|fgenesh1_pm.Scaffold_116_#_86, jgi|Golor4|5342349|estExt_fgenesh1_pm.C_Scaffold_112_t20008, jgi|Golor4|5356592|MIX10273_11378_73	XP_007403826.1, XP_007414766.1, XP_007415353.1	EEU40557.1, EEU40852.1	XP_959428.3, XP_959869.2	PARAU_05788, PARAU_06772, PARAU_11675	XP_001904246.1, XP_001906600.1	EFP78220.1, EFP78245.2, EFP89475.1	TLD06513.1, TLD10405.1	EHA48566.1, EHA56103.1	APA07106.1, APA12112.1, APA14585.1, APA14586.1	KEY64193.1, KEY71424.1, KEY74583.1	CCG83518.1, CCG83824.1, CCG84537.1		KUI66483.1, KUI70673.1, KUI71452.1, KUI73717.1	EGY16416.1, EGY17835.1, EGY21433.1, EGY23686.1
OG0000147	OR1_1793.t1, OR1_5888.t1, OR1_5888.t2		XP_001550900.1, XP_001551384.1, XP_001552823.2, XP_024547730.1, XP_024554064.1	EAQ84288.1, EAQ85403.1, EAQ91717.1	EFQ30520.1, EFQ32461.1, EFQ32793.1, EFQ33528.1	KAF3760462.1, KAF3761020.1, KAF3761255.1, KAF3762669.1	POS74465.1, POS74584.1, POS74727.1		POS81778.1	ESU05374.1, ESU07030.1, ESU12731.1, ESU15486.1		XP_007417256.1	EEU35501.1, EEU36525.1, EEU37228.1, EEU39861.1, EEU43844.1, EEU43899.1	XP_011394926.1, XP_011394927.1, XP_957731.1, XP_963274.1	PARAU_06053	XP_001903500.1, XP_001905876.1, XP_001907550.1	EFP91871.1, EFP91890.2	TLD03678.1, TLD03680.1, TLD17648.1	EHA49275.1, EHA49302.1, EHA50752.1	APA07603.1, APA07973.1, APA10387.1, APA12395.1, APA15451.1	KEY64518.1, KEY65899.1, KEY67769.1, KEY67867.1, KEY70746.1	CCG82253.1	KIS68902.1, KIS70703.1	KUI65942.1, KUI68019.1, KUI69728.1, KUI74313.1	EGY14482.1, EGY18799.1, EGY19281.1, EGY20417.1, EGY21957.1, EGY22436.1
OG0000148	OR1_2212.t1, OR1_6934.t1		XP_001548739.1, XP_001553435.2, XP_001560679.1, XP_024550236.1, XP_024553120.1	EAQ83263.1, EAQ86735.1, EAQ87543.1, EAQ91875.1	EFQ26196.1, EFQ26630.1, EFQ27023.1, EFQ30569.1, EFQ32772.1, EFQ36200.1	KAF3763300.1, KAF3765132.1, KAF3767094.1, KAF3769376.1, KAF3770392.1	POS72068.1, POS72451.1, POS78792.1, POS81094.1			ESU07510.1, ESU10240.1, ESU10615.1, ESU11220.1, ESU12777.1, ESU14755.1, ESU15038.1, ESU17834.1			EEU34951.1, EEU37550.1, EEU37765.1, EEU38089.1, EEU38775.1, EEU39943.1, EEU40740.1, EEU42413.1, EEU43556.1, EEU46186.1, EEU46948.1, EEU47237.1	XP_956057.1, XP_960842.1		XP_001904587.1, XP_001907440.1, XP_003437268.1		TLD04930.1	EHA50894.1	APA10838.1, APA10908.1, APA16347.1	KEY64840.1, KEY68131.1, KEY68817.1, KEY69105.1, KEY71202.1, KEY71265.1, KEY72107.1, KEY72972.1, KEY73777.1		KIS69637.1	KUI64984.1, KUI68077.1, KUI72480.1	EGY13943.1, EGY16749.1, EGY19321.1, EGY19880.1
OG0000149	OR1_3468.t1	CAD6499410.1	XP_001547022.2, XP_001547188.1, XP_001556101.1, XP_001559904.1, XP_024547381.1, XP_024547382.1, XP_024547578.1, XP_024548833.1, XP_024549323.1, XP_024549536.1, XP_024550039.1	EAQ85490.1, EAQ90368.1	EFQ28172.1, EFQ28173.1, EFQ33705.1, EFQ34506.1, EFQ34573.1, EFQ34943.1	KAF3760407.1, KAF3761234.1, KAF3763272.1, KAF3764264.1, KAF3767313.1	POS68819.1, POS70288.1, POS70514.1, POS74201.1, POS78893.1, POS79990.1, POS81569.1			ESU08076.1, ESU08485.1, ESU10465.1, ESU11808.1, ESU17031.1	jgi|Golor4|4388266|fgenesh1_kg.Scaffold_7_#_15276_#_TRINITY_DN35040_c3_g1_i4, jgi|Golor4|4855394|fgenesh1_kg.Scaffold_114_#_18040_#_TRINITY_DN35040_c3_g1_i5		EEU35943.1, EEU41116.1, EEU47618.1	XP_959754.2, XP_959846.2, XP_962191.1		XP_001903776.1, XP_001905658.1, XP_001911530.1		TLD04866.1, TLD05232.1, TLD12127.1	EHA47714.1, EHA55136.1	APA05649.1, APA07730.1, APA07731.1, APA09100.1, APA09746.1, APA12866.1	KEY64592.1, KEY68876.1, KEY72034.1, KEY72251.1			KUI63894.1, KUI67895.1, KUI68023.1, KUI68298.1, KUI68350.1, KUI69110.1, KUI71849.1, KUI72838.1, KUI74029.1
OG0000150	OR1_3697.t1, OR1_6049.t1			EAQ84399.1, EAQ91125.1, EAQ92887.1	EFQ25080.1, EFQ34320.1	KAF3762554.1, KAF3766274.1, KAF3768131.1, KAF3768517.1, KAF3769311.1	POS68765.1, POS68766.1, POS68850.1, POS71848.1, POS73435.1, POS77745.1			ESU07575.1, ESU08451.1, ESU15662.1		XP_007404958.1, XP_007407615.1, XP_007410813.1, XP_007413322.1	EEU33799.1, EEU34769.1, EEU37072.1, EEU45766.1	XP_958702.1, XP_958707.3, XP_961748.1, XP_961749.1, XP_963069.2, XP_963297.1, XP_963743.2, XP_963913.1		XP_001903640.1, XP_001903705.1, XP_001904481.1, XP_001904505.1, XP_001904573.1, XP_001904806.1, XP_001904807.1, XP_001905147.1, XP_001905148.1, XP_001905783.1, XP_001906812.1, XP_001910153.1, XP_001910154.1, XP_001910670.1, XP_001911544.1, XP_001911552.1, XP_001911570.1, XP_001911571.1, XP_001912702.1, XP_003437290.1, XP_003437291.1		TLD07585.1, TLD08544.1, TLD13427.1, TLD13974.1	EHA55660.1, EHA56304.1, EHA58054.1, EHA58328.1		KEY73906.1			KUI64145.1, KUI65538.1, KUI66105.1, KUI70312.1, KUI73871.1	EGY17616.1
OG0000151	OR1_4431.t1		XP_001548221.1, XP_001550942.2, XP_001554310.2, XP_024546135.1, XP_024546815.1, XP_024546816.1, XP_024548090.1, XP_024549543.1, XP_024549728.1, XP_024553253.1, XP_024553654.1, XP_024553655.1	EAQ83144.1, EAQ84715.1, EAQ90454.1	EFQ25873.1, EFQ28377.1, EFQ31420.1, EFQ31556.1, EFQ35103.1	KAF3762045.1, KAF3762048.1, KAF3767546.1	POS71001.1, POS71414.1, POS75050.1, POS75222.1, POS80125.1					XP_007405465.1, XP_007407851.1, XP_007408255.1, XP_007408995.1, XP_007417597.1	EEU34442.1, EEU34789.1, EEU34917.1, EEU35888.1, EEU36347.1	XP_001728006.1, XP_011394992.1, XP_011394993.1, XP_011395087.1, XP_958335.2, XP_960129.3, XP_963151.3		XP_001903977.1, XP_001907075.1, XP_001910662.1	EFP74191.1, EFP74200.2, EFP89149.2, EHS62873.1		EHA46555.1	APA05436.1, APA06075.1, APA07147.1, APA07876.1, APA07877.1, APA08621.1, APA08622.1, APA09958.1, APA10045.1, APA14394.1, APA15443.1	KEY73940.1	CCG80753.1, CCG82461.1		KUI68275.1, KUI69336.1, KUI72307.1	EGY22644.1, EGY22663.1
OG0000152		CAD6499988.1, CAD6504798.1, CAD6505921.1		EAQ82856.1, EAQ82905.1, EAQ84318.1, EAQ84333.1, EAQ88787.1, EAQ89404.1, EAQ89491.1, EAQ89508.1, EAQ90333.1, EAQ90334.1, EAQ91982.1, EAQ92018.1, EAQ92065.1		KAF3761682.1, KAF3763374.1, KAF3766632.1		RKF55116.1, RKF55316.1, RKF55776.1, RKF56776.1, RKF59715.1, RKF59860.1, RKF59861.1, RKF61155.1, RKF63364.1, RKF63428.1, RKF63870.1, RKF63972.1, RKF63973.1, RKF64978.1, RKF65155.1	POS82088.1, POS82293.1, POS82543.1, POS85489.1, POS86677.1, POS86971.1, POS87671.1		jgi|Golor4|2874524|gw1.118.99.1, jgi|Golor4|2874719|gw1.1.255.1, jgi|Golor4|2880568|gw1.112.530.1, jgi|Golor4|2924394|e_gw1.119.678.1, jgi|Golor4|4687719|fgenesh1_kg.Scaffold_112_#_6360_#_TRINITY_DN15989_c0_g2_i1, jgi|Golor4|5180602|fgenesh1_kg.Scaffold_120_#_31303_#_TRINITY_DN36477_c1_g18_i1									APA05396.1, APA05822.1, APA06518.1, APA07298.1, APA08302.1, APA09371.1, APA09931.1, APA10082.1, APA10755.1, APA14065.1, APA14066.1, APA14488.1, APA15014.1, APA15413.1, APA15414.1, APA15657.1, APA15904.1, APA16061.1	KEY74410.1, KEY75241.1	CCG81308.1, CCG83905.1	KIS68826.1, KIS69217.1, KIS70225.1, KIS71781.1
OG0000153			XP_001550898.2, XP_001552859.2, XP_024546178.1, XP_024546952.1, XP_024549968.1, XP_024551708.1, XP_024552826.1	EAQ83653.1, EAQ84526.1, EAQ85461.1, EAQ87858.1, EAQ90170.1, EAQ91494.1	EFQ25776.1, EFQ31549.1, EFQ32921.1, EFQ36736.1	KAF3763941.1, KAF3765438.1	POS69538.1, POS69557.1, POS69558.1, POS71211.1, POS73955.1, POS75877.1, POS78357.1, POS81277.1			ESU05145.1, ESU05146.1, ESU07739.1, ESU07821.1, ESU09445.1, ESU15173.1, ESU17279.1, ESU17451.1, ESU17465.1, ESU17758.1, ESU17760.1, ESU18216.1, ESU18303.1		XP_007414336.1	EEU33981.1, EEU37693.1, EEU38841.1, EEU41458.1, EEU42779.1, EEU43520.1	XP_963411.3		XP_001903509.1, XP_001906396.1	EFP80563.2	TLD05270.1, TLD05444.1, TLD11150.1, TLD14182.1	EHA53287.1, EHA54200.1, EHA56509.1	APA06242.1, APA06243.1, APA07050.1, APA12397.1	KEY64460.1, KEY73046.1, KEY73170.1, KEY73817.1		KIS66245.1	KUI64010.1, KUI67513.1, KUI70375.1, KUI73220.1	EGY17024.1, EGY22526.1
OG0000154	OR1_1273.t1, OR1_1377.t1, OR1_4508.t1, OR1_4508.t2, OR1_8304.t1	CAD6499044.1, CAD6501389.1	XP_001550282.2, XP_024545917.1, XP_024548799.1, XP_024548800.1, XP_024552071.1, XP_024552072.1, XP_024552263.1, XP_024553284.1	EAQ89704.1, EAQ93676.1	EFQ25587.1, EFQ26750.1	KAF3764634.1, KAF3765023.1, KAF3767951.1	POS68549.1, POS68907.1, POS70221.1, POS73398.1, POS75264.1	RKF59355.1	POS87594.1, POS87919.1	ESU06095.1, ESU09734.1, ESU14517.1	jgi|Golor4|4209406|fgenesh1_kg.Scaffold_1_#_54817_#_TRINITY_DN33605_c0_g7_i4, jgi|Golor4|4297769|fgenesh1_kg.Scaffold_5_#_19859_#_TRINITY_DN33605_c0_g7_i4	XP_007404554.1, XP_007404555.1, XP_007406412.1	EEU46856.1, EEU48788.1	XP_964570.2, XP_964765.1	PARAU_05063, PARAU_10911, PARAU_12339	XP_001906770.1, XP_001907158.1, XP_001912393.1	EFP89734.2	TLD04959.1, TLD06984.1, TLD13702.1	EHA46367.1, EHA53305.1, EHA54322.1	APA07336.1, APA09653.1, APA12845.1, APA13114.1, APA13550.1	KEY65127.1, KEY68766.1, KEY70150.1, KEY71813.1	CCG84217.1		KUI63631.1, KUI68655.1, KUI70590.1, KUI73149.1	EGY15695.1, EGY19842.1, EGY20125.1
OG0000155	OR1_2623.t1, OR1_3283.t1, OR1_4208.t1	CAD6500557.1, CAD6505412.1	XP_001548661.1, XP_001552206.1, XP_001557149.1	EAQ83894.1, EAQ88410.1	EFQ25036.1, EFQ30757.1, EFQ33464.1	KAF3765921.1, KAF3767753.1, KAF3770231.1	POS71173.1, POS73380.1, POS74711.1	RKF57783.1, RKF60091.1	POS82459.1, POS83063.1, POS86343.1	ESU08829.1, ESU10987.1, ESU11460.1	jgi|Golor4|2937503|estExt_Genewise1.C_Scaffold_112_t10282, jgi|Golor4|4145750|fgenesh1_pg.Scaffold_6_#_185, jgi|Golor4|4153270|fgenesh1_pg.Scaffold_120_#_175, jgi|Golor4|5070269|fgenesh1_kg.Scaffold_118_#_30939_#_TRINITY_DN34425_c1_g1_i2	XP_007403633.1, XP_007404030.1, XP_007407826.1, XP_007412644.1, XP_007417077.1, XP_007418703.1	EEU40840.1, EEU42757.1, EEU43064.1	XP_956002.2, XP_956319.3, XP_956597.1	PARAU_09776	XP_001907764.1, XP_001909136.1, XP_001910030.1	EFP74436.1, EFP75268.1, EFP80650.1, EFP80710.1, EFP81316.1, EFP81320.1	TLD05147.1, TLD05899.1, TLD16789.1	EHA48177.1, EHA50976.1, EHA52151.1	APA13001.1, APA15031.1, APA15588.1	KEY64137.1, KEY67174.1	CCG82581.1, CCG83897.1	KIS69375.1	KUI64707.1, KUI68436.1, KUI73606.1	EGY14707.1, EGY20407.1
OG0000156	OR1_6219.t1, OR1_7056.t1	CAD6505956.1	XP_001548354.1, XP_001557898.1, XP_001560604.1	EAQ84770.1, EAQ84925.1, EAQ88630.1	EFQ33554.1, EFQ33727.1, EFQ34345.1	KAF3761749.1, KAF3762001.1, KAF3766864.1	POS68891.1, POS69268.1, POS78415.1	RKF54908.1, RKF66007.1	POS88050.1	ESU08880.1, ESU15081.1, ESU16100.1	jgi|Golor4|5334984|estExt_fgenesh1_pg.C_Scaffold_115_t10352, jgi|Golor4|581215|CE581214_38638	XP_007408145.1, XP_007415113.1, XP_007416475.1	EEU38937.1, EEU40121.1, EEU40123.1, EEU40475.1, EEU47191.1	XP_958712.1, XP_960422.1, XP_960520.1	PARAU_03422, PARAU_10040, PARAU_11320, PARAU_11577	XP_001903311.1, XP_001905799.1, XP_001905889.1	EFP83789.1, EFP85226.1	TLD04015.1, TLD04507.1, TLD16123.1	EHA47977.1, EHA51267.1, EHA52423.1	APA06950.1, APA07920.1, APA12776.1	KEY66887.1, KEY67795.1, KEY69142.1	CCG81981.1, CCG83201.1, CCG84697.1	KIS69380.1, KIS70685.1, KIS71181.1	KUI64199.1, KUI69914.1, KUI69959.1	EGY16982.1, EGY17086.1, EGY17949.1, EGY18564.1, EGY23519.1
OG0000157												XP_007407519.1					EFP76301.2, EFP76395.1, EFP76627.1, EFP77708.2, EFP78058.2, EFP78113.2, EFP78268.2, EFP78269.1, EFP78342.2, EFP78343.1, EFP78356.2, EFP78431.2, EFP79279.1, EFP79534.1, EFP79573.1, EFP79802.1, EFP79914.1, EFP80315.2, EFP80488.2, EFP80809.1, EFP80854.1, EFP81551.2, EFP82249.2, EFP82798.2, EFP83456.2, EFP83625.1, EFP83854.1, EFP83933.2, EFP84278.2, EFP84450.2, EFP84461.2, EFP84476.1, EFP84965.2, EFP…
OG0000158	OR1_1152.t1, OR1_3455.t1	CAD6504479.1	XP_001548479.1, XP_001558280.1, XP_001560194.2, XP_024549070.1, XP_024550704.1, XP_024553465.1	EAQ83511.1, EAQ83514.1, EAQ86408.1, EAQ88543.1	EFQ28478.1, EFQ35643.1, EFQ35645.1	KAF3761352.1, KAF3764121.1, KAF3764454.1, KAF3765608.1	POS68911.1, POS69285.1, POS69543.1, POS69789.1, POS70558.1, POS70706.1, POS74881.1, POS79138.1	RKF63067.1	POS84740.1	ESU07905.1, ESU10208.1, ESU17045.1	jgi|Golor4|2908698|e_gw1.6.784.1, jgi|Golor4|5407450|gm4.35256_g	XP_007415574.1	EEU39404.1, EEU44032.1, EEU45598.1	XP_011393608.1, XP_958412.2	PARAU_05168, PARAU_10546, PARAU_10547	XP_001903572.1, XP_001908980.1	EFP89197.2, EFP90602.2, EFP90603.2	TLD03868.1, TLD06017.1, TLD16863.1, TLD17808.1	EHA47938.1, EHA48426.1, EHA51477.1, EHA51668.1	APA11538.1, APA13673.1, APA13826.1, APA15858.1, APA15893.1	KEY67758.1, KEY72085.1	CCG82474.1	KIS66028.1	KUI65689.1, KUI69965.1, KUI70969.1, KUI73558.1	EGY14896.1
OG0000159	OR1_2053.t1		XP_001547173.1, XP_001551018.1, XP_001557527.1, XP_024551710.1	EAQ85748.1, EAQ87696.1	EFQ25389.1, EFQ25730.1, EFQ32342.1, EFQ34160.1, EFQ35327.1	KAF3760656.1	POS68634.1, POS71962.1, POS73228.1, POS74358.1, POS80447.1	RKF54757.1, RKF58106.1, RKF58331.1	POS81769.1, POS82078.1, POS82117.1, POS82190.1, POS82591.1, POS88077.1	ESU09782.1, ESU13897.1, ESU16688.1, ESU16996.1, ESU17653.1	jgi|Golor4|1039410|CE1039409_147846, jgi|Golor4|982191|CE982190_97102		EEU35139.1, EEU35177.1, EEU35182.1, EEU36500.1, EEU37231.1, EEU37814.1, EEU44021.1, EEU45380.1, EEU45577.1	XP_960810.1	PARAU_11591	XP_001912085.1		TLD03477.1, TLD08521.1, TLD09957.1, TLD16645.1	EHA47822.1, EHA49229.1, EHA51598.1, EHA56545.1	APA08915.1, APA12366.1, APA14296.1	KEY64615.1, KEY66082.1, KEY66856.1, KEY67557.1, KEY74670.1, KEY74935.1	CCG82497.1		KUI68960.1, KUI70303.1, KUI70896.1, KUI72280.1, KUI72573.1	EGY13528.1, EGY16237.1
OG0000160	OR1_3756.t1, OR1_7072.t1, OR1_7267.t1, OR1_8399.t1	CAD6504854.1	XP_001545462.1, XP_001551865.2, XP_024547387.1, XP_024553409.1, XP_024553591.1	EAQ88980.1, EAQ89415.1	EFQ29645.1, EFQ29679.1, EFQ31841.1, EFQ31906.1, EFQ34287.1, EFQ34288.1, EFQ34292.1, EFQ36488.1, EFQ36492.1, EFQ36601.1, EFQ36607.1	KAF3760041.1, KAF3761724.1, KAF3761725.1, KAF3761727.1, KAF3763254.1, KAF3765271.1, KAF3766875.1, KAF3767315.1, KAF3768853.1	POS68589.1, POS70234.1, POS70671.1, POS70777.1, POS72053.1, POS72492.1, POS75824.1, POS76108.1, POS76792.1, POS77077.1, POS81183.1							XP_011395387.1, XP_959741.2		XP_001903646.1		TLD03648.1, TLD03939.1, TLD06291.1, TLD06294.1, TLD09218.1, TLD09225.1, TLD15625.1	EHA45781.1, EHA46966.1, EHA49242.1, EHA50187.1, EHA50194.1, EHA51655.1	APA08443.1, APA11826.1, APA14389.1	KEY74797.1			KUI64381.1, KUI69769.1, KUI71899.1, KUI72019.1	EGY17034.1, EGY17438.1, EGY23220.1, EGY23617.1
OG0000161	OR1_7780.t1		XP_024548303.1, XP_024550746.1	EAQ83150.1, EAQ85307.1, EAQ85308.1, EAQ87592.1	EFQ25683.1, EFQ25723.1, EFQ25724.1, EFQ30168.1	KAF3760958.1, KAF3765539.1, KAF3765541.1, KAF3766480.1, KAF3766599.1, KAF3766601.1, KAF3769385.1, KAF3769386.1, KAF3769608.1, KAF3769610.1	POS72813.1, POS73696.1, POS77582.1, POS77788.1, POS80462.1			ESU07549.1, ESU14046.1, ESU14049.1, ESU15578.1			EEU33873.1, EEU34291.1, EEU35231.1, EEU35787.1, EEU36261.1, EEU36747.1, EEU37177.1, EEU37251.1, EEU42232.1, EEU42400.1, EEU43597.1, EEU47187.1	XP_001728179.1, XP_961942.2		XP_001906254.1, XP_001907709.1, XP_001910306.1, XP_001912330.1, XP_001912331.1, XP_003437470.1, XP_003437472.1		TLD07592.1, TLD13049.1, TLD13051.1	EHA54231.1, EHA54236.1	APA11670.1	KEY64229.1, KEY68222.1, KEY69072.1, KEY72613.1, KEY73463.1			KUI67087.1, KUI68531.1, KUI69218.1, KUI69597.1, KUI72850.1, KUI74351.1, KUI74489.1	EGY17044.1, EGY19001.1
OG0000162	OR1_1351.t1		XP_001549005.2, XP_001550723.1, XP_001558116.1, XP_024551251.1	EAQ83414.1, EAQ83625.1, EAQ87490.1	EFQ30543.1, EFQ35403.1, EFQ36809.1	KAF3762952.1, KAF3763164.1, KAF3764156.1, KAF3765355.1, KAF3766680.1, KAF3767812.1	POS69017.1, POS70593.1, POS72955.1, POS73085.1, POS74528.1, POS74653.1, POS75607.1	RKF60571.1	POS87022.1	ESU07660.1, ESU09822.1	jgi|Golor4|5320221|fgenesh1_pm.Scaffold_3_#_79, jgi|Golor4|5326979|fgenesh1_pm.Scaffold_119_#_387		EEU35093.1, EEU36608.1, EEU37742.1, EEU39997.1, EEU40056.1, EEU40757.1	XP_962420.1, XP_965604.1	PARAU_08815	XP_001905627.1, XP_003437218.1		TLD05990.1, TLD10254.1, TLD15460.1, TLD16752.1	EHA48903.1, EHA51362.1, EHA52498.1, EHA56946.1	APA07002.1, APA12965.1	KEY64665.1, KEY64670.1, KEY67013.1, KEY68856.1, KEY68921.1, KEY69114.1, KEY69231.1, KEY69446.1, KEY73205.1, KEY73208.1	CCG81194.1	KIS66155.1	KUI68649.1, KUI69407.1, KUI73081.1, KUI73217.1	EGY16607.1, EGY23426.1, EGY23529.1
OG0000163	OR1_3058.t1, OR1_3282.t1	CAD6498695.1, CAD6499254.1, CAD6500558.1	XP_001548662.1, XP_001560816.1	EAQ83892.1, EAQ90928.1	EFQ28676.1, EFQ33463.1	KAF3765922.1, KAF3770312.1	POS71174.1, POS73313.1	RKF54197.1, RKF60010.1, RKF65912.1	POS82460.1, POS84963.1, POS87983.1	ESU08062.1, ESU08828.1	jgi|Golor4|1161285|CE1161284_6354, jgi|Golor4|2223415|CE2223414_4688, jgi|Golor4|4244070|fgenesh1_kg.Scaffold_3_#_13615_#_TRINITY_DN26989_c0_g1_i5, jgi|Golor4|4693832|fgenesh1_kg.Scaffold_112_#_12473_#_TRINITY_DN34425_c2_g1_i4, jgi|Golor4|5070271|fgenesh1_kg.Scaffold_118_#_30941_#_TRINITY_DN34425_c2_g1_i4, jgi|Golor4|5118377|fgenesh1_kg.Scaffold_119_#_38317_#_TRINITY_DN26989_c0_g1_i5	XP_007403628.1, XP_007404026.1, XP_007404578.1, XP_007407863.1, XP_007412543.1, XP_007413791.1, XP_007418696.1	EEU39184.1, EEU42553.1	XP_956003.1, XP_956658.1		XP_001908234.1, XP_001910031.1	EFP74437.1, EFP75269.1, EFP75972.1, EFP79779.1, EFP81317.1, EFP81319.2, EFP85127.1, EFP85681.1	TLD03292.1, TLD05900.1, TLD16664.1	EHA46769.1, EHA48178.1, EHA50803.1	APA08050.1, APA15589.1	KEY64138.1, KEY67283.1	CCG81739.1, CCG82819.1	KIS66257.1, KIS67860.1, KIS69374.1	KUI64999.1, KUI72068.1, KUI73885.1	EGY15441.1, EGY20406.1
OG0000164	OR1_5667.t1		XP_001555342.2, XP_001559006.1	EAQ82928.1, EAQ83729.1, EAQ84780.1, EAQ85262.1, EAQ92005.1	EFQ26761.1, EFQ34437.1	KAF3761754.1, KAF3763002.1, KAF3763900.1, KAF3764092.1, KAF3765993.1, KAF3769425.1, KAF3771152.1	POS69447.1, POS69688.1, POS70086.1, POS71569.1, POS73578.1, POS74238.1, POS75040.1, POS75389.1			ESU07095.1, ESU09992.1, ESU15399.1, ESU15438.1, ESU17028.1			EEU34016.1, EEU34711.1, EEU36316.1, EEU36767.1, EEU37135.1, EEU37584.1, EEU37699.1, EEU37985.1, EEU39214.1, EEU42163.1, EEU43163.1, EEU44029.1, EEU45325.1, EEU46709.1	XP_956085.2	PARAU_07510, PARAU_10527	XP_001905657.1, XP_001906222.1, XP_001911463.1, XP_001911489.1, XP_001911588.1		TLD05519.1, TLD07773.1	EHA53206.1	APA05859.1, APA08465.1	KEY64588.1, KEY71246.1, KEY71720.1, KEY71920.1		KIS69663.1	KUI65981.1, KUI71294.1, KUI73259.1, KUI73865.1, KUI73926.1	EGY14292.1, EGY16157.1, EGY23554.1
OG0000165			XP_001549882.1, XP_001553903.1, XP_024553617.1	EAQ84421.1, EAQ85038.1, EAQ85424.1, EAQ85574.1, EAQ85645.1, EAQ90167.1, EAQ90300.1	EFQ27361.1, EFQ28025.1, EFQ33110.1, EFQ33656.1, EFQ33826.1, EFQ34908.1, EFQ35868.1, EFQ36064.1	KAF3762102.1, KAF3764181.1	POS68733.1, POS68750.1, POS68759.1, POS72028.1, POS76297.1			ESU09098.1, ESU09470.1, ESU09632.1, ESU12855.1, ESU15667.1			EEU34243.1, EEU36177.1, EEU36749.1, EEU37837.1, EEU38439.1, EEU46614.1	XP_964368.2	PARAU_12467	XP_001903683.1, XP_001912739.1, XP_001912740.1		TLD03544.1, TLD06393.1, TLD13649.1, TLD15922.1	EHA48941.1, EHA49527.1, EHA51872.1, EHA55323.1	APA08232.1, APA08334.1, APA12989.1	KEY64175.1, KEY64530.1, KEY64736.1, KEY70210.1, KEY73846.1, KEY73904.1, KEY74567.1, KEY74786.1		KIS70847.1	KUI67155.1, KUI69887.1, KUI70308.1	EGY15144.1, EGY16510.1, EGY20184.1, EGY22460.1, EGY22536.1, EGY23653.1
OG0000166				EAQ82858.1, EAQ83592.1, EAQ91626.1, EAQ91846.1, EAQ91892.1, EAQ91932.1				RKF55749.1, RKF60455.1, RKF60459.1, RKF61289.1, RKF61455.1, RKF61524.1, RKF62548.1, RKF65906.1	POS81609.1, POS81713.1, POS81768.1, POS81795.1, POS82075.1, POS82147.1, POS82244.1, POS82415.1, POS82418.1, POS82477.1, POS82721.1, POS82824.1, POS83049.1, POS83280.1, POS84449.1, POS85141.1, POS85249.1, POS85439.1, POS85440.1, POS85469.1, POS85644.1, POS86287.1, POS86901.1, POS87232.1, POS88122.1, POS88265.1		jgi|Golor4|1211097|CE1211096_1073, jgi|Golor4|4381589|fgenesh1_kg.Scaffold_7_#_8599_#_TRINITY_DN36509_c4_g8_i1, jgi|Golor4|4505904|fgenesh1_kg.Scaffold_9_#_6517_#_TRINITY_DN11768_c0_g2_i1, jgi|Golor4|4708721|fgenesh1_kg.Scaffold_112_#_27362_#_TRINITY_DN35349_c0_g11_i1, jgi|Golor4|4775536|fgenesh1_kg.Scaffold_113_#_18645_#_TRINITY_DN35099_c0_g11_i1, jgi|Golor4|4823170|fgenesh1_kg.Scaffold_113_#_66…							TLD10748.1		APA06573.1	KEY75239.1			KUI66958.1	EGY23394.1
OG0000167												XP_007403521.1, XP_007403576.1, XP_007403964.1, XP_007403981.1, XP_007404227.1, XP_007404267.1, XP_007404488.1, XP_007404816.1, XP_007405108.1, XP_007405404.1, XP_007405480.1, XP_007405866.1, XP_007406544.1, XP_007407363.1, XP_007407509.1, XP_007407748.1, XP_007407779.1, XP_007407804.1, XP_007407932.1, XP_007408258.1, XP_007408376.1, XP_007408426.1, XP_007408932.1, XP_007409094.1, XP_007409461.1,…
OG0000168	OR1_9.t1		XP_001547954.1, XP_001558008.1, XP_024547454.1	EAQ84155.1, EAQ85617.1, EAQ88515.1, EAQ88616.1, EAQ89463.1, EAQ91894.1, EAQ93743.1, EAQ93832.1, EAQ93839.1	EFQ27243.1, EFQ27362.1, EFQ27481.1, EFQ30204.1, EFQ30380.1, EFQ34818.1	KAF3761381.1, KAF3763344.1, KAF3765394.1, KAF3770581.1	POS69781.1, POS72045.1, POS75807.1, POS76910.1			ESU07357.1, ESU09578.1, ESU17749.1			EEU34609.1, EEU38330.1, EEU45262.1	XP_957450.3, XP_964145.1	PARAU_12415	XP_001903201.1, XP_001905189.1, XP_001909851.1, XP_001910545.1, XP_001912169.1, XP_001912252.1		TLD05002.1, TLD08345.1, TLD15677.1, TLD16043.1	EHA49604.1, EHA50618.1, EHA53393.1, EHA55850.1, EHA55927.1	APA12709.1, APA13598.1, APA15996.1	KEY64712.1, KEY70117.1, KEY71309.1, KEY71969.1, KEY74524.1, KEY74799.1, KEY74963.1		KIS70264.1	KUI65034.1, KUI72016.1	EGY14130.1, EGY15311.1, EGY22352.1, EGY23604.1, EGY23605.1
OG0000169	OR1_1637.t1, OR1_7352.t1		XP_001552330.2, XP_001560008.1, XP_024547345.1, XP_024547370.1, XP_024547964.1, XP_024549286.1, XP_024551249.1, XP_024551250.1	EAQ87016.1, EAQ88990.1, EAQ92208.1	EFQ25417.1, EFQ31097.1, EFQ31124.1, EFQ31361.1, EFQ31801.1, EFQ33278.1	KAF3761158.1, KAF3763764.1, KAF3765420.1, KAF3765668.1, KAF3768092.1, KAF3769982.1	POS68691.1, POS69136.1, POS71525.1, POS75111.1, POS80114.1, POS80263.1	RKF58885.1	POS84826.1	ESU08592.1, ESU09513.1, ESU10616.1, ESU11357.1, ESU12468.1			EEU37764.1, EEU43301.1, EEU43445.1, EEU46234.1	XP_956403.2, XP_959706.3, XP_963379.3	PARAU_03505, PARAU_06172	XP_001908442.1, XP_001909865.1, XP_001912238.1, XP_001929739.1		TLD16880.1, TLD17201.1	EHA50833.1, EHA52372.1	APA08380.1, APA08908.1, APA09980.1, APA10100.1, APA14324.1, APA14373.1	KEY64300.1, KEY64378.1			KUI69712.1, KUI72107.1, KUI74432.1	EGY16476.1, EGY17402.1, EGY19125.1
OG0000170	OR1_2337.t1, OR1_4114.t1	CAD6501693.1, CAD6504653.1	XP_001553849.1, XP_024554013.1, XP_024554014.1, XP_024554015.1, XP_024554016.1, XP_024554017.1, XP_024554018.1, XP_024554019.1, XP_024554020.1, XP_024554021.1, XP_024554022.1, XP_024554023.1, XP_024554024.1	EAQ88553.1, EAQ89010.1	EFQ28643.1, EFQ33738.1	KAF3767023.1, KAF3769667.1	POS79163.1, POS81457.1	RKF62133.1, RKF63782.1	POS83680.1, POS85160.1	ESU07900.1, ESU07952.1	jgi|Golor4|1723868|CE1723867_32158, jgi|Golor4|4146834|fgenesh1_pg.Scaffold_8_#_243, jgi|Golor4|4219560|fgenesh1_kg.Scaffold_1_#_64971_#_TRINITY_DN30466_c0_g1_i2, jgi|Golor4|4285265|fgenesh1_kg.Scaffold_5_#_7355_#_TRINITY_DN30466_c0_g1_i2	XP_007405911.1, XP_007405912.1, XP_007407128.1, XP_007411343.1, XP_007412140.1, XP_007416340.1	EEU35555.1, EEU38992.1, EEU39573.1	XP_011393887.1, XP_011393888.1, XP_958408.1	PARAU_07203, PARAU_11084	XP_001908431.1, XP_001909027.1	EFP78909.1, EFP90946.1	TLD03945.1, TLD13618.1	EHA47887.1, EHA54047.1	APA13271.1, APA15334.1	KEY67308.1, KEY67752.1	CCG81953.1, CCG84594.1	KIS67047.1, KIS71977.1	KUI64431.1, KUI64618.1	EGY14827.1, EGY17095.1
OG0000171	OR1_2566.t1, OR1_2566.t2	CAD6500259.1	XP_001555698.2, XP_024552402.1, XP_024552815.1	EAQ85861.1, EAQ87029.1, EAQ91934.1	EFQ29833.1, EFQ30138.1, EFQ32895.1, EFQ33627.1, EFQ34161.1, EFQ34594.1, EFQ34923.1	KAF3768075.1, KAF3768203.1, KAF3769736.1, KAF3770757.1	POS69335.1, POS72329.1, POS74092.1, POS76067.1, POS78407.1	RKF65437.1	POS81944.1	ESU09886.1, ESU10469.1, ESU13429.1, ESU15443.1	jgi|Golor4|2913850|e_gw1.10.501.1, jgi|Golor4|2926366|e_gw1.121.530.1	XP_007406515.1	EEU35153.1, EEU37267.1, EEU37620.1, EEU42173.1, EEU44708.1	XP_956068.2, XP_963599.1		XP_001904457.1, XP_001905138.1, XP_001906813.1, XP_001911820.1	EFP85451.2	TLD08949.1, TLD11225.1, TLD13046.1, TLD17761.1	EHA52619.1, EHA56020.1, EHA56113.1, EHA58436.1	APA08595.1, APA10098.1, APA13283.1, APA16014.1	KEY66780.1, KEY67748.1, KEY70487.1, KEY71923.1	CCG84806.1	KIS66047.1	KUI64578.1, KUI68535.1, KUI73365.1	EGY15322.1, EGY17461.1
OG0000172	OR1_3218.t1, OR1_4275.t1, OR1_4959.t1	CAD6500144.1	XP_024546002.1, XP_024548293.1, XP_024552331.1	EAQ84286.1, EAQ88422.1	EFQ30652.1, EFQ33015.1, EFQ35177.1	KAF3762590.1, KAF3763241.1, KAF3763896.1, KAF3765992.1, KAF3767084.1	POS68745.1, POS79494.1, POS81088.1	RKF56395.1, RKF59828.1	POS83612.1, POS83709.1	ESU09179.1, ESU10203.1, ESU16354.1, ESU17602.1, ESU18040.1	jgi|Golor4|164173|CE164172_38244, jgi|Golor4|2960467|estExt_Genewise1Plus.C_Scaffold_112_t30404, jgi|Golor4|5320660|fgenesh1_pm.Scaffold_5_#_210, jgi|Golor4|5326245|fgenesh1_pm.Scaffold_116_#_466	XP_007407231.1, XP_007408615.1	EEU40300.1, EEU41313.1, EEU42328.1	XP_011393604.1, XP_011393605.1, XP_962457.1	PARAU_09004	XP_001903448.1, XP_001903498.1	EFP84543.1, EFP86682.1, EFP86683.2, EHS64539.1	TLD08938.1, TLD16190.1	EHA47307.1, EHA50698.1	APA12542.1, APA13189.1	KEY66063.1, KEY69518.1, KEY70216.1, KEY74185.1, KEY74650.1	CCG81192.1, CCG83496.1	KIS67463.1, KIS72177.1	KUI68644.1, KUI72065.1, KUI73864.1	EGY17576.1, EGY20213.1, EGY20540.1
OG0000173	OR1_8609.t1, OR1_8609.t2	CAD6499312.1	XP_001547305.1, XP_001559346.1, XP_024546983.1, XP_024552312.1	EAQ85404.1, EAQ86818.1, EAQ88586.1	EFQ29911.1, EFQ30043.1, EFQ33925.1, EFQ34801.1	KAF3762849.1, KAF3766421.1, KAF3766610.1	POS73152.1, POS78473.1, POS78915.1	RKF55736.1	POS83812.1	ESU06800.1, ESU10582.1, ESU17450.1	jgi|Golor4|4366528|fgenesh1_kg.Scaffold_6_#_36921_#_TRINITY_DN35491_c1_g1_i2, jgi|Golor4|5193474|fgenesh1_kg.Scaffold_120_#_44175_#_TRINITY_DN35491_c1_g1_i2	XP_007410073.1, XP_007410074.1, XP_007410075.1, XP_007418810.1, XP_007418811.1, XP_007418818.1, XP_007418821.1, XP_007418827.1, XP_007418911.1, XP_007418912.1	EEU35973.1, EEU36813.1, EEU36895.1, EEU38345.1, EEU38888.1, EEU43954.1	XP_001728130.2, XP_956467.2		XP_001903140.1, XP_001903265.1, XP_001909406.1	EFP88926.1	TLD08943.1, TLD15854.1	EHA47596.1	APA07879.1, APA12536.1, APA13259.1	KEY64222.1, KEY67768.1, KEY69089.1, KEY70378.1, KEY72936.1	CCG81033.1	KIS65672.1, KIS68016.1, KIS69638.1	KUI67090.1, KUI69592.1	EGY16935.1, EGY16949.1, EGY20014.1
OG0000174			XP_001552812.2, XP_024546743.1, XP_024547146.1, XP_024547425.1, XP_024549186.1, XP_024550038.1, XP_024553033.1, XP_024553593.1		EFQ32908.1, EFQ33829.1, EFQ34524.1	KAF3762421.1, KAF3762692.1, KAF3763906.1	POS76506.1, POS76924.1, POS77174.1			ESU07031.1, ESU12971.1, ESU13140.1, ESU14024.1, ESU15086.1, ESU17719.1			EEU33598.1, EEU33861.1, EEU34279.1, EEU35158.1, EEU36237.1, EEU36572.1, EEU37329.1, EEU37734.1, EEU40604.1, EEU40611.1, EEU41350.1, EEU44049.1, EEU45340.1, EEU45694.1, EEU46068.1, EEU46441.1, EEU48916.1, EEU49040.1			XP_001905981.1		TLD05417.1, TLD09987.1, TLD12965.1	EHA58189.1	APA06209.1, APA06404.1, APA08971.1	KEY63920.1, KEY64115.1, KEY66068.1, KEY68207.1, KEY70592.1, KEY71296.1, KEY71444.1, KEY71691.1, KEY74420.1, KEY74474.1, KEY74674.1		KIS68910.1, KIS70678.1	KUI66458.1, KUI66786.1	EGY14249.1, EGY18356.1, EGY18626.1, EGY21550.1, EGY22764.1
OG0000175	OR1_7309.t1		XP_024546558.1, XP_024547130.1, XP_024548959.1	EAQ83187.1, EAQ90093.1	EFQ30208.1, EFQ32431.1, EFQ32633.1, EFQ34546.1, EFQ35426.1	KAF3761890.1, KAF3763441.1, KAF3769148.1	POS74741.1, POS79322.1, POS80111.1		POS81732.1	ESU07112.1, ESU07692.1, ESU07701.1, ESU07833.1, ESU09971.1, ESU16150.1		XP_007412692.1	EEU36761.1, EEU36794.1, EEU37325.1, EEU37455.1, EEU37931.1, EEU38294.1, EEU38441.1, EEU39249.1, EEU40586.1, EEU41673.1, EEU42661.1, EEU42884.1, EEU43565.1	XP_960480.1	PARAU_03558, PARAU_05906	XP_001904793.1, XP_001905735.1	EFP85257.2	TLD07254.1, TLD14287.1, TLD15618.1, TLD17063.1	EHA46347.1, EHA50304.1, EHA52316.1, EHA53469.1	APA06789.1, APA09499.1, APA14030.1	KEY73138.1, KEY75170.1	CCG83447.1	KIS68302.1, KIS68435.1	KUI66269.1, KUI69210.1	EGY14884.1, EGY16150.1, EGY16205.1, EGY18217.1, EGY21297.1, EGY21908.1
OG0000176			XP_024553433.1	EAQ85634.1, EAQ85680.1, EAQ86353.1, EAQ88771.1, EAQ90408.1	EFQ25113.1, EFQ26749.1, EFQ36453.1	KAF3769414.1	POS70106.1, POS71189.1, POS71759.1, POS71930.1, POS72633.1, POS73516.1, POS74218.1, POS75546.1, POS77421.1, POS77589.1, POS78414.1			ESU07931.1, ESU17566.1			EEU33492.1, EEU34621.1, EEU35146.1, EEU35232.1, EEU37169.1, EEU37268.1, EEU39523.1, EEU47043.1	XP_958119.1, XP_959099.1, XP_962743.1, XP_962746.1	PARAU_06770	XP_001905446.1, XP_001912232.1		TLD07513.1, TLD08322.1, TLD13135.1	EHA47045.1, EHA58410.1	APA07397.1, APA12528.1, APA12741.1, APA13865.1	KEY65993.1, KEY68598.1, KEY69293.1, KEY71200.1, KEY72069.1, KEY73164.1, KEY74392.1, KEY74470.1			KUI63780.1, KUI70243.1	EGY14305.1, EGY19378.1, EGY19670.1, EGY19672.1, EGY20510.1, EGY20895.1, EGY21112.1, EGY21127.1, EGY21924.1, EGY22242.1, EGY23809.1
OG0000177											jgi|Golor4|1049062|CE1049061_490, jgi|Golor4|1869604|CE1869603_286, jgi|Golor4|4244598|fgenesh1_kg.Scaffold_3_#_14143_#_TRINITY_DN30766_c5_g5_i2, jgi|Golor4|4250324|fgenesh1_kg.Scaffold_3_#_19869_#_TRINITY_DN33863_c12_g20_i1, jgi|Golor4|4251549|fgenesh1_kg.Scaffold_3_#_21094_#_TRINITY_DN36625_c4_g6_i1, jgi|Golor4|4306450|fgenesh1_kg.Scaffold_5_#_28540_#_TRINITY_DN33500_c4_g2_i1, jgi|Golor4|433865…
OG0000178	OR1_6473.t1, OR1_6473.t2, OR1_84.t1	CAD6499859.1, CAD6499862.1, CAD6499865.1, CAD6499868.1, CAD6499869.1, CAD6499872.1, CAD6499888.1	XP_001546666.1, XP_001553039.1	EAQ87978.1, EAQ89384.1	EFQ33132.1, EFQ33797.1, EFQ33966.1	KAF3760909.1, KAF3767497.1, KAF3769342.1, KAF3771331.1	POS71316.1, POS75559.1, POS78460.1, POS78492.1	RKF62013.1	POS82091.1, POS84431.1, POS86819.1	ESU08425.1	jgi|Golor4|4340029|fgenesh1_kg.Scaffold_6_#_10422_#_TRINITY_DN33460_c1_g1_i2, jgi|Golor4|4342816|fgenesh1_kg.Scaffold_6_#_13209_#_TRINITY_DN33460_c1_g1_i2, jgi|Golor4|4342967|fgenesh1_kg.Scaffold_6_#_13360_#_TRINITY_DN33460_c1_g1_i2, jgi|Golor4|4343195|fgenesh1_kg.Scaffold_6_#_13588_#_TRINITY_DN33460_c1_g1_i2, jgi|Golor4|4343874|fgenesh1_kg.Scaffold_6_#_14267_#_TRINITY_DN33460_c1_g1_i6, jgi|Golor…	XP_007408174.1, XP_007416862.1, XP_007416873.1, XP_007416876.1	EEU44005.1	XP_962708.1	PARAU_05735, PARAU_05976, PARAU_06011, PARAU_09155, PARAU_10349, PARAU_11552, PARAU_11553, PARAU_12146, PARAU_12454	XP_001910299.1	EFP87539.1	TLD03187.1, TLD06496.1, TLD13272.1	EHA47992.1, EHA55472.1	APA11248.1, APA11522.1	KEY68425.1, KEY72797.1	CCG83311.1		KUI65984.1, KUI71085.1	EGY17069.1, EGY20084.1
OG0000179		CAD6505259.1	XP_024551302.1	EAQ83682.1, EAQ84381.1, EAQ85604.1	EFQ25677.1, EFQ30175.1, EFQ30896.1	KAF3764129.1	POS70276.1, POS72761.1, POS74329.1	RKF65560.1	POS83273.1	ESU06034.1, ESU09906.1, ESU09925.1, ESU10318.1, ESU10339.1, ESU10340.1, ESU10341.1, ESU14878.1, ESU15341.1, ESU15394.1, ESU17257.1, ESU17335.1, ESU17463.1, ESU18202.1	jgi|Golor4|5322245|fgenesh1_pm.Scaffold_8_#_502, jgi|Golor4|5328397|fgenesh1_pm.Scaffold_123_#_482		EEU35453.1, EEU36311.1, EEU37070.1, EEU43798.1, EEU47305.1, EEU48299.1, EEU48863.1	XP_957384.1, XP_958219.1	PARAU_06241	XP_001903187.1, XP_001903652.1, XP_001904167.1, XP_001905571.1, XP_001910254.1, XP_001912791.1		TLD05560.1, TLD06952.1, TLD13930.1, TLD14183.1	EHA46130.1, EHA53404.1, EHA53544.1, EHA54197.1	APA10586.1	KEY68409.1, KEY68882.1, KEY69180.1, KEY70151.1, KEY70176.1, KEY70560.1, KEY73445.1, KEY74910.1, KEY75077.1				EGY14545.1, EGY15113.1, EGY16012.1
OG0000180	OR1_6377.t1, OR1_650.t1	CAD6503403.1, CAD6504360.1, CAD6504361.1	XP_001560963.1, XP_024547943.1, XP_024551676.1, XP_024553508.1	EAQ85078.1, EAQ88809.1, EAQ93199.1	EFQ29245.1, EFQ32588.1, EFQ33534.1, EFQ35122.1, EFQ36356.1	KAF3762479.1	POS71536.1, POS80870.1	RKF56419.1, RKF57895.1	POS84167.1, POS84884.1	ESU10758.1, ESU11615.1, ESU16121.1	jgi|Golor4|2913326|e_gw1.9.1011.1, jgi|Golor4|4149825|fgenesh1_pg.Scaffold_113_#_413, jgi|Golor4|4150116|fgenesh1_pg.Scaffold_113_#_704, jgi|Golor4|4544569|fgenesh1_kg.Scaffold_9_#_45182_#_TRINITY_DN31307_c0_g1_i3, jgi|Golor4|4797072|fgenesh1_kg.Scaffold_113_#_40181_#_TRINITY_DN31307_c0_g1_i7, jgi|Golor4|594152|CE594151_1229		EEU40482.1, EEU41530.1, EEU43181.1, EEU47168.1, EEU49020.1	XP_958631.3, XP_964823.2, XP_964932.3	PARAU_08259, PARAU_09046	XP_001906084.1, XP_001907260.1, XP_001912783.1, XP_001913029.1, XP_003437462.1		TLD05775.1, TLD11409.1, TLD13239.1	EHA48844.1, EHA54742.1, EHA56312.1	APA06008.1, APA06690.1, APA08416.1, APA13785.1	KEY69159.1, KEY70360.1			KUI66030.1, KUI69298.1, KUI74465.1	EGY20422.1, EGY21594.1, EGY23360.1
OG0000181	OR1_1113.t1	CAD6504702.1	XP_001548252.1, XP_001548254.1, XP_001549527.2, XP_001550953.1, XP_001550956.1, XP_001550958.1, XP_001551086.1, XP_001559296.1, XP_024547422.1, XP_024548661.1, XP_024548664.1	EAQ83557.1	EFQ31080.1, EFQ33031.1, EFQ35605.1, EFQ35938.1, EFQ36401.1, EFQ36606.1, EFQ36714.1	KAF3762726.1, KAF3762729.1, KAF3765269.1, KAF3767035.1	POS68590.1, POS68639.1, POS69323.1, POS70235.1, POS70691.1, POS70693.1, POS70914.1, POS72052.1, POS72493.1, POS72766.1, POS72767.1, POS72869.1, POS73876.1, POS76793.1, POS77564.1, POS78203.1	RKF53613.1	POS84307.1		jgi|Golor4|4216748|fgenesh1_kg.Scaffold_1_#_62159_#_TRINITY_DN28723_c1_g1_i1, jgi|Golor4|4288393|fgenesh1_kg.Scaffold_5_#_10483_#_TRINITY_DN28723_c1_g1_i1			XP_011395388.1, XP_956310.2	PARAU_07029			TLD04310.1, TLD04355.1, TLD04535.1, TLD04536.1, TLD07007.1, TLD09220.1, TLD09221.1, TLD09222.1, TLD09224.1	EHA51322.1, KYQ30542.1, KYQ30577.1	APA15022.1				KUI68148.1, KUI71321.1, KUI72151.1, KUI72152.1	EGY16511.1
OG0000182	OR1_2039.t1		XP_001551403.1, XP_001554464.1	EAQ84505.1, EAQ90354.1, EAQ91474.1, EAQ92032.1	EFQ25100.1, EFQ25692.1, EFQ27237.1, EFQ36566.1	KAF3762960.1	POS69253.1, POS70731.1, POS71424.1, POS71740.1, POS72362.1, POS73205.1, POS73400.1, POS74174.1, POS77000.1, POS78921.1			ESU07812.1, ESU09481.1, ESU10317.1, ESU10753.1, ESU16664.1, ESU17641.1			EEU34414.1, EEU34673.1, EEU36069.1, EEU36310.1, EEU38641.1, EEU38652.1, EEU42692.1, EEU43672.1, EEU44672.1, EEU45012.1	XP_959569.1		XP_001903765.1, XP_001905649.1		TLD17108.1	EHA51896.1		KEY64865.1, KEY66232.1, KEY66373.1, KEY67599.1, KEY71221.1, KEY72395.1, KEY73510.1, KEY73911.1, KEY74402.1, KEY74411.1, KEY75031.1			KUI72195.1, KUI74265.1	EGY13381.1, EGY15033.1, EGY15301.1, EGY16103.1, EGY16604.1, EGY17072.1, EGY18351.1, EGY19189.1, EGY19202.1, EGY21914.1
OG0000183	OR1_3558.t1, OR1_7576.t1, OR1_8367.t1	CAD6499455.1, CAD6502112.1	XP_001553169.1, XP_001556772.1, XP_024549163.1	EAQ84396.1, EAQ88493.1	EFQ32670.1, EFQ34040.1	KAF3760999.1, KAF3768582.1, KAF3768634.1, KAF3770482.1	POS69396.1, POS78526.1, POS80344.1, POS80478.1	RKF53593.1, RKF54501.1	POS83759.1, POS84037.1, POS86263.1, POS87948.1	ESU14235.1, ESU16141.1, ESU16524.1	jgi|Golor4|5323629|fgenesh1_pm.Scaffold_112_#_15, jgi|Golor4|5326577|fgenesh1_pm.Scaffold_118_#_308	XP_007403851.1	EEU37854.1, EEU40422.1, EEU45373.1	XP_011394114.1, XP_011394115.1, XP_960078.2, XP_964579.2	PARAU_05518, PARAU_11605	XP_001903673.1, XP_001904988.1, XP_001909058.1	EFP91451.1	TLD03759.1, TLD07128.1, TLD08805.1	EHA45925.1, EHA49457.1, EHA55932.1	APA07527.1, APA08777.1, APA14547.1	KEY66729.1, KEY73110.1	CCG83025.1, CCG83562.1	KIS67585.1	KUI65678.1, KUI72919.1, KUI73096.1, KUI74572.1	EGY15534.1, EGY16820.1, EGY19709.1
OG0000184	OR1_1715.t1, OR1_3184.t1, OR1_559.t1, OR1_6448.t1	CAD6506264.1	XP_001558465.2, XP_024552775.1	EAQ83698.1, EAQ85867.1, EAQ91739.1, EAQ92470.1, EAQ93408.1	EFQ26479.1, EFQ28236.1, EFQ28244.1	KAF3760584.1, KAF3760817.1, KAF3764806.1, KAF3765201.1	POS69345.1, POS72291.1, POS79326.1, POS81501.1	RKF54440.1	POS83143.1	ESU06280.1, ESU16558.1, ESU16587.1	jgi|Golor4|4264845|fgenesh1_kg.Scaffold_3_#_34390_#_TRINITY_DN33645_c1_g1_i1, jgi|Golor4|5138479|fgenesh1_kg.Scaffold_119_#_58419_#_TRINITY_DN33645_c1_g1_i1		EEU45056.1, EEU45067.1, EEU48519.1	XP_960843.3, XP_960916.2, XP_963235.1, XP_965241.1	PARAU_07807, PARAU_08075	XP_001904151.1, XP_001910920.1, XP_001911821.1, XP_001912657.1		TLD10118.1, TLD12287.1	EHA53728.1, EHA56984.1	APA07505.1, APA14710.1	KEY69968.1, KEY71041.1, KEY72922.1, KEY73710.1	CCG82890.1, CCG83291.1	KIS66389.1, KIS66686.1	KUI65518.1, KUI66257.1, KUI72590.1, KUI74125.1	EGY13361.1, EGY13368.1, EGY21810.1, EGY22930.1
OG0000185	OR1_2733.t1, OR1_674.t1	CAD6498657.1, CAD6501075.1, CAD6503297.1, CAD6503988.1	XP_024545909.1, XP_024546366.1, XP_024548711.1, XP_024553061.1	EAQ83640.1, EAQ93323.1	EFQ29285.1, EFQ33313.1	KAF3764940.1, KAF3769918.1	POS69622.1, POS75615.1	RKF56225.1, RKF61663.1, RKF65441.1	POS81870.1, POS82232.1, POS82368.1, POS84162.1, POS85487.1	ESU05819.1, ESU09202.1, ESU09378.1, ESU09389.1, ESU11550.1, ESU15574.1	jgi|Golor4|4147221|fgenesh1_pg.Scaffold_9_#_14, jgi|Golor4|4147222|fgenesh1_pg.Scaffold_9_#_15, jgi|Golor4|4329512|fgenesh1_kg.Scaffold_5_#_51602_#_TRINITY_DN32990_c0_g2_i4, jgi|Golor4|5039520|fgenesh1_kg.Scaffold_118_#_190_#_TRINITY_DN32990_c0_g2_i4, jgi|Golor4|5324746|fgenesh1_pm.Scaffold_113_#_619		EEU34588.1, EEU36948.1, EEU37419.1, EEU43216.1, EEU48544.1	XP_960090.1, XP_964278.3	PARAU_05407, PARAU_06057, PARAU_08327, PARAU_09454, PARAU_10023	XP_001904191.1, XP_001907867.1, XP_001912937.1		TLD12279.1, TLD12446.1	EHA53651.1, EHA54081.1	APA06852.1, APA07324.1, APA09978.1, APA16256.1	KEY74111.1		KIS71916.1	KUI64963.1, KUI65775.1	EGY21745.1
OG0000186	OR1_1329.t1, OR1_6000.t1		XP_001547522.1, XP_001549360.1, XP_001561155.2, XP_024548691.1, XP_024549166.1	EAQ85964.1	EFQ25656.1, EFQ26582.1, EFQ26583.1, EFQ32826.1, EFQ34767.1	KAF3761416.1, KAF3762715.1, KAF3762974.1, KAF3764272.1, KAF3764846.1, KAF3766627.1, KAF3766972.1, KAF3768630.1	POS70395.1, POS73560.1, POS75346.1, POS76259.1, POS77594.1, POS78051.1, POS78744.1			ESU09843.1, ESU13823.1, ESU17458.1			EEU36058.1, EEU36724.1, EEU38044.1, EEU41773.1, EEU48212.1	XP_962601.3				TLD07589.1, TLD07590.1, TLD09068.1	EHA46865.1, KYQ30458.1	APA06822.1, APA07091.1, APA08774.1, APA09914.1, APA10819.1	KEY66233.1, KEY72818.1, KEY74826.1	CCG82515.1		KUI66809.1, KUI67568.1, KUI68509.1, KUI69548.1, KUI70986.1	EGY14086.1, EGY15120.1, EGY15138.1, EGY16444.1, EGY16933.1, EGY16934.1, EGY19765.1, EGY21355.1, EGY22023.1
OG0000187	OR1_1712.t1, OR1_4117.t1		XP_001553248.2, XP_001553925.1, XP_024546270.1, XP_024546716.1, XP_024548201.1, XP_024548963.1, XP_024550573.1, XP_024550775.1, XP_024550788.1, XP_024551200.1	EAQ85848.1	EFQ35031.1, EFQ36698.1, EFQ36732.1, EFQ36765.1	KAF3760401.1, KAF3760421.1, KAF3760814.1, KAF3765290.1, KAF3767619.1	POS68709.1, POS68788.1, POS68935.1, POS70996.1, POS72417.1, POS77287.1, POS79624.1			ESU07504.1, ESU15204.1, ESU16560.1			EEU45433.1	XP_961225.1	PARAU_06428, PARAU_06429	XP_001907579.1, XP_001912076.1		TLD04624.1, TLD07281.1, TLD08601.1, TLD10119.1, TLD11190.1	EHA46810.1, EHA56045.1, EHA56986.1	APA07787.1, APA09491.1, APA10143.1, APA11369.1, APA11370.1, APA11371.1, APA11629.1, APA11630.1, APA11867.1, APA12063.1, APA13120.1	KEY69970.1, KEY71896.1, KEY73218.1			KUI67226.1, KUI70320.1, KUI71949.1, KUI72815.1	EGY13403.1
OG0000188	OR1_3477.t1, OR1_6855.t1, OR1_7224.t1		XP_001556989.1, XP_001558557.1, XP_024551795.1	EAQ84448.1, EAQ86285.1, EAQ91611.1, EAQ92084.1	EFQ32614.1, EFQ36674.1, EFQ36716.1, EFQ36806.1	KAF3765124.1, KAF3766141.1	POS68829.1, POS69594.1, POS69697.1, POS73806.1, POS75839.1, POS77613.1, POS79682.1, POS80604.1			ESU07765.1, ESU09784.1, ESU14366.1		XP_007406338.1, XP_007410400.1, XP_007410420.1, XP_007413777.1, XP_007417085.1	EEU38708.1, EEU47098.1	XP_011394793.1, XP_011394794.1	PARAU_10699, PARAU_12241	XP_001903860.1, XP_001910746.1, XP_001911466.1, XP_001911526.1	EFP74638.2, EFP84260.2, EFP85022.1, EFP86367.1, EFP93790.1	TLD04954.1, TLD15851.1, TLD17156.1, TLD17655.1	EHA51662.1, EHA51682.1, EHA52717.1, EHA53301.1	APA10583.1	KEY69778.1, KEY71234.1, KEY75021.1	CCG82228.1	KIS68115.1, KIS69141.1, KIS72423.1	KUI72246.1	EGY23338.1
OG0000189	OR1_5646.t1, OR1_8206.t1		XP_001553556.1, XP_024550311.1, XP_024550312.1, XP_024551834.1	EAQ90118.1	EFQ32620.1, EFQ34296.1	KAF3761777.1, KAF3768874.1	POS81223.1	RKF64908.1	POS86065.1	ESU08224.1, ESU16149.1	jgi|Golor4|2926769|e_gw1.122.35.1, jgi|Golor4|4148295|fgenesh1_pg.Scaffold_29_#_37	XP_007405157.1, XP_007405160.1, XP_007407077.1, XP_007408422.1, XP_007408509.1, XP_007410702.1, XP_007410703.1, XP_007410704.1, XP_007410705.1, XP_007417557.1	EEU39077.1, EEU40996.1	XP_957040.2, XP_960114.1, XP_965064.1	PARAU_04803	XP_001906545.1, XP_001910530.1	EFP81494.1, EFP86642.1, EFP88943.2, EFP90737.2, EFP90739.1, EFP92725.1, EHS62451.1	TLD05013.1, TLD07495.1, TLD09964.1	EHA45845.1, EHA53217.1, EHA56876.1	APA10977.1, APA14733.1	KEY67566.1, KEY73102.1	CCG80559.1, CCG83033.1, CCG83809.1, CCG84753.1, CCG84782.1	KIS67239.1, KIS71304.1	KUI69333.1, KUI74483.1	EGY19009.1, EGY21209.1, EGY23390.1
OG0000190		CAD6498791.1, CAD6499175.1, CAD6499225.1, CAD6499884.1, CAD6499987.1, CAD6500334.1, CAD6500378.1, CAD6500549.1, CAD6500595.1, CAD6500614.1, CAD6500741.1, CAD6500906.1, CAD6500912.1, CAD6500919.1, CAD6501012.1, CAD6501066.1, CAD6501270.1, CAD6501365.1, CAD6501587.1, CAD6501621.1, CAD6501637.1, CAD6501674.1, CAD6501760.1, CAD6501868.1, CAD6502315.1, CAD6502393.1, CAD6502403.1, CAD6502566.1, CAD6502…
OG0000191		CAD6499161.1, CAD6499414.1, CAD6499550.1, CAD6500089.1, CAD6500230.1, CAD6500266.1, CAD6500687.1, CAD6500689.1, CAD6500692.1, CAD6500734.1, CAD6501861.1, CAD6501906.1, CAD6501907.1, CAD6501917.1, CAD6501918.1, CAD6501925.1, CAD6501926.1, CAD6501927.1, CAD6501931.1, CAD6501933.1, CAD6501942.1, CAD6501948.1, CAD6501950.1, CAD6501951.1, CAD6501954.1, CAD6502009.1, CAD6502010.1, CAD6502018.1, CAD6502…
OG0000192												XP_007404420.1, XP_007404696.1, XP_007405055.1, XP_007405060.1, XP_007405183.1, XP_007405334.1, XP_007405870.1, XP_007405948.1, XP_007406038.1, XP_007406050.1, XP_007406752.1, XP_007406753.1, XP_007407046.1, XP_007407744.1, XP_007407828.1, XP_007407931.1, XP_007407963.1, XP_007408373.1, XP_007408374.1, XP_007408425.1, XP_007408448.1, XP_007408450.1, XP_007408451.1, XP_007408452.1, XP_007409162.1,…
OG0000193	OR1_523.t1		XP_024553305.1, XP_024553306.1, XP_024553339.1, XP_024553340.1, XP_024553882.1	EAQ90258.1, EAQ90272.1, EAQ90438.1, EAQ92506.1	EFQ26431.1, EFQ28311.1, EFQ29830.1	KAF3762907.1, KAF3762958.1, KAF3766268.1, KAF3768931.1, KAF3769429.1, KAF3771151.1, KAF3771278.1	POS75362.1, POS80836.1, POS80991.1			ESU06619.1, ESU09405.1, ESU09436.1, ESU13417.1, ESU16740.1, ESU17686.1			EEU35578.1, EEU37386.1, EEU43628.1, EEU44705.1, EEU45086.1, EEU45211.1, EEU45781.1, EEU48371.1	XP_956425.1, XP_964064.3		XP_001905232.1, XP_001908941.1, XP_001911915.1		TLD04753.1, TLD14041.1, TLD17611.1	EHA50144.1, EHA50906.1, EHA55242.1	APA10382.1, APA13656.1, APA15202.1	KEY64552.1, KEY65437.1, KEY69737.1, KEY71623.1, KEY74812.1	CCG84896.1		KUI67307.1, KUI69907.1, KUI71385.1, KUI74057.1	EGY17686.1, EGY20284.1, EGY22965.1
OG0000194	OR1_4418.t1, OR1_5595.t1, OR1_6467.t1, OR1_836.t1	CAD6499138.1, CAD6503241.1	XP_001550285.1, XP_001561113.1, XP_024549251.1	EAQ84395.1, EAQ87950.1, EAQ93396.1	EFQ25714.1, EFQ30622.1, EFQ33563.1	KAF3761011.1, KAF3761793.1, KAF3767513.1, KAF3769039.1	POS68903.1, POS75098.1, POS75866.1, POS80697.1	RKF55405.1, RKF62775.1	POS84609.1, POS85773.1	ESU08866.1, ESU14926.1, ESU15193.1	jgi|Golor4|2921228|e_gw1.116.1373.1, jgi|Golor4|4144380|fgenesh1_pg.Scaffold_1_#_523, jgi|Golor4|4145234|fgenesh1_pg.Scaffold_5_#_225, jgi|Golor4|470550|CE470549_14867		EEU39327.1, EEU47409.1	XP_960079.1, XP_964439.2, XP_965274.1	PARAU_08174, PARAU_10375	XP_001903674.1, XP_001905904.1, XP_001908592.1, XP_001910384.1		TLD03575.1, TLD06613.1, TLD08580.1, TLD09278.1	EHA47335.1, EHA48729.1, EHA49376.1, EHA55947.1	APA07134.1, APA12840.1, APA15754.1	KEY66609.1	CCG81154.1, CCG83128.1	KIS70328.1	KUI66277.1, KUI68893.1, KUI72953.1	EGY20508.1
OG0000195	OR1_1161.t1	CAD6499743.1, CAD6503740.1	XP_024547452.1, XP_024547453.1, XP_024549614.1, XP_024551432.1, XP_024551887.1, XP_024551888.1	EAQ91740.1	EFQ25955.1, EFQ26875.1, EFQ35727.1	KAF3764187.1, KAF3769478.1	POS73325.1, POS73987.1, POS74189.1, POS76469.1, POS79703.1	RKF59864.1, RKF60246.1, RKF60728.1	POS83834.1, POS84901.1, POS86135.1	ESU07885.1, ESU08447.1, ESU08657.1, ESU11121.1, ESU13761.1, ESU15369.1	jgi|Golor4|4148887|fgenesh1_pg.Scaffold_112_#_64, jgi|Golor4|4771760|fgenesh1_kg.Scaffold_113_#_14869_#_TRINITY_DN36088_c1_g1_i7, jgi|Golor4|4924369|fgenesh1_kg.Scaffold_115_#_16553_#_TRINITY_DN36088_c1_g1_i7, jgi|Golor4|5357433|MIX11114_2751_21		EEU38074.1, EEU39413.1, EEU42854.1	XP_958515.2	PARAU_07276, PARAU_10668, PARAU_10867	XP_001907721.1			EHA45897.1	APA06225.1, APA10685.1, APA13991.1, APA15995.1	KEY64631.1, KEY71306.1, KEY72868.1, KEY73175.1, KEY74618.1	CCG80970.1, CCG81618.1, CCG84804.1	KIS66709.1	KUI65091.1, KUI71058.1	EGY15946.1, EGY16469.1, EGY18633.1, EGY23276.1
OG0000196	OR1_1643.t1, OR1_2079.t1, OR1_3497.t1		XP_001547670.1, XP_001550329.2, XP_024550943.1, XP_024550944.1, XP_024551312.1	EAQ83745.1, EAQ84059.1	EFQ28949.1, EFQ33075.1, EFQ34604.1	KAF3761153.1, KAF3762892.1, KAF3765767.1, KAF3766259.1, KAF3766333.1	POS68721.1, POS69204.1, POS76785.1			ESU10432.1, ESU11706.1, ESU13994.1			EEU33543.1, EEU36754.1, EEU36786.1, EEU38179.1, EEU38382.1, EEU39278.1, EEU42835.1, EEU43817.1	XP_958745.1, XP_963311.2		XP_001904843.1, XP_001909765.1, XP_001911237.1		TLD09875.1, TLD11423.1, TLD15998.1	EHA52013.1, EHA56292.1, EHA57174.1	APA05876.1, APA10010.1, APA11716.1	KEY66290.1, KEY73646.1, KEY74635.1, KEY75197.1		KIS67833.1, KIS68299.1	KUI67131.1, KUI68725.1, KUI69916.1, KUI71188.1, KUI72824.1, KUI73846.1, KUI74013.1	EGY15784.1, EGY16776.1, EGY22340.1, EGY22459.1, EGY22504.1
OG0000197		CAD6498860.1, CAD6498861.1, CAD6498862.1, CAD6498879.1, CAD6498880.1, CAD6498885.1, CAD6498886.1, CAD6499042.1, CAD6499052.1, CAD6499054.1, CAD6499055.1, CAD6499056.1, CAD6499057.1, CAD6499058.1, CAD6499059.1, CAD6499061.1, CAD6499078.1, CAD6501827.1, CAD6501881.1, CAD6501882.1, CAD6501909.1, CAD6501910.1, CAD6502867.1, CAD6502872.1, CAD6502881.1, CAD6502884.1, CAD6503115.1, CAD6503153.1, CAD6503…
OG0000198		CAD6499804.1	XP_001547805.1, XP_024551448.1, XP_024552641.1	EAQ88834.1	EFQ31105.1, EFQ32807.1, EFQ36128.1, EFQ36397.1	KAF3760046.1, KAF3763539.1, KAF3763991.1, KAF3765636.1	POS70785.1, POS72317.1, POS74906.1, POS77098.1	RKF59637.1	POS88116.1	ESU08172.1, ESU09434.1, ESU09996.1, ESU13510.1	jgi|Golor4|2916505|e_gw1.112.349.1, jgi|Golor4|5344600|estExt_fgenesh1_pm.C_Scaffold_1180291	XP_007406400.1	EEU39050.1, EEU41464.1, EEU41494.1, EEU46383.1, EEU46572.1	XP_958514.3, XP_961599.1	PARAU_06422, PARAU_09101	XP_001905439.1	EFP74967.2, EFP89551.1, EFP90219.2, EHS64465.1	TLD08663.1, TLD10935.1	EHA46793.1, EHA56936.1	APA10713.1, APA15439.1, APA15593.1	KEY71189.1, KEY71874.1, KEY72427.1, KEY73921.1	CCG80612.1, CCG81686.1, CCG84053.1	KIS67049.1, KIS69616.1, KIS70398.1	KUI65428.1, KUI72220.1	EGY14841.1, EGY16423.1, EGY17126.1, EGY19292.1, EGY19457.1
OG0000199			XP_001554419.2, XP_024545988.1, XP_024545989.1, XP_024548502.1, XP_024552828.1, XP_024552829.1	EAQ83088.1, EAQ83595.1, EAQ83704.1, EAQ85854.1, EAQ86152.1, EAQ86301.1, EAQ86302.1, EAQ86371.1, EAQ86627.1, EAQ86964.1, EAQ87531.1, EAQ91489.1, EAQ91490.1, EAQ92564.1, EAQ93178.1	EFQ24902.1	KAF3764686.1, KAF3766683.1	POS78528.1			ESU07574.1, ESU08543.1, ESU10200.1, ESU14007.1, ESU17497.1			EEU35959.1, EEU38687.1, EEU38919.1, EEU40184.1, EEU47036.1	XP_001728229.2, XP_959887.1		XP_001905645.1, XP_001905646.1, XP_001906280.1, XP_001907604.1, XP_001907605.1, XP_001909003.1, XP_001910721.1, XP_001911204.1, XP_001911205.1, XP_003437294.1		TLD10694.1		APA07437.1, APA08684.1, APA11509.1, APA15266.1, APA16012.1	KEY65954.1, KEY66680.1, KEY73422.1, KEY73945.1, KEY74893.1			KUI73098.1	EGY16216.1, EGY16217.1, EGY17280.1, EGY18813.1, EGY22398.1
OG0000200			XP_024547556.1, XP_024547651.1	EAQ83497.1, EAQ84573.1, EAQ85443.1, EAQ91551.1, EAQ91623.1, EAQ92067.1	EFQ25780.1, EFQ27746.1, EFQ27747.1, EFQ28546.1, EFQ30606.1, EFQ31850.1, EFQ32524.1, EFQ33861.1		POS69258.1, POS70929.1, POS71111.1, POS72695.1, POS73569.1, POS77062.1			ESU10618.1, ESU15646.1, ESU17615.1			EEU35524.1, EEU36943.1, EEU37423.1, EEU37984.1, EEU38469.1, EEU38882.1, EEU41819.1, EEU42346.1, EEU44927.1	XP_962174.3	PARAU_10025	XP_001904883.1, XP_001904923.1, XP_001905631.1		TLD08319.1, TLD08607.1, TLD08608.1, TLD12186.1, TLD14151.1	EHA53778.1, EHA54455.1	APA07677.1, APA07746.1, APA10647.1, APA11915.1	KEY64330.1, KEY64565.1, KEY65066.1, KEY68835.1, KEY73171.1, KEY73415.1, KEY74069.1, KEY74352.1			KUI66075.1, KUI67400.1, KUI70319.1, KUI70476.1	EGY20146.1, EGY23344.1
OG0000201												XP_007414997.1					EFP74398.1, EFP74552.1, EFP74717.1, EFP74947.1, EFP75601.1, EFP76335.1, EFP76411.1, EFP76654.2, EFP77238.1, EFP77495.1, EFP77505.1, EFP77506.2, EFP78258.2, EFP78584.1, EFP78782.2, EFP79097.2, EFP79517.1, EFP80156.2, EFP80864.2, EFP81341.1, EFP81869.1, EFP81872.1, EFP82574.1, EFP82747.1, EFP82802.1, EFP83399.1, EFP83652.2, EFP84412.1, EFP84519.1, EFP84695.1, EFP85172.1, EFP85173.1, EFP85642.1, EFP…
OG0000202	OR1_2476.t1, OR1_2476.t2, OR1_289.t1, OR1_3679.t1	CAD6506173.1	XP_024550379.1, XP_024550380.1, XP_024551705.1	EAQ84125.1, EAQ91080.1, EAQ93658.1	EFQ24934.1, EFQ25092.1, EFQ27424.1, EFQ36428.1	KAF3762503.1, KAF3766483.1, KAF3770409.1	POS75233.1, POS79825.1, POS80739.1	RKF56425.1, RKF62064.1	POS84002.1, POS87021.1	ESU08230.1, ESU09382.1, ESU10254.1, ESU11498.1	jgi|Golor4|4147265|fgenesh1_pg.Scaffold_9_#_58, jgi|Golor4|4150113|fgenesh1_pg.Scaffold_113_#_701, jgi|Golor4|4151051|fgenesh1_pg.Scaffold_115_#_254, jgi|Golor4|5324345|fgenesh1_pm.Scaffold_113_#_218	XP_007409050.1	EEU34707.1, EEU35384.1, EEU38787.1, EEU43048.1	XP_956997.3, XP_965328.3	PARAU_06966, PARAU_11229	XP_001907917.1, XP_001912408.1	EFP89104.2	TLD04858.1, TLD12687.1	EHA52925.1, EHA53599.1	APA11070.1, APA14540.1	KEY67254.1, KEY69913.1, KEY73603.1	CCG83794.1	KIS69346.1	KUI63394.1, KUI65454.1, KUI66851.1, KUI67086.1	EGY15509.1, EGY21226.1, EGY22641.1
OG0000203	OR1_2498.t1, OR1_4642.t1	CAD6503199.1	XP_001545928.1, XP_001560321.1, XP_024548229.1	EAQ86608.1	EFQ29983.1, EFQ34260.1, EFQ35513.1	KAF3766223.1, KAF3766569.1, KAF3769686.1	POS69823.1, POS70449.1, POS77058.1, POS77817.1	RKF61730.1	POS83549.1	ESU07140.1, ESU07704.1, ESU09558.1, ESU10263.1, ESU11138.1, ESU16985.1, ESU17171.1	jgi|Golor4|2910082|e_gw1.7.1546.1, jgi|Golor4|2919697|e_gw1.114.1747.1	XP_007407681.1, XP_007408463.1	EEU40576.1, EEU45182.1, EEU46312.1	XP_955960.3, XP_958365.2, XP_958967.1		XP_001904127.1, XP_001907567.1, XP_001909640.1	EFP77399.2, EHS64161.1, EHS64162.1, EHS64163.1	TLD10033.1, TLD12033.1, TLD17974.1	EHA51380.1, EHA54414.1, EHA56560.1	APA08822.1, APA12481.1	KEY72131.1, KEY73508.1	CCG84946.1, CCG84947.1	KIS66982.1	KUI65532.1, KUI67603.1, KUI67625.1	EGY14223.1, EGY15733.1, EGY16485.1, EGY21548.1
OG0000204	OR1_6133.t1		XP_001560884.1, XP_024552848.1	EAQ83657.1, EAQ84535.1, EAQ87742.1, EAQ89510.1	EFQ25829.1, EFQ31411.1, EFQ33868.1, EFQ36330.1	KAF3762596.1	POS70336.1, POS71875.1, POS73209.1, POS74983.1, POS75036.1, POS75147.1, POS76428.1			ESU08673.1, ESU09261.1, ESU14106.1, ESU15843.1, ESU17562.1	jgi|Golor4|4262572|fgenesh1_kg.Scaffold_3_#_32117_#_TRINITY_DN34044_c6_g1_i1, jgi|Golor4|5135280|fgenesh1_kg.Scaffold_119_#_55220_#_TRINITY_DN34044_c6_g1_i1		EEU35857.1, EEU36368.1, EEU41078.1, EEU41808.1, EEU42650.1	XP_011394166.1		XP_001904140.1, XP_001904198.1, XP_001906825.1, XP_003437378.1		TLD04048.1, TLD16861.1	EHA47089.1, EHA51674.1	APA08100.1	KEY63929.1, KEY66021.1, KEY67075.1, KEY67481.1, KEY67854.1, KEY68064.1, KEY69465.1, KEY71231.1, KEY72406.1, KEY73435.1, KEY73480.1, KEY74639.1			KUI69373.1, KUI69830.1	EGY14180.1, EGY14238.1, EGY16402.1, EGY16595.1, EGY16903.1, EGY21362.1, EGY21380.1, EGY23280.1
OG0000205	OR1_6259.t1, OR1_7059.t1	CAD6504592.1, CAD6505294.1	XP_001550695.1, XP_001556674.1, XP_024549009.1	EAQ87698.1, EAQ92623.1	EFQ27840.1, EFQ31516.1, EFQ32443.1, EFQ34257.1	KAF3764494.1, KAF3766857.1	POS68921.1, POS72809.1, POS74118.1, POS78807.1	RKF56954.1	POS83843.1, POS84358.1	ESU06181.1, ESU08238.1, ESU10157.1, ESU15248.1	jgi|Golor4|4154559|fgenesh1_pg.Scaffold_123_#_551, jgi|Golor4|4752425|fgenesh1_kg.Scaffold_112_#_71066_#_TRINITY_DN36484_c7_g1_i1, jgi|Golor4|5340625|estExt_fgenesh1_pm.C_Scaffold_8_t20004, jgi|Golor4|5356530|MIX10211_14265_93	XP_007412073.1	EEU35356.1, EEU37008.1, EEU48047.1	XP_962547.1, XP_964967.3	PARAU_03578, PARAU_06267	XP_001904561.1, XP_001908773.1, XP_001910673.1		TLD07772.1, TLD14157.1, TLD16982.1, TLD17358.1	EHA45744.1, EHA49860.1, EHA52803.1, EHA54499.1	APA09312.1, APA14797.1	KEY66508.1, KEY67341.1, KEY72413.1, KEY73638.1	CCG82294.1	KIS69686.1	KUI64175.1, KUI70670.1	EGY16486.1, EGY17333.1, EGY21923.1, EGY23451.1
OG0000206	OR1_8539.t1	CAD6499729.1	XP_001556153.2, XP_024549057.1	EAQ87390.1	EFQ31089.1	KAF3768541.1	POS81326.1	RKF62996.1	POS84813.1	ESU09756.1, ESU09793.1		XP_007409101.1, XP_007409806.1, XP_007410064.1, XP_007410789.1, XP_007411138.1, XP_007411139.1, XP_007411143.1, XP_007412335.1, XP_007418395.1	EEU33548.1, EEU34456.1, EEU35815.1, EEU38819.1	XP_955763.2, XP_958357.2	PARAU_11162		EFP76228.1, EFP76229.2, EFP76230.2, EFP76562.2, EFP76564.2, EFP76599.2, EFP76601.2, EFP76602.1, EFP81606.2, EFP81610.2, EFP82233.2, EFP82238.2, EFP88575.2, EFP88935.2, EFP88946.2, EFP91623.2, EFP91794.2, EHS63116.1, EHS63117.1, EHS64094.1, EHS64211.1	TLD04085.1, TLD06389.1, TLD08195.1	EHA47904.1, EHA49202.1, EHA55639.1	APA08865.1, APA15833.1			KIS66231.1, KIS67984.1	KUI66052.1, KUI72119.1	EGY21395.1, EGY23687.1
OG0000207									POS84028.1		jgi|Golor4|2876743|gw1.121.166.1, jgi|Golor4|4637123|fgenesh1_kg.Scaffold_29_#_7815_#_TRINITY_DN27979_c2_g2_i1, jgi|Golor4|5321553|fgenesh1_pm.Scaffold_7_#_306						EFP74151.1, EFP74159.1, EFP74452.2, EFP75138.1, EFP75241.1, EFP75249.2, EFP75651.1, EFP76176.2, EFP76773.2, EFP77539.1, EFP77999.1, EFP78485.2, EFP79392.1, EFP79496.1, EFP79523.1, EFP79524.2, EFP80235.2, EFP81743.1, EFP81791.1, EFP82451.2, EFP82516.1, EFP82546.2, EFP82549.2, EFP82853.2, EFP82854.1, EFP83231.2, EFP83276.1, EFP83358.2, EFP83609.2, EFP83918.1, EFP84039.2, EFP85077.2, EFP85824.1, EFP…
OG0000208	OR1_1460.t1, OR1_51.t1, OR1_6352.t1, OR1_6352.t2		XP_001560250.1, XP_024547457.1, XP_024547458.1	EAQ87701.1, EAQ91896.1	EFQ25966.1, EFQ34150.1	KAF3764033.1, KAF3764202.1, KAF3764232.1	POS68799.1, POS71649.1, POS74582.1, POS76797.1, POS78206.1, POS81010.1			ESU05334.1, ESU07758.1, ESU08022.1, ESU09931.1, ESU10061.1, ESU10689.1, ESU17792.1			EEU33546.1, EEU35592.1, EEU37590.1, EEU37883.1, EEU38598.1, EEU38740.1, EEU39137.1, EEU39499.1, EEU41918.1, EEU42212.1, EEU45294.1, EEU46894.1	XP_011394131.1, XP_962188.1		XP_001903462.1, XP_001904903.1, XP_001910679.1		TLD03474.1, TLD10350.1, TLD12309.1	EHA49236.1, EHA54561.1, EHA56521.1, EHA57807.1	APA15944.1, APA15999.1	KEY64687.1, KEY65688.1, KEY68203.1, KEY69046.1, KEY69610.1, KEY73341.1			KUI65764.1, KUI70635.1	EGY18170.1
OG0000209	OR1_419.t1	CAD6501557.1	XP_001548641.1, XP_024546939.1, XP_024548867.1	EAQ92539.1	EFQ29375.1, EFQ31734.1, EFQ34498.1	KAF3762653.1, KAF3763667.1, KAF3764920.1	POS77806.1, POS78698.1	RKF55222.1	POS84545.1	ESU05814.1, ESU17270.1, ESU17799.1, ESU18139.1	jgi|Golor4|2620796|CE2620795_13571, jgi|Golor4|5295688|fgenesh1_kg.Scaffold_123_#_47804_#_TRINITY_DN32982_c1_g1_i2	XP_007415377.1	EEU33824.1, EEU35107.1, EEU35482.1, EEU36581.1, EEU37463.1, EEU38149.1, EEU38210.1, EEU41132.1, EEU41573.1, EEU41595.1, EEU41768.1, EEU42388.1, EEU42513.1, EEU43666.1, EEU44981.1, EEU48234.1, EEU48547.1	XP_959923.2, XP_963925.2	PARAU_11153	XP_001904713.1, XP_001908916.1	EFP77057.1	TLD12202.1, TLD13396.1	EHA53533.1, EHA53712.1	APA05801.1, APA09432.1, APA09635.1	KEY74106.1, KEY74418.1, KEY74697.1	CCG82353.1	KIS71623.1	KUI65810.1, KUI72074.1	EGY13324.1, EGY21706.1
OG0000210	OR1_1225.t1	CAD6500601.1	XP_001561291.2, XP_024552589.1	EAQ92648.1	EFQ27798.1, EFQ36834.1	KAF3764365.1	POS75916.1	RKF61711.1, RKF61817.1	POS83247.1, POS83805.1, POS84141.1	ESU07463.1, ESU09298.1, ESU17441.1	jgi|Golor4|4152268|fgenesh1_pg.Scaffold_118_#_263, jgi|Golor4|5323711|fgenesh1_pm.Scaffold_112_#_97	XP_007405993.1, XP_007406116.1, XP_007406177.1, XP_007407895.1, XP_007407896.1, XP_007409257.1, XP_007409374.1, XP_007409642.1, XP_007409643.1, XP_007409644.1, XP_007411964.1, XP_007417463.1, XP_007419229.1	EEU33926.1, EEU41951.1, EEU45269.1	XP_964190.2	PARAU_10902	XP_001908815.1	EFP80312.2, EFP83161.2, EFP83164.2, EFP83202.2, EFP83224.2, EFP83249.2, EFP83299.2, EFP84852.2, EFP84854.2, EFP84856.2, EFP84861.2, EFP84862.2, EFP84863.1, EHS63358.1, EHS63367.1	TLD08366.1	EHA55707.1	APA06840.1	KEY64883.1, KEY71245.1	CCG83732.1	KIS71125.1	KUI70313.1	EGY15652.1
OG0000211	OR1_3171.t1		XP_001554320.1, XP_001556369.1, XP_024548426.1, XP_024552738.1	EAQ85656.1, EAQ87867.1	EFQ31454.1	KAF3760045.1, KAF3762100.1, KAF3765239.1, KAF3765558.1, KAF3766692.1	POS69207.1, POS70323.1, POS71597.1, POS72789.1, POS72959.1, POS73956.1, POS75480.1, POS75555.1, POS76013.1, POS78755.1, POS79055.1		POS81740.1, POS81741.1	ESU07092.1, ESU16901.1		XP_007408003.1, XP_007411727.1, XP_007417291.1	EEU35611.1, EEU36120.1, EEU37639.1, EEU45170.1, EEU49030.1	XP_011394403.1, XP_011394721.1, XP_011394722.1	PARAU_07932	XP_001903238.1, XP_001904541.1		TLD10693.1, TLD15978.1	EHA47698.1, EHA49650.1, EHA49702.1, EHA57741.1	APA07475.1, APA08705.1, APA14407.1	KEY64158.1, KEY72031.1	CCG82151.1		KUI65478.1, KUI66540.1, KUI67563.1, KUI67631.1, KUI67991.1, KUI70828.1, KUI71481.1	EGY21048.1
OG0000212	OR1_3484.t1, OR1_3485.t1, OR1_6410.t1, OR1_7906.t1	CAD6501382.1, CAD6506013.1	XP_001560632.2, XP_024548643.1	EAQ86958.1, EAQ92634.1	EFQ25491.1, EFQ33397.1	KAF3764716.1, KAF3765356.1, KAF3766070.1	POS72398.1, POS77216.1, POS77454.1	RKF57993.1, RKF59690.1	POS82230.1, POS82860.1	ESU05950.1, ESU10398.1, ESU11091.1	jgi|Golor4|1795378|CE1795377_27346, jgi|Golor4|2921157|e_gw1.115.1633.1, jgi|Golor4|4149740|fgenesh1_pg.Scaffold_113_#_328, jgi|Golor4|5370397|MIX24078_25803_47	XP_007404500.1, XP_007408605.1, XP_007418057.1	EEU34581.1, EEU46321.1, EEU48829.1	XP_955880.3, XP_964984.1	PARAU_05096, PARAU_11283	XP_001908769.1, XP_001909935.1	EFP88730.2, EHS64075.1	TLD08687.1, TLD09135.1, TLD10067.1, TLD13249.1	EHA47580.1, EHA47861.1, EHA47862.1, EHA54443.1	APA07934.1, APA09960.1	KEY67418.1, KEY71139.1	CCG81634.1	KIS69229.1	KUI67866.1, KUI70218.1, KUI73935.1	EGY15853.1, EGY17248.1
OG0000213												XP_007409401.1, XP_007419574.1					EFP74455.2, EFP74510.1, EFP75644.2, EFP75683.2, EFP76705.2, EFP76753.2, EFP77264.1, EFP77666.1, EFP77760.2, EFP78238.2, EFP78771.1, EFP79058.2, EFP79792.2, EFP80628.2, EFP81448.1, EFP81839.1, EFP81842.2, EFP82168.2, EFP82274.1, EFP82974.1, EFP83504.2, EFP84198.2, EFP84283.2, EFP84640.1, EFP85373.1, EFP85594.2, EFP86503.1, EFP87647.2, EFP88161.1, EFP88252.1, EFP88466.2, EFP88612.2, EFP90076.2, EFP…
OG0000214	OR1_374.t1, OR1_8234.t1, OR1_8235.t1			EAQ90168.1		KAF3760050.1, KAF3760106.1, KAF3760116.1, KAF3768323.1, KAF3768372.1, KAF3768420.1, KAF3768421.1, KAF3768423.1, KAF3768441.1, KAF3768489.1, KAF3768609.1, KAF3770680.1	POS69060.1, POS70334.1, POS73710.1, POS75471.1, POS77926.1	RKF59281.1, RKF60022.1	POS81696.1, POS81722.1, POS81833.1, POS81888.1, POS81893.1, POS82031.1, POS82135.1, POS82209.1, POS82269.1, POS82713.1, POS83033.1, POS83525.1, POS84229.1, POS84440.1, POS84924.1, POS85183.1, POS85218.1, POS86078.1, POS86104.1, POS86305.1, POS86989.1, POS87491.1				EEU47066.1	XP_956231.1, XP_965196.2		XP_001904268.1				APA07747.1	KEY64855.1, KEY70191.1			KUI64414.1, KUI64798.1, KUI66457.1, KUI72342.1, KUI73079.1, KUI73129.1, KUI73410.1	EGY20844.1, EGY22540.1
OG0000215	OR1_1205.t1, OR1_4798.t1, OR1_7565.t1	CAD6502896.1	XP_001552696.1, XP_024548909.1	EAQ83197.1, EAQ92055.1	EFQ25770.1, EFQ27345.1, EFQ32060.1, EFQ33842.1	KAF3763347.1, KAF3763597.1, KAF3764755.1, KAF3766433.1, KAF3768155.1	POS70866.1, POS75020.1, POS77413.1, POS77928.1	RKF55045.1	POS84607.1	ESU05271.1, ESU17837.1	jgi|Golor4|5421531|estExt_Genemark4.C_Scaffold_8_t40481	XP_007409541.1	EEU36279.1, EEU37022.1, EEU42234.1, EEU45756.1	XP_958987.1, XP_959943.2	PARAU_05067, PARAU_12416	XP_001904429.1, XP_001904784.1		TLD03975.1, TLD12809.1	EHA47063.1, EHA54158.1	APA09568.1, APA14103.1	KEY66652.1, KEY67997.1, KEY68920.1, KEY70379.1, KEY71544.1, KEY71545.1, KEY73774.1	CCG83076.1, CCG84704.1	KIS68461.1, KIS70756.1	KUI67860.1, KUI70927.1, KUI72198.1, KUI72470.1	EGY14301.1, EGY21339.1, EGY23661.1
OG0000216	OR1_2820.t1, OR1_4020.t1, OR1_5576.t1, OR1_5576.t2, OR1_5576.t3, OR1_8396.t1	CAD6500782.1	XP_001554182.1, XP_001560201.2, XP_024549732.1, XP_024551175.1, XP_024551627.1	EAQ84888.1, EAQ85448.1, EAQ90130.1, EAQ91543.1	EFQ32592.1, EFQ32795.1	KAF3761784.1, KAF3768855.1, KAF3769527.1	POS71297.1, POS73303.1, POS76541.1, POS78851.1	RKF56775.1	POS83598.1	ESU12728.1, ESU16029.1	jgi|Golor4|5323047|fgenesh1_pm.Scaffold_10_#_212, jgi|Golor4|5327736|fgenesh1_pm.Scaffold_121_#_202		EEU39723.1, EEU40448.1	XP_959036.3, XP_960189.1, XP_960409.2, XP_965228.1	PARAU_05742	XP_001905866.1, XP_001906371.1, XP_001907655.1, XP_003437509.1		TLD06670.1, TLD12554.1, TLD13411.1	EHA48773.1, EHA49255.1, EHA53526.1	APA05433.1, APA06271.1, APA10182.1, APA15899.1	KEY65762.1, KEY66560.1		KIS71499.1	KUI64773.1, KUI69675.1, KUI73534.1	EGY19284.1, EGY21290.1, EGY21659.1
OG0000217	OR1_3388.t1		XP_001552764.1, XP_024547147.1, XP_024547148.1, XP_024549111.1	EAQ92137.1	EFQ26672.1	KAF3765623.1, KAF3765624.1, KAF3768560.1	POS71939.1, POS75894.1, POS75895.1	RKF59420.1	POS84375.1	ESU08319.1, ESU14475.1, ESU15652.1, ESU15653.1, ESU17720.1			EEU33735.1, EEU33740.1, EEU35074.1, EEU35496.1, EEU35527.1, EEU35739.1, EEU36718.1, EEU41178.1, EEU41318.1, EEU41670.1, EEU42165.1, EEU45596.1, EEU47012.1	XP_011393423.1		XP_001906934.1, XP_001911520.1, XP_001929802.1		TLD03805.1, TLD07285.1, TLD08312.1, TLD08900.1, TLD13712.1, TLD17058.1	EHA45888.1, EHA47563.1, EHA47769.1, EHA49278.1, EHA49500.1, EHA58237.1	APA07011.1, APA15953.1	KEY64411.1, KEY74456.1	CCG83464.1		KUI67066.1, KUI67067.1, KUI73263.1	EGY15397.1, EGY17502.1, EGY21042.1, EGY23247.1
OG0000218	OR1_3439.t1, OR1_3725.t1, OR1_4260.t1	CAD6502854.1, CAD6503182.1, CAD6503706.1, CAD6506405.1, CAD6506412.1, CAD6506442.1	XP_001549349.1, XP_001552608.1	EAQ88241.1, EAQ88855.1	EFQ30768.1, EFQ34222.1, EFQ35385.1	KAF3765319.1, KAF3766814.1, KAF3767842.1	POS72240.1, POS73566.1, POS77889.1, POS79209.1, POS80243.1	RKF61326.1	POS83181.1	ESU11228.1, ESU15937.1	jgi|Golor4|2923707|e_gw1.119.1476.1, jgi|Golor4|5338927|estExt_fgenesh1_pm.C_Scaffold_30264, jgi|Golor4|5352459|MIX6140_8416_33, jgi|Golor4|5379089|gm4.6895_g		EEU34135.1, EEU45642.1	XP_959085.1, XP_962219.1	PARAU_11272	XP_001905416.1, XP_001909175.1		TLD03914.1, TLD07322.1, TLD12464.1, TLD16517.1	EHA46725.1, EHA47052.1, EHA52064.1, EHA58231.1	APA06410.1, APA11454.1	KEY66302.1, KEY70942.1	CCG81942.1, CCG84415.1, CCG84929.1		KUI63538.1, KUI68517.1, KUI73691.1, KUI74501.1	EGY13829.1, EGY16021.1, EGY19176.1
OG0000219	OR1_4126.t1		XP_001558452.1, XP_024547440.1, XP_024551836.1	EAQ87674.1	EFQ33800.1, EFQ34002.1, EFQ34585.1, EFQ35711.1	KAF3761954.1, KAF3761960.1, KAF3766921.1, KAF3769149.1	POS69971.1, POS71926.1, POS74221.1, POS77650.1, POS77658.1			ESU08903.1, ESU09119.1, ESU10036.1		XP_007403662.1, XP_007419077.1, XP_007419147.1	EEU33693.1, EEU33949.1, EEU34824.1, EEU36535.1, EEU36695.1, EEU36822.1, EEU37223.1, EEU38949.1, EEU39844.1, EEU46697.1	XP_956921.2	PARAU_08275, PARAU_09669	XP_001910622.1	EFP83515.2	TLD04674.1	EHA53381.1	APA14731.1, APA14740.1, APA15976.1	KEY63869.1, KEY67124.1, KEY71179.1		KIS67944.1, KIS69117.1, KIS69447.1, KIS70587.1	KUI63788.1, KUI67526.1, KUI68415.1, KUI69378.1, KUI69819.1	EGY16635.1, EGY16646.1, EGY19449.1, EGY20129.1, EGY22245.1
OG0000220	OR1_6157.t1	CAD6506321.1	XP_001558536.2	EAQ84976.1, EAQ91884.1	EFQ29373.1, EFQ31601.1, EFQ33542.1, EFQ34587.1, EFQ35497.1, EFQ36322.1	KAF3762054.1, KAF3770592.1	POS70561.1, POS71435.1, POS79182.1, POS80942.1	RKF62207.1	POS85951.1	ESU06484.1, ESU07830.1, ESU10058.1, ESU13787.1, ESU16113.1	jgi|Golor4|2050611|CE2050610_13126, jgi|Golor4|4153027|fgenesh1_pg.Scaffold_119_#_642	XP_007411716.1	EEU33751.1, EEU38060.1, EEU39247.1, EEU41057.1, EEU41731.1, EEU42713.1, EEU47717.1	XP_956652.1, XP_960371.2	PARAU_03568	XP_001904582.1, XP_001905970.1, XP_001909978.1	EFP75603.2	TLD05125.1, TLD07833.1, TLD11395.1, TLD16954.1	EHA52568.1, EHA53411.1, EHA56671.1	APA14675.1	KEY68472.1, KEY69153.1	CCG81565.1	KIS68376.1	KUI65510.1, KUI69842.1, KUI70594.1	EGY16145.1, EGY16391.1, EGY20410.1, EGY21080.1, EGY21361.1
OG0000221	OR1_7166.t1		XP_001550230.1, XP_001559820.1, XP_024545918.1, XP_024545919.1, XP_024549266.1, XP_024553032.1	EAQ84762.1, EAQ85117.1, EAQ89420.1, EAQ91698.1	EFQ33674.1, EFQ33675.1, EFQ34400.1	KAF3762609.1, KAF3763365.1, KAF3763461.1, KAF3767037.1, KAF3770207.1, KAF3771198.1	POS69479.1, POS70797.1, POS70900.1, POS74475.1, POS74745.1, POS79751.1			ESU09147.1, ESU12736.1, ESU14065.1, ESU17578.1			EEU36097.1, EEU36181.1, EEU36869.1, EEU40770.1, EEU44949.1, EEU46727.1	XP_956106.1		XP_001906382.1, XP_001907716.1		TLD03118.1, TLD04073.1, TLD07868.1	EHA46708.1, EHA47051.1, EHA49442.1, KYQ30585.1	APA05816.1, APA08037.1, APA08882.1, APA09694.1, APA16344.1	KEY65329.1, KEY67654.1, KEY72823.1	CCG83255.1, CCG85061.1	KIS72292.1	KUI67595.1, KUI68101.1, KUI73917.1	EGY16814.1
OG0000222	OR1_7422.t1, OR1_7435.t1		XP_001549203.1, XP_024552441.1	EAQ87476.1	EFQ30384.1, EFQ31283.1, EFQ33875.1, EFQ34312.1, EFQ34600.1, EFQ36456.1, EFQ36465.1	KAF3762195.1, KAF3763925.1, KAF3764309.1	POS73278.1, POS73291.1, POS75739.1, POS75957.1, POS76529.1	RKF60838.1	POS87230.1	ESU07547.1, ESU08339.1, ESU09435.1, ESU14092.1	jgi|Golor4|4540327|fgenesh1_kg.Scaffold_9_#_40940_#_TRINITY_DN31698_c1_g1_i3, jgi|Golor4|4799861|fgenesh1_kg.Scaffold_113_#_42970_#_TRINITY_DN31698_c1_g1_i3		EEU34444.1, EEU36043.1, EEU39016.1, EEU41254.1, EEU41643.1, EEU41927.1, EEU42154.1, EEU43440.1, EEU46126.1, EEU48310.1	XP_001728194.2, XP_959877.2	PARAU_07329, PARAU_10253	XP_001904090.1, XP_001910715.1		TLD12319.1, TLD17326.1, TLD17813.1	EHA51495.1, EHA51858.1, EHA55088.1, EHA57813.1	APA09235.1			KIS66779.1, KIS71231.1	KUI64318.1, KUI67687.1, KUI72315.1, KUI72379.1, KUI73051.1	EGY16700.1, EGY21982.1
OG0000223	OR1_7511.t1			EAQ82895.1, EAQ83587.1, EAQ84500.1, EAQ85520.1, EAQ87246.1, EAQ89511.1, EAQ90396.1, EAQ91575.1, EAQ93887.1	EFQ28938.1, EFQ32405.1, EFQ35342.1, EFQ35364.1, EFQ36258.1	KAF3760941.1, KAF3763191.1, KAF3763408.1, KAF3763980.1, KAF3767860.1	POS68620.1, POS69293.1			ESU09205.1, ESU09509.1, ESU15414.1, ESU15922.1			EEU38266.1, EEU48295.1	XP_011395350.1, XP_958067.2, XP_958969.1, XP_959051.1, XP_959145.2, XP_959657.2, XP_963401.1		XP_001903134.1, XP_001903246.1, XP_001904348.1, XP_001904980.1, XP_001905271.1, XP_001907025.1, XP_001912193.1		TLD04276.1, TLD07081.1, TLD14348.1, TLD16669.1, TLD17571.1	EHA46543.1, EHA48088.1, EHA49709.1, EHA50690.1, EHA51329.1, EHA53477.1		KEY64162.1, KEY71695.1, KEY72416.1			KUI67862.1, KUI70649.1	EGY14379.1, EGY20126.1, EGY22406.1
OG0000224		CAD6499194.1, CAD6499273.1, CAD6499275.1, CAD6499279.1, CAD6499280.1, CAD6499393.1, CAD6499394.1, CAD6499402.1, CAD6499835.1, CAD6499837.1, CAD6499895.1, CAD6499898.1, CAD6499900.1, CAD6499901.1, CAD6499906.1, CAD6499908.1, CAD6499922.1, CAD6499924.1, CAD6499938.1, CAD6499939.1, CAD6500338.1, CAD6500539.1, CAD6500540.1, CAD6500543.1, CAD6501115.1, CAD6501117.1, CAD6501120.1, CAD6501121.1, CAD6501…
OG0000225				EAQ83581.1, EAQ84324.1	EFQ27290.1, EFQ32639.1, EFQ33016.1, EFQ34293.1, EFQ34693.1		POS72409.1, POS75553.1, POS77038.1			ESU12562.1, ESU15351.1			EEU44009.1, EEU48933.1	XP_955868.1, XP_956654.2, XP_964777.3		XP_001903105.1, XP_001903318.1, XP_001903593.1, XP_001909062.1		TLD04043.1, TLD05054.1, TLD05434.1, TLD06508.1, TLD07564.1, TLD07885.1, TLD09315.1, TLD16294.1, TLD16402.1, TLD17123.1	EHA46556.1, EHA47094.1, EHA47725.1, EHA51487.1, EHA51686.1, EHA52476.1, EHA53197.1, EHA53358.1		KEY64012.1, KEY64268.1, KEY65309.1, KEY65503.1, KEY67804.1, KEY68508.1, KEY69307.1, KEY73813.1, KEY74488.1, KEY74702.1, KEY74965.1			KUI63732.1	EGY14481.1, EGY15913.1, EGY16100.1, EGY16228.1, EGY16883.1, EGY19552.1, EGY21222.1, EGY21252.1, EGY21301.1, EGY22147.1
OG0000226												XP_007403762.1, XP_007403804.1, XP_007403853.1, XP_007404013.1, XP_007404159.1, XP_007405193.1, XP_007405507.1, XP_007405739.1, XP_007405879.1, XP_007407281.1, XP_007407557.1, XP_007407598.1, XP_007408443.1, XP_007408711.1, XP_007408876.1, XP_007409187.1, XP_007409445.1, XP_007409885.1, XP_007410002.1, XP_007410690.1, XP_007411899.1, XP_007412080.1, XP_007412168.1, XP_007413383.1, XP_007413798.1,…
OG0000227																	EFP74433.2, EFP74470.2, EFP75080.2, EFP75670.1, EFP76003.2, EFP77331.2, EFP77519.2, EFP78023.1, EFP78155.2, EFP78797.2, EFP79113.2, EFP79302.2, EFP79901.2, EFP80000.2, EFP80622.2, EFP81108.2, EFP82976.2, EFP84650.2, EFP84694.2, EFP84696.2, EFP84709.2, EFP84825.1, EFP84836.2, EFP85514.2, EFP85798.2, EFP85799.2, EFP85887.2, EFP85888.2, EFP86298.1, EFP86300.2, EFP86437.1, EFP86847.2, EFP87603.2, EFP…
OG0000228	OR1_2247.t1		XP_001560877.1	EAQ84802.1		KAF3770357.1	POS70493.1, POS81429.1	RKF53518.1	POS85115.1	ESU11522.1	jgi|Golor4|2935160|estExt_Genewise1.C_Scaffold_9_t30213, jgi|Golor4|36740|CE36739_4052	XP_007403967.1, XP_007404997.1, XP_007405118.1, XP_007405206.1, XP_007405400.1, XP_007407108.1, XP_007407450.1, XP_007408802.1, XP_007410362.1, XP_007410416.1, XP_007410870.1, XP_007410886.1, XP_007411478.1, XP_007412506.1, XP_007413305.1, XP_007413562.1, XP_007413592.1, XP_007414552.1, XP_007414967.1, XP_007415341.1, XP_007415955.1, XP_007416174.1, XP_007416391.1, XP_007416770.1, XP_007417094.1,…	EEU43039.1	XP_957126.2, XP_957313.1	PARAU_04447	XP_001903363.1	EFP75585.2, EFP76199.1	TLD04890.1	EHA50872.1	APA08087.1	KEY67234.1	CCG80711.1, CCG83740.1		KUI63690.1, KUI65494.1, KUI66569.1	EGY14584.1
OG0000229	OR1_4014.t1		XP_001546156.1, XP_001556812.2, XP_024553562.1, XP_024553563.1	EAQ87093.1, EAQ88307.1, EAQ90211.1, EAQ91854.1	EFQ34881.1, EFQ35572.1, EFQ36250.1, EFQ36596.1	KAF3767192.1	POS73858.1, POS75367.1, POS79319.1			ESU08143.1, ESU08878.1, ESU10814.1, ESU10898.1, ESU15494.1			EEU38936.1, EEU39439.1, EEU41227.1, EEU41274.1, EEU46760.1, EEU48249.1	XP_956354.1, XP_959558.3, XP_962099.1	PARAU_08312	XP_001903430.1, XP_001904052.1, XP_001905220.1, XP_001907578.1		TLD10576.1, TLD13102.1, TLD15756.1, TLD16254.1	EHA51916.1, EHA52791.1, EHA53494.1, EHA56228.1	APA14590.1, APA16271.1	KEY66263.1, KEY67798.1, KEY69719.1, KEY69954.1, KEY74821.1	CCG83314.1	KIS70577.1, KIS71769.1	KUI68759.1	EGY18967.1, EGY19502.1, EGY21411.1, EGY22425.1, EGY23576.1
OG0000230	OR1_5127.t1	CAD6502737.1	XP_024553612.1		EFQ26968.1, EFQ26969.1, EFQ30843.1, EFQ31881.1	KAF3761312.1	POS69884.1, POS76480.1, POS80365.1	RKF65985.1	POS82267.1	ESU07816.1, ESU08150.1, ESU08770.1, ESU09562.1, ESU09987.1, ESU11829.1, ESU12703.1, ESU13913.1, ESU17696.1, ESU17699.1	jgi|Golor4|2891953|gw1.121.721.1, jgi|Golor4|2897854|gw1.10.866.1	XP_007413003.1	EEU33748.1, EEU35978.1, EEU36613.1, EEU37826.1, EEU39031.1, EEU39267.1, EEU39526.1, EEU39873.1, EEU41714.1, EEU42583.1, EEU43412.1, EEU43593.1, EEU44972.1	XP_957068.2		XP_001910606.1	EFP75964.2, EFP80507.1	TLD13048.1	EHA54229.1, EHA54230.1	APA08460.1	KEY67737.1, KEY74433.1, KEY74630.1, KEY74664.1, KEY74792.1, KEY75038.1	CCG83155.1		KUI67026.1	EGY22157.1, EGY22293.1, EGY22349.1, EGY23289.1, EGY23833.1
OG0000231		CAD6503437.1, CAD6505563.1			EFQ25661.1	KAF3763487.1, KAF3768243.1			POS81812.1, POS81906.1, POS82349.1, POS83188.1, POS88395.1		jgi|Golor4|4239787|fgenesh1_kg.Scaffold_3_#_9332_#_TRINITY_DN29269_c3_g3_i1, jgi|Golor4|4309371|fgenesh1_kg.Scaffold_5_#_31461_#_TRINITY_DN34335_c2_g5_i1, jgi|Golor4|4875845|fgenesh1_kg.Scaffold_114_#_38491_#_TRINITY_DN36474_c7_g2_i1, jgi|Golor4|4878710|fgenesh1_kg.Scaffold_114_#_41356_#_TRINITY_DN36430_c9_g20_i1, jgi|Golor4|5228628|fgenesh1_kg.Scaffold_121_#_27588_#_TRINITY_DN33590_c3_g4_i3, jgi…				PARAU_03274, PARAU_12039, PARAU_12068, PARAU_12315			TLD03130.1, TLD03543.1		APA05251.1, APA05858.1, APA06422.1, APA06458.1, APA06564.1, APA07399.1, APA07400.1, APA07555.1, APA07573.1, APA07728.1, APA09119.1, APA09241.1, APA09315.1, APA09316.1, APA09338.1, APA09345.1, APA10088.1, APA10722.1, APA11526.1, APA11527.1, APA11746.1, APA11982.1, APA13150.1, APA13800.1, APA13893.1, APA13904.1, APA14053.1, APA14054.1, APA14084.1, APA14085.1, APA14521.1, APA14938.1, APA15575.1, APA…	KEY64709.1
OG0000232												XP_007407909.1, XP_007409833.1					EFP74135.1, EFP74282.2, EFP74885.1, EFP75167.2, EFP75782.2, EFP76419.2, EFP78135.2, EFP78512.1, EFP79022.2, EFP79232.2, EFP79499.1, EFP80109.2, EFP80146.2, EFP80626.2, EFP80760.2, EFP80761.2, EFP82328.2, EFP82330.2, EFP82529.2, EFP83465.2, EFP84029.2, EFP84468.2, EFP84768.2, EFP86049.2, EFP86059.2, EFP86180.2, EFP86184.1, EFP86495.1, EFP86496.1, EFP86580.2, EFP86698.2, EFP86711.2, EFP87617.2, EFP…
OG0000233																	EFP74230.2, EFP74645.1, EFP74648.1, EFP74649.1, EFP74651.2, EFP74654.1, EFP74655.2, EFP74657.2, EFP74658.1, EFP74952.1, EFP74953.1, EFP74960.1, EFP74962.1, EFP75774.1, EFP75775.2, EFP75943.1, EFP75991.2, EFP76347.1, EFP76716.1, EFP77870.1, EFP79333.1, EFP81066.1, EFP81067.1, EFP83134.2, EFP83137.2, EFP83138.2, EFP83967.1, EFP83969.2, EFP84478.1, EFP84729.1, EFP84730.2, EFP84733.2, EFP84742.1, EFP…
OG0000234	OR1_3623.t1, OR1_5509.t1, OR1_621.t1		XP_001561332.1	EAQ90579.1, EAQ93337.1	EFQ29359.1, EFQ29729.1, EFQ33710.1, EFQ36359.1	KAF3763242.1, KAF3767344.1, KAF3769062.1, KAF3770910.1	POS68718.1, POS71884.1, POS72699.1, POS76006.1, POS78567.1	RKF60128.1	POS84258.1	ESU06530.1, ESU10692.1, ESU11939.1	jgi|Golor4|4656038|fgenesh1_kg.Scaffold_29_#_26730_#_TRINITY_DN32271_c3_g1_i1, jgi|Golor4|5096020|fgenesh1_kg.Scaffold_119_#_15960_#_TRINITY_DN32271_c3_g1_i1		EEU34629.1, EEU44893.1, EEU47691.1	XP_001728366.2, XP_011394551.1, XP_011394552.1	PARAU_06003	XP_001911742.1, XP_001912929.1		TLD03263.1, TLD05985.1, TLD10880.1, TLD13317.1	EHA48036.1, EHA48142.1, EHA57162.1, EHA58317.1	APA06869.1	KEY67524.1, KEY67829.1, KEY69353.1	CCG80605.1, CCG81938.1, CCG82616.2, CCG82968.1	KIS69576.1	KUI63454.1, KUI64455.1, KUI65995.1, KUI69817.1, KUI71069.1	EGY17582.1, EGY21687.1
OG0000235	OR1_1523.t1, OR1_4765.t1, OR1_7217.t1	CAD6499798.1	XP_001558531.1, XP_001559974.1, XP_024548815.1, XP_024548816.1, XP_024551924.1	EAQ88041.1, EAQ88638.1, EAQ90538.1	EFQ25566.1, EFQ27217.1, EFQ27752.1, EFQ32902.1	KAF3761049.1, KAF3764526.1, KAF3767831.1	POS74396.1, POS78811.1, POS80420.1, POS81242.1	RKF63766.1	POS84165.1	ESU09737.1, ESU11032.1, ESU14179.1, ESU15190.1	jgi|Golor4|2922566|e_gw1.118.534.1, jgi|Golor4|5326569|fgenesh1_pm.Scaffold_118_#_300	XP_007416101.1	EEU37384.1, EEU37913.1, EEU40254.1	XP_961155.1, XP_962523.2	PARAU_12304	XP_001910180.1, XP_001910549.1, XP_001912644.1		TLD03736.1, TLD15980.1	EHA49385.1, EHA52541.1	APA06362.1, APA09628.1, APA09787.1, APA14671.1	KEY71522.1, KEY73068.1, KEY74675.1	CCG81326.1	KIS67696.1	KUI64938.1, KUI68833.1, KUI70284.1, KUI74150.1	EGY19234.1
OG0000236	OR1_1722.t1, OR1_3200.t1	CAD6500645.1, CAD6505112.1	XP_001551140.1, XP_001554571.1, XP_024548452.1, XP_024550767.1	EAQ92386.1	EFQ27163.1, EFQ28180.1, EFQ29196.1	KAF3761036.1, KAF3761424.1, KAF3770117.1, KAF3770427.1	POS75405.1, POS76578.1, POS77488.1, POS78868.1	RKF57442.1, RKF63979.1	POS85313.1, POS87396.1	ESU12863.1, ESU16848.1, ESU16865.1	jgi|Golor4|4401209|fgenesh1_kg.Scaffold_7_#_28219_#_TRINITY_DN34521_c4_g1_i2, jgi|Golor4|4621148|fgenesh1_kg.Scaffold_10_#_36391_#_TRINITY_DN30874_c0_g1_i3, jgi|Golor4|4866942|fgenesh1_kg.Scaffold_114_#_29588_#_TRINITY_DN34521_c4_g1_i2, jgi|Golor4|4995953|fgenesh1_kg.Scaffold_116_#_18101_#_TRINITY_DN30874_c0_g1_i3	XP_007409769.1, XP_007415484.1	EEU45104.1, EEU45502.1, EEU46088.1	XP_956792.1, XP_961329.1	PARAU_04947, PARAU_11030	XP_001908034.1, XP_001910862.1		TLD16718.1	EHA52684.1	APA11621.1, APA12231.1, APA15056.1	KEY68504.1, KEY69628.1, KEY70300.1	CCG84039.1	KIS67755.1, KIS67823.1	KUI65691.1, KUI69745.1, KUI72936.1, KUI74117.1	EGY15071.1, EGY18245.1
OG0000237	OR1_2874.t1					KAF3767131.1	POS69091.1, POS69122.1, POS70727.1, POS70751.1, POS71773.1, POS76835.1			ESU13952.1			EEU33512.1, EEU35113.1					TLD03138.1, TLD03618.1, TLD03619.1, TLD08294.1, TLD17354.1	EHA51438.1, EHA58527.1					KUI63341.1, KUI63904.1, KUI64046.1, KUI64255.1, KUI64361.1, KUI66425.1, KUI66774.1, KUI66840.1, KUI67192.1, KUI67527.1, KUI68270.1, KUI68443.1, KUI68557.1, KUI69870.1, KUI70302.1, KUI70362.1, KUI70462.1, KUI70666.1, KUI70667.1, KUI70864.1, KUI70963.1, KUI71082.1, KUI71723.1, KUI71985.1, KUI72243.1, KUI72421.1, KUI72687.1, KUI73083.1, KUI73092.1, KUI73128.1, KUI73166.1, KUI73167.1, KUI73262.1, KUI…	EGY16732.1, EGY23384.1
OG0000238	OR1_5134.t1		XP_001551623.1, XP_024547175.1, XP_024553603.1, XP_024553604.1, XP_024553605.1, XP_024553606.1	EAQ83058.1, EAQ84205.1, EAQ84513.1, EAQ89894.1	EFQ25820.1, EFQ32863.1, EFQ36554.1	KAF3761421.1, KAF3764348.1, KAF3765101.1, KAF3766424.1	POS69402.1, POS69998.1, POS70179.1, POS72893.1, POS74982.1, POS80321.1			ESU09134.1, ESU17724.1			EEU35920.1, EEU35944.1, EEU36523.1, EEU37128.1, EEU38406.1, EEU40698.1	XP_963580.1, XP_964919.1, XP_965629.2		XP_001905824.1, XP_001906814.1, XP_001907453.1, XP_001909999.1, XP_001912859.1, XP_003437298.1		TLD07093.1, TLD11328.1, TLD12857.1	EHA46290.1, EHA56344.1, EHA58174.1	APA05363.1, APA11777.1, APA14093.1	KEY64704.1, KEY67399.1, KEY69057.1, KEY73504.1			KUI69308.1, KUI69484.1, KUI70224.1, KUI73462.1	EGY20757.1
OG0000239				EAQ82911.1, EAQ82912.1, EAQ83087.1, EAQ83159.1, EAQ83260.1, EAQ83491.1, EAQ83579.1, EAQ84239.1, EAQ84302.1, EAQ84522.1, EAQ84557.1, EAQ84701.1, EAQ84704.1, EAQ84856.1, EAQ85210.1, EAQ85542.1, EAQ85553.1, EAQ86012.1, EAQ86310.1, EAQ87035.1, EAQ87096.1, EAQ87248.1, EAQ87454.1, EAQ87519.1, EAQ87726.1, EAQ87803.1, EAQ87830.1, EAQ88440.1, EAQ88462.1, EAQ88621.1, EAQ88641.1, EAQ88882.1, EAQ88887.1, EAQ…		KAF3768302.1, KAF3768357.1							EEU34019.1, EEU34969.1, EEU35808.1, EEU47052.1		PARAU_08068
OG0000240												XP_007403736.1, XP_007403737.1, XP_007404170.1, XP_007405503.1, XP_007405567.1, XP_007405568.1, XP_007406322.1, XP_007406472.1, XP_007406712.1, XP_007406713.1, XP_007407156.1, XP_007407234.1, XP_007407304.1, XP_007407715.1, XP_007407716.1, XP_007408391.1, XP_007408392.1, XP_007408430.1, XP_007408749.1, XP_007408750.1, XP_007409357.1, XP_007410182.1, XP_007410253.1, XP_007410757.1, XP_007410897.1,…					EHS63751.1
OG0000241												XP_007403773.1, XP_007404326.1, XP_007404391.1, XP_007404417.1, XP_007404681.1, XP_007404842.1, XP_007405372.1, XP_007405423.1, XP_007406306.1, XP_007406639.1, XP_007406971.1, XP_007407325.1, XP_007407683.1, XP_007408198.1, XP_007408359.1, XP_007408799.1, XP_007408931.1, XP_007409026.1, XP_007409158.1, XP_007409210.1, XP_007409259.1, XP_007409320.1, XP_007409335.1, XP_007409486.1, XP_007409503.1,…
OG0000242																	EFP74575.1, EFP74958.1, EFP75115.2, EFP76489.2, EFP76793.2, EFP76803.2, EFP77318.1, EFP77463.2, EFP78570.2, EFP80587.2, EFP83416.1, EFP83586.2, EFP84706.2, EFP84772.2, EFP85455.2, EFP86560.1, EFP86715.2, EFP86716.1, EFP86941.2, EFP89242.1, EFP89319.2, EFP89953.2, EFP90575.2, EFP90680.2, EFP90769.1, EFP90944.2, EFP91373.1, EFP91442.1, EFP91557.1, EFP91832.2, EFP92077.1, EFP92166.2, EFP92573.2, EFP…
OG0000243	OR1_2457.t1, OR1_5547.t1, OR1_6529.t1, OR1_8132.t1, OR1_8608.t1, OR1_8608.t2, OR1_976.t1	CAD6503252.1	XP_001552019.1	EAQ86568.1, EAQ86659.1	EFQ29756.1, EFQ32172.1, EFQ33973.1	KAF3760133.1, KAF3762738.1, KAF3766105.1, KAF3769476.1	POS69021.1, POS69218.1, POS69507.1, POS77723.1, POS78735.1	RKF61985.1	POS86589.1	ESU12041.1, ESU12156.1, ESU18143.1	jgi|Golor4|2962104|estExt_Genewise1Plus.C_Scaffold_114_t10154, jgi|Golor4|5339757|estExt_fgenesh1_pm.C_Scaffold_70060	XP_007414026.1, XP_007414789.1	EEU43625.1, EEU44388.1, EEU45893.1	XP_011394539.1, XP_011394540.1, XP_956610.1	PARAU_06982, PARAU_08323	XP_001909653.1, XP_001911278.1	EFP78040.2	TLD08216.1, TLD10416.1	EHA47447.1, EHA56791.1	APA10008.1	KEY64473.1, KEY73352.1		KIS68621.1	KUI65275.1, KUI66353.1, KUI67078.1, KUI71243.1	EGY18902.1, EGY20761.1, EGY22479.1
OG0000244	OR1_1297.t1, OR1_2018.t1, OR1_6928.t1	CAD6501438.1	XP_001548108.2, XP_024546030.1, XP_024551215.1	EAQ89841.1, EAQ90251.1, EAQ93690.1	EFQ25608.1, EFQ26694.1, EFQ35772.1	KAF3764578.1, KAF3765121.1, KAF3765543.1	POS73034.1, POS78781.1, POS80147.1	RKF64247.1	POS84861.1	ESU05924.1, ESU09300.1, ESU10131.1, ESU14592.1	jgi|Golor4|4484113|fgenesh1_kg.Scaffold_8_#_50315_#_TRINITY_DN34934_c1_g1_i2, jgi|Golor4|5301208|fgenesh1_kg.Scaffold_123_#_53324_#_TRINITY_DN34934_c1_g1_i2	XP_007411264.1	EEU37037.1, EEU37457.1, EEU38156.1, EEU46939.1, EEU48104.1	XP_959669.2, XP_963821.1, XP_964249.1	PARAU_05178, PARAU_07536	XP_001904024.1, XP_001907455.1, XP_001912372.1	EFP78891.2	TLD12459.1	EHA46265.1, EHA54285.1	APA07293.1, APA09496.1, APA10135.1	KEY64717.1, KEY68676.1, KEY74925.1	CCG80621.1, CCG84061.1	KIS71160.1	KUI70370.1, KUI73432.1	EGY15706.1, EGY21005.1
OG0000245	OR1_3183.t1, OR1_3183.t2, OR1_7470.t1	CAD6500979.1, CAD6502327.1, CAD6502331.1, CAD6502332.1, CAD6502333.1, CAD6502335.1, CAD6502336.1, CAD6502338.1, CAD6502608.1, CAD6502611.1, CAD6502613.1	XP_001554138.1, XP_024549550.1, XP_024551374.1	EAQ91769.1	EFQ25214.1, EFQ30867.1, EFQ31292.1, EFQ33998.1, EFQ34011.1		POS72461.1, POS72921.1, POS79172.1, POS81523.1	RKF61375.1, RKF64199.1	POS82768.1, POS88014.1	ESU07407.1	jgi|Golor4|5342268|estExt_fgenesh1_pm.C_Scaffold_112_t10420, jgi|Golor4|5344242|estExt_fgenesh1_pm.C_Scaffold_1160390		EEU41407.1, EEU42083.1	XP_011395391.1, XP_962439.2	PARAU_10464	XP_001903396.1, XP_001905529.1, XP_001908982.1, XP_001908983.1, XP_003437228.1		TLD03913.1, TLD08888.1, TLD10662.1	EHA46853.1, EHA47004.1, EHA56852.1	APA05526.1, APA10472.1, APA13907.1		CCG83290.1		KUI70316.1	EGY14488.1, EGY14537.1, EGY21966.1
OG0000246	OR1_3363.t1, OR1_7795.t1	CAD6502379.1, CAD6503360.1	XP_024548424.1, XP_024548869.1	EAQ86609.1, EAQ87791.1, EAQ90660.1	EFQ30026.1, EFQ31639.1	KAF3765476.1, KAF3766311.1	POS74204.1, POS78006.1	RKF60847.1, RKF64438.1	POS82450.1, POS82956.1	ESU15853.1, ESU17930.1	jgi|Golor4|2908256|e_gw1.6.97.1, jgi|Golor4|2925771|e_gw1.120.638.1, jgi|Golor4|5321388|fgenesh1_pm.Scaffold_7_#_141	XP_007408288.1, XP_007416431.1	EEU41075.1, EEU42463.1, EEU44163.1	XP_011394205.1, XP_011394206.1, XP_955958.2	PARAU_09416, PARAU_11556	XP_001909641.1, XP_001911009.1, XP_003437390.1	EFP79066.1, EFP80603.2, EFP93057.2	TLD09104.1, TLD11029.1	EHA55539.1, EHA56772.1	APA09429.1, APA12245.1	KEY65179.1, KEY66922.1, KEY70144.1	CCG83349.1, CCG84286.1	KIS65990.1, KIS68738.1	KUI67669.1, KUI73626.1	EGY18096.1, EGY18718.1, EGY21415.1
OG0000247	OR1_3367.t1, OR1_5256.t1	CAD6502280.1, CAD6503502.1	XP_001547137.1, XP_024548578.1	EAQ86111.1, EAQ88654.1	EFQ26001.1, EFQ30213.1, EFQ31432.1	KAF3765722.1, KAF3765723.1, KAF3771176.1	POS71184.1, POS75820.1	RKF56790.1, RKF58042.1	POS83690.1, POS83881.1	ESU05180.1, ESU07473.1, ESU09277.1, ESU09493.1, ESU17406.1	jgi|Golor4|2862043|CE2862042_17434, jgi|Golor4|2904354|e_gw1.1.1158.1, jgi|Golor4|4146122|fgenesh1_pg.Scaffold_7_#_127, jgi|Golor4|4150297|fgenesh1_pg.Scaffold_114_#_125		EEU36216.1, EEU36256.1, EEU36804.1, EEU42127.1, EEU42193.1, EEU47177.1	XP_958079.1, XP_961778.1, XP_963413.2	PARAU_11831	XP_001903506.1, XP_001911157.1		TLD10136.1, TLD15626.1	EHA51656.1, EHA57568.1	APA10006.1, APA10745.1	KEY64578.1, KEY64891.1, KEY66746.1	CCG84787.1	KIS69935.1	KUI67212.1, KUI71315.1	EGY14213.1, EGY22414.1, EGY22895.1, EGY23202.1
OG0000248	OR1_5368.t1		XP_024546192.1, XP_024546193.1	EAQ84944.1, EAQ89285.1, EAQ93137.1	EFQ24863.1, EFQ26721.1, EFQ34223.1, EFQ35382.1	KAF3770778.1, KAF3771201.1	POS71802.1, POS72443.1, POS78363.1, POS79358.1			ESU05703.1, ESU07521.1, ESU07525.1, ESU10035.1, ESU10950.1, ESU11311.1, ESU14763.1, ESU15145.1, ESU15747.1			EEU37283.1, EEU37405.1, EEU38311.1, EEU38367.1, EEU40079.1, EEU40677.1, EEU40702.1, EEU41747.1, EEU42619.1, EEU43699.1, EEU44610.1, EEU45716.1, EEU45717.1			XP_001913031.1		TLD07838.1, TLD10427.1	EHA46604.1, EHA57720.1		KEY65422.1, KEY65638.1, KEY70415.1, KEY70728.1, KEY70827.1, KEY75020.1			KUI71113.1, KUI71900.1, KUI71996.1, KUI74213.1	EGY15263.1, EGY17371.1, EGY19043.1, EGY19742.1, EGY23004.1
OG0000249	OR1_5682.t1, OR1_5948.t1	CAD6506361.1	XP_001561354.2, XP_024550344.1, XP_024550345.1	EAQ84999.1, EAQ85072.1, EAQ90058.1	EFQ29612.1, EFQ33518.1, EFQ34444.1	KAF3759918.1, KAF3761309.1, KAF3762009.1	POS70559.1, POS73411.1, POS79645.1	RKF60323.1, RKF63937.1	POS88087.1	ESU05144.1, ESU10498.1, ESU14948.1, ESU15863.1	jgi|Golor4|2910932|e_gw1.8.396.1, jgi|Golor4|2916154|e_gw1.112.273.1, jgi|Golor4|5327136|fgenesh1_pm.Scaffold_119_#_544, jgi|Golor4|5338902|estExt_fgenesh1_pm.C_Scaffold_30239		EEU35304.1, EEU40493.1, EEU47400.1	XP_011392883.1, XP_011392884.1, XP_957891.1, XP_960366.2	PARAU_10641	XP_001906088.1, XP_001906097.1, XP_001906451.1		TLD05753.1, TLD05926.1, TLD07714.1	EHA46632.1, EHA48802.1, EHA48860.1	APA06875.1, APA11014.1	KEY66883.1, KEY69177.1	CCG82239.1	KIS66939.1	KUI69302.1, KUI69552.1, KUI69633.1	EGY17875.1, EGY19650.1, EGY20433.1
OG0000250			XP_001548501.1, XP_001550276.1, XP_001552810.1, XP_001557603.1, XP_001559282.1, XP_001560683.1, XP_024546417.1, XP_024549604.1	EAQ86149.1, EAQ89426.1, EAQ91190.1	EFQ31867.1, EFQ35840.1, EFQ36540.1	KAF3760308.1, KAF3764278.1, KAF3765748.1, KAF3766648.1, KAF3766663.1, KAF3771075.1	POS68897.1, POS69940.1, POS70811.1		POS81645.1	ESU08481.1, ESU09540.1, ESU10032.1, ESU15191.1, ESU15504.1, ESU15612.1, ESU18334.1			EEU33348.1, EEU33388.1, EEU34480.1, EEU34499.1, EEU34736.1, EEU36449.1, EEU36668.1, EEU38409.1, EEU41233.1			XP_001905184.1, XP_001905661.1				APA07175.1, APA08967.1, APA12851.1, APA13840.1, APA14564.1	KEY66404.1, KEY66705.1, KEY68303.1, KEY71914.1, KEY73165.1, KEY74531.1, KEY75326.1			KUI69889.1	EGY14122.1, EGY15164.1, EGY16096.1
OG0000251	OR1_3356.t1, OR1_656.t1	CAD6499680.1, CAD6503944.1	XP_024546362.1, XP_024548442.1	EAQ86835.1, EAQ92696.1	EFQ26387.1, EFQ31631.1	KAF3762456.1, KAF3765482.1	POS71843.1, POS77086.1	RKF59019.1, RKF61764.1	POS85601.1, POS86074.1	ESU05747.1, ESU05832.1	jgi|Golor4|1313595|CE1313594_848, jgi|Golor4|1313596|CE1313595_4663, jgi|Golor4|1313609|CE1313608_2718, jgi|Golor4|2916661|e_gw1.112.1330.1, jgi|Golor4|4652057|fgenesh1_kg.Scaffold_29_#_22749_#_TRINITY_DN35908_c2_g2_i1, jgi|Golor4|5326426|fgenesh1_pm.Scaffold_118_#_157	XP_007404067.1	EEU33472.1, EEU33473.1, EEU34847.1, EEU38537.1, EEU48572.1, EEU48729.1	XP_011393522.1, XP_011393523.1, XP_964030.3	PARAU_07008, PARAU_11180	XP_001908737.1, XP_001909388.1	EFP87697.2, EFP89198.2	TLD05278.1, TLD13676.1	EHA50426.1, EHA57987.1	APA06862.1, APA12243.1	KEY66134.1, KEY66974.1	CCG84481.1	KIS67576.1, KIS68888.1	KUI66826.1, KUI73853.1	EGY16359.1, EGY22866.1
OG0000252	OR1_1032.t1, OR1_5607.t1	CAD6504110.1, CAD6505482.1	XP_001547499.1, XP_024546288.1, XP_024546702.1, XP_024547213.1	EAQ83130.1, EAQ83131.1, EAQ88866.1	EFQ35300.1, EFQ35544.1	KAF3761354.1, KAF3762762.1	POS73665.1, POS74451.1	RKF55672.1, RKF59192.1	POS84173.1, POS84452.1	ESU11799.1, ESU14215.1	jgi|Golor4|1482059|CE1482058_38747, jgi|Golor4|2918214|e_gw1.113.1885.1, jgi|Golor4|4145741|fgenesh1_pg.Scaffold_6_#_176, jgi|Golor4|5371091|MIX24772_32833_42	XP_007403496.1, XP_007413400.1, XP_007415683.1	EEU37869.1, EEU39990.1	XP_957857.1, XP_959528.1	PARAU_08130, PARAU_08801	XP_001904985.1, XP_001905405.1	EFP74132.1, EFP74165.1	TLD09876.1, TLD15648.1	EHA49660.1, EHA56111.1	APA06938.1, APA10889.1, APA14979.1	KEY65435.1, KEY67044.1, KEY67449.1	CCG82747.1	KIS71136.1	KUI65836.1, KUI69966.1	EGY18610.1, EGY21447.1, EGY21487.1
OG0000253	OR1_1979.t1	CAD6501001.1, CAD6501006.1, CAD6501008.1, CAD6501015.1, CAD6501020.1, CAD6501023.1, CAD6501027.1, CAD6501031.1, CAD6501032.1, CAD6501034.1, CAD6501036.1, CAD6501051.1, CAD6501081.1, CAD6503380.1, CAD6503381.1, CAD6503382.1	XP_001547897.1	EAQ87433.1	EFQ28179.1, EFQ36207.1	KAF3762947.1, KAF3766863.1	POS69455.1, POS80546.1	RKF53418.1, RKF64649.1, RKF64800.1	POS82852.1, POS83580.1, POS86133.1, POS86760.1	ESU05100.1, ESU15383.1	jgi|Golor4|2686702|CE2686701_83501, jgi|Golor4|4150134|fgenesh1_pg.Scaffold_113_#_722, jgi|Golor4|4505572|fgenesh1_kg.Scaffold_9_#_6185_#_TRINITY_DN33751_c3_g1_i3, jgi|Golor4|4506217|fgenesh1_kg.Scaffold_9_#_6830_#_TRINITY_DN33751_c3_g1_i4, jgi|Golor4|4506730|fgenesh1_kg.Scaffold_9_#_7343_#_TRINITY_DN33751_c3_g1_i3, jgi|Golor4|4831225|fgenesh1_kg.Scaffold_113_#_74334_#_TRINITY_DN33751_c3_g1_i4, j…		EEU40745.1		PARAU_08772, PARAU_09325, PARAU_09370, PARAU_11193, PARAU_12450			TLD03827.1, TLD10826.1	EHA47253.1, EHA56412.1	APA16153.1	KEY74342.1				EGY16740.1
OG0000254	OR1_3343.t1, OR1_4294.t1, OR1_8089.t1	CAD6504590.1, CAD6505226.1	XP_001557236.1, XP_024551739.1	EAQ83984.1, EAQ88390.1	EFQ30080.1, EFQ31221.1	KAF3765505.1, KAF3765830.1, KAF3767051.1	POS78647.1, POS79068.1, POS79949.1	RKF59808.1, RKF63650.1	POS84239.1, POS88081.1	ESU08707.1, ESU09079.1	jgi|Golor4|2922014|e_gw1.116.1718.1, jgi|Golor4|5325897|fgenesh1_pm.Scaffold_116_#_118, jgi|Golor4|5343781|estExt_fgenesh1_pm.C_Scaffold_115_t10412, jgi|Golor4|5354898|MIX8579_4690_87	XP_007411372.1, XP_007412412.1, XP_007417133.1	EEU36564.1, EEU42821.1	XP_956761.2, XP_962032.3	PARAU_03582, PARAU_09578	XP_001909092.1, XP_001909508.1	EFP75779.2, EFP80865.2	TLD08645.1, TLD10889.1	EHA55572.1, EHA56639.1	APA12515.1, APA14605.1	KEY72309.1, KEY72729.1	CCG82292.1	KIS66953.1, KIS68190.1, KIS69982.1	KUI68666.1, KUI73560.1, KUI74001.1	EGY15755.1, EGY16712.1
OG0000255	OR1_3486.t1, OR1_4891.t1, OR1_4892.t1		XP_001558229.2, XP_024549935.1, XP_024551186.1	EAQ83665.1, EAQ83706.1, EAQ84249.1	EFQ25846.1, EFQ30461.1	KAF3761456.1, KAF3763606.1	POS69330.1, POS78017.1, POS78720.1, POS80092.1, POS81409.1		POS86799.1	ESU05299.1, ESU07523.1, ESU07711.1, ESU09777.1, ESU15564.1, ESU18015.1		XP_007409875.1, XP_007409876.1	EEU42145.1, EEU42310.1	XP_958936.2, XP_959852.1	PARAU_07733	XP_001903472.1, XP_001904203.1, XP_001905006.1		TLD03531.1, TLD10377.1, TLD12337.1, TLD12862.1, TLD16064.1	EHA49497.1, EHA53673.1, EHA54170.1, EHA56172.1, EHA57140.1	APA05252.1, APA10158.1, APA13644.1	KEY65374.1, KEY72512.1, KEY72962.1, KEY72970.1			KUI68982.1, KUI69311.1, KUI70261.1, KUI71846.1	EGY16035.1
OG0000256	OR1_4270.t1	CAD6502227.1	XP_024550738.1	EAQ84781.1, EAQ87690.1	EFQ28945.1, EFQ32488.1, EFQ33582.1, EFQ34084.1, EFQ35522.1	KAF3766823.1	POS69369.1, POS69435.1, POS70080.1, POS74186.1, POS80233.1	RKF61169.1, RKF63195.1	POS83111.1	ESU06512.1, ESU14089.1, ESU17484.1	jgi|Golor4|4581958|fgenesh1_kg.Scaffold_9_#_82571_#_TRINITY_DN35740_c1_g1_i2		EEU34911.1, EEU36217.1, EEU36218.1, EEU39960.1, EEU41581.1, EEU44979.1, EEU47590.1, EEU48420.1	XP_956937.1	PARAU_08080	XP_001906447.1, XP_001910293.1, XP_001910638.1		TLD03444.1, TLD03994.1, TLD04146.1, TLD05009.1, TLD07491.1, TLD07493.1, TLD10192.1, TLD14343.1, TLD17110.1	EHA46515.1, EHA46935.1, EHA49444.1, EHA51900.1, EHA53572.1	APA11680.1	KEY72378.1			KUI63692.1	EGY16048.1, EGY19698.1, EGY22068.1, EGY22194.1
OG0000257	OR1_4556.t1		XP_024546356.1, XP_024552605.1	EAQ87945.1, EAQ92832.1	EFQ30880.1, EFQ31275.1, EFQ35239.1	KAF3762555.1, KAF3763331.1, KAF3767371.1	POS79203.1, POS81131.1			ESU09227.1, ESU09598.1, ESU10646.1, ESU13560.1, ESU17385.1, ESU17544.1			EEU33446.1, EEU33625.1, EEU33896.1, EEU34788.1, EEU36404.1, EEU36647.1, EEU36973.1, EEU37342.1, EEU41303.1, EEU44532.1, EEU44713.1	XP_011393181.1, XP_011393182.1, XP_011394289.1, XP_011394290.1	PARAU_06009	XP_001906494.1, XP_001910373.1, XP_001910707.1		TLD04094.1, TLD15427.1, TLD15930.1, TLD16846.1	EHA51867.1, EHA51936.1, KYQ30559.1	APA06868.1, APA15690.1	KEY66391.1, KEY67549.1	CCG83390.1	KIS70240.1	KUI64271.1, KUI66576.1, KUI68734.1	EGY19406.1, EGY21016.1, EGY23078.1
OG0000258	OR1_6173.t1		XP_024546397.1, XP_024546968.1, XP_024552626.1	EAQ85083.1	EFQ25666.1, EFQ27316.1, EFQ31656.1, EFQ33526.1, EFQ34589.1, EFQ35092.1, EFQ35303.1	KAF3761454.1	POS68794.1, POS70305.1, POS78717.1			ESU07081.1, ESU07457.1, ESU14983.1, ESU16123.1, ESU17843.1			EEU39846.1, EEU40484.1, EEU40645.1, EEU42116.1, EEU42419.1, EEU47271.1	XP_011394990.1, XP_011394991.1	PARAU_08261	XP_001904079.1, XP_001906021.1, XP_001906022.1		TLD12262.1, TLD16963.1, TLD17643.1	EHA50749.1, EHA51966.1, EHA53695.1	APA05969.1, APA07213.1, APA08707.1	KEY63933.1, KEY63946.1, KEY64542.1, KEY67709.1, KEY69161.1, KEY71702.1, KEY73182.1, KEY74951.1	CCG84369.1		KUI69320.1, KUI72050.1	EGY14508.1, EGY15759.1, EGY16682.1, EGY20416.1
OG0000259	OR1_6518.t1		XP_001545135.2, XP_001550748.2, XP_024549990.1	EAQ85536.1, EAQ87864.1	EFQ26064.1, EFQ30365.1, EFQ35770.1	KAF3760713.1, KAF3768088.1, KAF3770823.1	POS69121.1, POS74617.1, POS79796.1, POS79931.1			ESU07087.1, ESU07117.1, ESU09374.1, ESU09460.1, ESU14119.1, ESU17695.1			EEU35733.1, EEU36080.1, EEU36780.1, EEU36848.1, EEU38092.1, EEU38852.1, EEU43821.1, EEU48317.1, EEU49026.1	XP_956226.1	PARAU_10734	XP_001904555.1, XP_001905508.1, XP_001907508.1		TLD07606.1, TLD10744.1, TLD17754.1	EHA45862.1, EHA50238.1, EHA56705.1, KYQ30479.1	APA06073.1, APA15290.1	KEY63851.1, KEY64519.1, KEY66007.1, KEY69559.1	CCG81537.1	KIS70694.1, KIS70787.1	KUI68478.1, KUI69711.1	EGY14095.1, EGY14096.1, EGY20196.1
OG0000260		CAD6498643.1, CAD6498758.1, CAD6498877.1, CAD6499053.1, CAD6499130.1, CAD6499664.1, CAD6499970.1, CAD6499986.1, CAD6500050.1, CAD6500095.1, CAD6500097.1, CAD6500141.1, CAD6500200.1, CAD6500325.1, CAD6500379.1, CAD6500395.1, CAD6500668.1, CAD6500721.1, CAD6500849.1, CAD6500968.1, CAD6501102.1, CAD6501104.1, CAD6501108.1, CAD6501110.1, CAD6501370.1, CAD6502097.1, CAD6502107.1, CAD6502210.1, CAD6502…
OG0000261			XP_024546205.1, XP_024552737.1	EAQ88451.1, EAQ88823.1, EAQ91488.1	EFQ32024.1, EFQ33026.1, EFQ34668.1, EFQ35144.1, EFQ35232.1	KAF3765496.1	POS71379.1, POS74762.1, POS74900.1, POS79956.1, POS81324.1		POS81623.1	ESU07002.1, ESU14018.1, ESU15021.1			EEU34093.1, EEU36251.1, EEU41484.1, EEU43737.1, EEU43874.1, EEU45179.1, EEU47246.1	XP_958530.1, XP_958986.2, XP_962843.2	PARAU_03047, PARAU_07789	XP_001903101.1, XP_001903254.1, XP_001903802.1, XP_001909010.1, XP_003437487.1		TLD04435.1, TLD05365.1, TLD09134.1	EHA50566.1, KYQ30466.1	APA07020.1, APA07472.1	KEY72264.1, KEY73972.1		KIS70359.1	KUI63737.1, KUI64836.1, KUI73399.1, KUI73604.1	EGY16253.1, EGY16618.1, EGY16818.1, EGY20200.1, EGY21906.1, EGY22691.1
OG0000262				EAQ83008.1, EAQ83841.1, EAQ84741.1, EAQ86559.1, EAQ86930.1, EAQ86941.1, EAQ88220.1, EAQ90763.1, EAQ91893.1	EFQ30164.1, EFQ36132.1	KAF3760092.1		RKF61652.1, RKF62741.1	POS81677.1, POS81708.1, POS82021.1, POS82122.1, POS82204.1, POS82236.1, POS82335.1, POS82571.1, POS82714.1, POS82741.1, POS83109.1, POS83217.1, POS83533.1, POS83555.1, POS84267.1, POS84278.1, POS85290.1, POS85925.1, POS87860.1	ESU14441.1	jgi|Golor4|2919891|e_gw1.115.962.1, jgi|Golor4|4175692|fgenesh1_kg.Scaffold_1_#_21103_#_TRINITY_DN36636_c38_g7_i1, jgi|Golor4|4205218|fgenesh1_kg.Scaffold_1_#_50629_#_TRINITY_DN36738_c89_g14_i1, jgi|Golor4|4228315|fgenesh1_kg.Scaffold_2_#_1948_#_TRINITY_DN22402_c0_g3_i1, jgi|Golor4|4329197|fgenesh1_kg.Scaffold_5_#_51287_#_TRINITY_DN36458_c16_g10_i1, jgi|Golor4|4580617|fgenesh1_kg.Scaffold_9_#_812…		EEU33688.1, EEU47040.1			XP_001909117.1, XP_001910179.1, XP_001910804.1, XP_001912536.1, XP_001912796.1	EFP82613.2				KEY72661.1
OG0000263												XP_007403673.1, XP_007403758.1, XP_007403795.1, XP_007403979.1, XP_007403995.1, XP_007404082.1, XP_007404230.1, XP_007404388.1, XP_007404406.1, XP_007404407.1, XP_007404408.1, XP_007404409.1, XP_007404526.1, XP_007404603.1, XP_007405265.1, XP_007405266.1, XP_007405608.1, XP_007405609.1, XP_007405927.1, XP_007406364.1, XP_007406370.1, XP_007407214.1, XP_007408290.1, XP_007408684.1, XP_007408759.1,…
OG0000264												XP_007403811.1, XP_007404641.1, XP_007405080.1, XP_007405207.1, XP_007405354.1, XP_007405528.1, XP_007405554.1, XP_007405556.1, XP_007405566.1, XP_007405790.1, XP_007406198.1, XP_007407110.1, XP_007407185.1, XP_007407404.1, XP_007407583.1, XP_007407619.1, XP_007407687.1, XP_007408166.1, XP_007408318.1, XP_007408721.1, XP_007408966.1, XP_007409356.1, XP_007409375.1, XP_007409453.1, XP_007410290.1,…
OG0000265												XP_007415602.1					EFP74176.1, EFP76057.1, EFP76383.1, EFP77047.1, EFP77315.2, EFP80106.2, EFP80818.1, EFP81103.2, EFP81213.1, EFP81911.2, EFP82039.2, EFP82040.1, EFP82088.1, EFP82525.2, EFP82571.1, EFP82836.2, EFP82920.1, EFP83291.2, EFP83590.1, EFP85547.1, EFP86054.1, EFP86599.2, EFP86625.1, EFP87033.1, EFP87340.1, EFP87432.1, EFP87904.2, EFP88109.2, EFP88160.2, EFP88179.2, EFP89547.1, EFP89755.2, EFP89893.2, EFP…
OG0000266	OR1_590.t1, OR1_6093.t1	CAD6504951.1, CAD6506285.1	XP_001556507.1, XP_024546549.1	EAQ84788.1, EAQ92521.1	EFQ26226.1, EFQ34518.1	KAF3761654.1, KAF3768892.1	POS72011.1, POS76356.1	RKF57148.1, RKF62610.1	POS83363.1	ESU05666.1, ESU15026.1	jgi|Golor4|4266739|fgenesh1_kg.Scaffold_3_#_36284_#_TRINITY_DN29975_c1_g1_i2, jgi|Golor4|4689590|fgenesh1_kg.Scaffold_112_#_8231_#_TRINITY_DN29904_c0_g1_i1, jgi|Golor4|5073153|fgenesh1_kg.Scaffold_118_#_33823_#_TRINITY_DN29904_c0_g1_i1, jgi|Golor4|5141081|fgenesh1_kg.Scaffold_119_#_61021_#_TRINITY_DN29975_c1_g1_i2	XP_007408195.1, XP_007411260.1, XP_007411398.1, XP_007411611.1	EEU46768.1, EEU47893.1	XP_960510.1, XP_963757.2	PARAU_05973, PARAU_08254	XP_001905807.1, XP_001908927.1	EFP74579.2, EFP76008.1, EFP83436.2, EFP83444.1, EFP85286.1, EFP89040.1	TLD04506.1, TLD13885.1	EHA51264.1, EHA58032.1	APA06513.1, APA06676.1	KEY75071.1	CCG80825.1, CCG85179.1	KIS68588.1, KIS69869.1	KUI67876.1, KUI69950.1	EGY23015.1, EGY23331.1
OG0000267	OR1_2917.t1		XP_001546453.1, XP_001552869.2	EAQ84174.1, EAQ86240.1, EAQ92041.1	EFQ26936.1, EFQ34495.1, EFQ36297.1, EFQ36597.1	KAF3760027.1, KAF3760336.1, KAF3763414.1, KAF3769535.1	POS68717.1, POS71726.1, POS72452.1, POS74518.1, POS75527.1, POS76105.1, POS76378.1			ESU09090.1, ESU09338.1, ESU09924.1, ESU10763.1, ESU10815.1, ESU10954.1			EEU33399.1, EEU35940.1, EEU36552.1, EEU36557.1, EEU37357.1, EEU40704.1, EEU41283.1, EEU41369.1, EEU42348.1	XP_001727984.2	PARAU_11900	XP_001906036.1		TLD04411.1, TLD08852.1	EHA51119.1, EHA52707.1	APA08278.1, APA13744.1	KEY64468.1, KEY69587.1, KEY72318.1, KEY73202.1, KEY73651.1, KEY75009.1, KEY75138.1			KUI65111.1, KUI66190.1, KUI69796.1	EGY22112.1
OG0000268	OR1_4124.t1	CAD6500596.1	XP_001558954.1, XP_024550070.1, XP_024553800.1, XP_024553801.1	EAQ85661.1, EAQ87567.1	EFQ25671.1, EFQ31288.1, EFQ34099.1, EFQ36021.1, EFQ36092.1	KAF3760451.1, KAF3766919.1	POS69836.1, POS72176.1, POS72572.1, POS72617.1, POS76598.1	RKF57349.1	POS84723.1	ESU09442.1, ESU12641.1, ESU15344.1, ESU15397.1, ESU15558.1, ESU15926.1	jgi|Golor4|1222771|CE1222770_8633, jgi|Golor4|5323745|fgenesh1_pm.Scaffold_112_#_131		EEU34795.1, EEU35241.1, EEU35905.1, EEU38048.1, EEU39775.1, EEU41358.1, EEU41645.1, EEU42590.1	XP_962361.1		XP_001910493.1		TLD15651.1, TLD16283.1	EHA49663.1, EHA50681.1	APA05823.1, APA15272.1	KEY65279.1, KEY71175.1, KEY74019.1	CCG81158.1	KIS69947.1, KIS71614.1	KUI63671.1	EGY15952.1, EGY16924.1, EGY23294.1
OG0000269	OR1_5448.t1, OR1_6882.t1, OR1_7741.t1, OR1_8552.t1		XP_024548418.1	EAQ83373.1, EAQ86204.1, EAQ91872.1	EFQ25783.1, EFQ31291.1, EFQ32555.1, EFQ33695.1, EFQ34995.1	KAF3760346.1	POS70267.1, POS76184.1	RKF58856.1, RKF61050.1	POS86433.1, POS87697.1	ESU07518.1, ESU12701.1, ESU14798.1	jgi|Golor4|2913823|e_gw1.10.419.1, jgi|Golor4|2926004|e_gw1.121.627.1, jgi|Golor4|4149061|fgenesh1_pg.Scaffold_112_#_238, jgi|Golor4|5326390|fgenesh1_pm.Scaffold_118_#_121	XP_007410905.1	EEU33526.1, EEU41976.1, EEU47466.1	XP_959493.1, XP_961661.2	PARAU_04310	XP_001905567.1, XP_001907434.1, XP_001911241.1, XP_003437513.1	EFP79851.1	TLD07386.1, TLD10524.1	EHA46103.1, EHA57737.1	APA12281.1	KEY65746.1, KEY67033.1, KEY69821.1		KIS66658.1, KIS71704.1	KUI69765.1	EGY14171.1, EGY19548.1, EGY21122.1, EGY21200.1, EGY21474.1, EGY21965.1
OG0000270	OR1_6116.t1		XP_001546261.1, XP_001548496.1, XP_001552498.1, XP_001560376.1, XP_024550768.1, XP_024552588.1	EAQ86120.1, EAQ86251.1, EAQ92056.1	EFQ25862.1, EFQ31461.1, EFQ34019.1, EFQ34196.1, EFQ35679.1	KAF3761820.1	POS71433.1, POS73856.1, POS75415.1, POS78689.1			ESU07467.1, ESU07582.1, ESU09607.1			EEU35433.1, EEU36301.1, EEU41953.1, EEU45567.1	XP_958559.1, XP_958697.1, XP_963407.1, XP_963408.2		XP_001903499.1, XP_001905550.1, XP_001905594.1, XP_001911164.1, XP_001911616.1		TLD06428.1, TLD07607.1, TLD09903.1, TLD11976.1	EHA45861.1, EHA48190.1, EHA55086.1, EHA57709.1	APA08792.1, APA10258.1, APA10765.1, APA13836.1	KEY69577.1, KEY71310.1, KEY72043.1			KUI63840.1, KUI65919.1, KUI69524.1	EGY16031.1, EGY21062.1
OG0000271	OR1_7768.t1, OR1_7769.t1		XP_024548903.1, XP_024551867.1, XP_024553140.1	EAQ86782.1, EAQ86867.1, EAQ88514.1, EAQ89253.1	EFQ33808.1, EFQ35160.1	KAF3761061.1, KAF3763176.1, KAF3765654.1, KAF3767226.1, KAF3767228.1	POS70117.1, POS71146.1			ESU05831.1, ESU06224.1, ESU08960.1, ESU18252.1		XP_007414318.1	EEU35732.1, EEU36577.1, EEU38979.1, EEU43314.1, EEU43778.1, EEU48730.1, EEU48731.1	XP_956864.3, XP_957912.3, XP_958768.3		XP_001908995.1, XP_001909356.1, XP_001909357.1, XP_001909410.1	EFP80671.2	TLD04050.1, TLD09886.1, TLD12067.1	EHA47984.1, EHA55095.1, EHA56832.1	APA05401.1, APA13321.1	KEY65529.1, KEY66971.1, KEY73420.1, KEY74545.1			KUI63474.1, KUI63502.1, KUI72326.1, KUI74315.1	EGY17062.1, EGY19978.1
OG0000272								RKF65119.1				XP_007418855.1					EFP75137.2, EFP75240.2, EFP75248.2, EFP75650.2, EFP76178.1, EFP78639.2, EFP79521.1, EFP79881.2, EFP80234.1, EFP81742.2, EFP82452.1, EFP82517.1, EFP82541.1, EFP82547.1, EFP82855.1, EFP82984.2, EFP83148.2, EFP83151.1, EFP83275.1, EFP83356.2, EFP83608.1, EFP84021.1, EFP85075.1, EFP85875.2, EFP86125.1, EFP86499.1, EFP86925.1, EFP87929.1, EFP89037.2, EFP89120.2, EFP89498.1, EFP89925.1, EFP90614.2, EFP…
OG0000273	OR1_5552.t1, OR1_587.t1	CAD6499036.1	XP_001547677.1	EAQ85522.1, EAQ90398.1, EAQ91502.1	EFQ26058.1, EFQ31376.1, EFQ33831.1, EFQ35367.1, EFQ35745.1	KAF3761922.1, KAF3771310.1	POS73738.1, POS75705.1	RKF60807.1	POS83918.1	ESU05202.1, ESU07148.1, ESU07641.1, ESU13921.1, ESU14464.1	jgi|Golor4|2160957|CE2160956_65995, jgi|Golor4|2904309|e_gw1.1.939.1	XP_007407153.1, XP_007409428.1	EEU34298.1, EEU34681.1, EEU38280.1, EEU43420.1	XP_959311.2, XP_960310.2	PARAU_09255	XP_001906399.1, XP_001907688.1	EFP84363.2, EFP84364.2, EFP91168.2	TLD07490.1, TLD09173.1	EHA46503.1, EHA55928.1	APA13314.1	KEY64021.1, KEY69450.1, KEY73707.1	CCG80722.1, CCG82372.1, CCG84927.1	KIS69181.1	KUI70694.1, KUI73302.1	EGY14163.1, EGY17111.1
OG0000274	OR1_1652.t1, OR1_790.t1		XP_024546020.1, XP_024546021.1, XP_024546797.1, XP_024551498.1, XP_024553290.1, XP_024553291.1	EAQ85426.1	EFQ31242.1, EFQ35841.1	KAF3764057.1, KAF3764058.1, KAF3767922.1, KAF3769021.1	POS69433.1, POS69554.1, POS71513.1, POS72648.1, POS73390.1, POS73776.1			ESU10189.1		XP_007404664.1	EEU36092.1, EEU37524.1			XP_001904144.1, XP_001905168.1, XP_001905169.1, XP_001910444.1, XP_001910522.1		TLD09945.1, TLD15929.1	EHA51871.1	APA07309.1, APA10353.1, APA13544.1	KEY67605.1, KEY68850.1, KEY74528.1, KEY75042.1		KIS67009.1	KUI63677.1, KUI64406.1, KUI66488.1, KUI67260.1, KUI67766.1, KUI68202.1, KUI70252.1, KUI71889.1, KUI73113.1, KUI73724.1, KUI73735.1, KUI74577.1	EGY21951.1, EGY22529.1
OG0000275	OR1_1116.t1, OR1_2055.t1, OR1_3657.t1, OR1_4501.t1, OR1_4927.t1, OR1_5423.t1, OR1_6447.t1, OR1_7498.t1		XP_024548402.1, XP_024549319.1, XP_024553193.1	EAQ84579.1, EAQ84581.1, EAQ84583.1	EFQ25404.1	KAF3762793.1, KAF3762795.1, KAF3763280.1	POS69267.1, POS69723.1, POS70114.1, POS70319.1, POS71265.1, POS71600.1, POS71999.1, POS72086.1, POS76787.1, POS77419.1, POS79059.1, POS79444.1, POS81278.1, POS81279.1			ESU06848.1, ESU06849.1			EEU43932.1	XP_956644.1, XP_959253.1, XP_962908.1, XP_964160.1		XP_001904447.1, XP_001912811.1		TLD08446.1, TLD17906.1	EHA46901.1, EHA52801.1	APA13458.1	KEY65076.1			KUI63603.1, KUI66103.1, KUI66199.1, KUI66988.1, KUI67727.1, KUI72454.1, KUI72732.1	EGY17390.1
OG0000276	OR1_1218.t1, OR1_1912.t1		XP_001551870.1, XP_024550686.1, XP_024550816.1, XP_024552300.1, XP_024552366.1, XP_024552984.1	EAQ86242.1, EAQ89536.1, EAQ90292.1	EFQ31901.1, EFQ32766.1, EFQ34270.1, EFQ35951.1	KAF3760480.1, KAF3764361.1, KAF3771127.1	POS71768.1, POS73875.1, POS74150.1, POS74178.1, POS75597.1, POS79233.1, POS80555.1			ESU05314.1, ESU07731.1, ESU12196.1, ESU16709.1			EEU44795.1, EEU45309.1	XP_001728404.1, XP_958753.1, XP_964708.3	PARAU_09254	XP_001904013.1, XP_001907005.1		TLD07104.1	EHA45827.1, EHA52745.1	APA11510.1, APA11829.1, APA13093.1, APA15019.1	KEY64049.1, KEY68542.1, KEY71385.1, KEY72875.1, KEY73320.1	CCG83083.1		KUI63980.1, KUI70495.1, KUI72839.1	EGY19041.1, EGY20361.1
OG0000277	OR1_1526.t1		XP_001547304.1, XP_001549390.2, XP_001559720.1, XP_001561343.1, XP_024548855.1, XP_024549122.1, XP_024551954.1, XP_024552434.1	EAQ84475.1, EAQ87317.1, EAQ87658.1, EAQ91803.1	EFQ25572.1, EFQ25729.1, EFQ26826.1, EFQ34470.1	KAF3763954.1, KAF3764519.1	POS68600.1, POS81208.1			ESU08440.1, ESU09246.1, ESU10451.1, ESU14332.1, ESU15943.1, ESU17027.1			EEU34860.1, EEU35781.1, EEU36390.1, EEU37234.1, EEU41424.1, EEU41805.1, EEU42742.1, EEU45214.1, EEU45747.1, EEU48852.1	XP_959079.1		XP_001905531.1, XP_001906368.1		TLD03734.1	EHA49387.1	APA09460.1	KEY68208.1, KEY69591.1, KEY72995.1, KEY74385.1		KIS68287.1	KUI70783.1, KUI71036.1	EGY16016.1, EGY17070.1, EGY17501.1, EGY20022.1, EGY20860.1
OG0000278	OR1_1972.t1, OR1_4819.t1	CAD6499427.1, CAD6500121.1	XP_024547186.1, XP_024548371.1	EAQ85824.1, EAQ92178.1	EFQ30495.1, EFQ35053.1	KAF3760575.1, KAF3763621.1	POS73844.1, POS75509.1, POS80927.1	RKF56108.1, RKF56596.1	POS83748.1, POS83904.1	ESU14291.1, ESU16883.1, ESU17473.1	jgi|Golor4|2916095|e_gw1.112.1618.1, jgi|Golor4|2921925|e_gw1.116.252.1, jgi|Golor4|4149388|fgenesh1_pg.Scaffold_112_#_565, jgi|Golor4|4151965|fgenesh1_pg.Scaffold_116_#_539	XP_007403483.1, XP_007409284.1	EEU35008.1, EEU35930.1, EEU45097.1	XP_959787.1, XP_961070.1	PARAU_06292, PARAU_11671	XP_001912055.1, XP_001929771.1	EFP77930.2, EFP92494.1	TLD16167.1, TLD17238.1	EHA49791.1, EHA50079.1	APA12338.1, APA14112.1	KEY64756.1, KEY65207.1	CCG80681.1, CCG82651.1	KIS68914.1, KIS69355.1	KUI72241.1, KUI74206.1	EGY13604.1, EGY20316.1
OG0000279	OR1_4256.t1, OR1_5769.t1, OR1_7067.t1	CAD6502670.1	XP_001560564.1, XP_024549086.1, XP_024549825.1	EAQ84908.1, EAQ87760.1	EFQ33536.1, EFQ33564.1, EFQ36308.1	KAF3760901.1, KAF3761805.1, KAF3761907.1, KAF3767307.1	POS68666.1, POS69428.1, POS70409.1, POS77870.1	RKF57504.1	POS87312.1		jgi|Golor4|2914066|e_gw1.10.64.1, jgi|Golor4|4148074|fgenesh1_pg.Scaffold_10_#_197, jgi|Golor4|4153721|fgenesh1_pg.Scaffold_121_#_195, jgi|Golor4|5360310|MIX13991_2021_15	XP_007409419.1, XP_007417344.1		XP_960424.1, XP_962123.2	PARAU_04314, PARAU_07886, PARAU_09367	XP_001905905.1, XP_003437338.1		TLD03595.1, TLD03790.1, TLD06612.1, TLD09021.1	EHA48728.1, EHA49211.1, EHA49463.1, EHA56005.1	APA05652.1, APA07886.1, APA15889.1	KEY64261.1		KIS65961.1, KIS71571.1	KUI63567.1, KUI69606.1, KUI70016.1, KUI72549.1, KUI72734.1	EGY17933.1
OG0000280	OR1_5190.t1, OR1_6442.t1	CAD6501687.1, CAD6505140.1	XP_001557229.1, XP_024553767.1	EAQ85838.1, EAQ85905.1	EFQ27912.1, EFQ35055.1	KAF3760580.1, KAF3771249.1	POS69144.1, POS77634.1	RKF60178.1, RKF63958.1	POS81775.1, POS83500.1, POS84094.1	ESU13579.1, ESU17093.1	jgi|Golor4|2920041|e_gw1.115.1393.1, jgi|Golor4|5321980|fgenesh1_pm.Scaffold_8_#_237, jgi|Golor4|5328124|fgenesh1_pm.Scaffold_123_#_209, jgi|Golor4|5411713|gm4.39519_g	XP_007407629.1, XP_007412541.1, XP_007416800.1	EEU34336.1, EEU44334.1	XP_011394625.1, XP_011394626.1, XP_961238.1	PARAU_07209	XP_001904569.1, XP_001911932.1, XP_001912063.1	EFP78078.2, EFP79167.1, EFP80514.1	TLD08729.1, TLD15902.1	EHA47504.1, EHA52387.1	APA12510.1, APA15139.1	KEY69869.1, KEY72148.1	CCG81414.1	KIS65839.1, KIS70424.1	KUI71680.1, KUI74207.1	EGY13618.1, EGY18111.1
OG0000281	OR1_6164.t1	CAD6506388.1	XP_001550879.1, XP_001560996.1, XP_024551599.1	EAQ84980.1, EAQ85811.1	EFQ31436.1, EFQ33545.1	KAF3760772.1, KAF3761460.1	POS70939.1, POS74799.1, POS78725.1	RKF59225.1, RKF63367.1	POS84686.1, POS87996.1	ESU08516.1, ESU16110.1	jgi|Golor4|1720681|CE1720680_1229, jgi|Golor4|5320417|fgenesh1_pm.Scaffold_3_#_275, jgi|Golor4|5336718|estExt_fgenesh1_pg.C_Scaffold_119_t20205, jgi|Golor4|5369695|MIX23376_356_35	XP_007418937.1	EEU33484.1, EEU34077.1, EEU41055.1, EEU42718.1, EEU43352.1, EEU43569.1, EEU44980.1, EEU48942.1	XP_960287.2, XP_961082.2	PARAU_10179, PARAU_10638	XP_001905966.1, XP_001911806.1	EFP86336.1	TLD06334.1, TLD09943.1	EHA48424.1, EHA56674.1	APA12410.1, APA14840.1	KEY69149.1, KEY72191.1	CCG82256.1	KIS66543.1, KIS71674.1	KUI69318.1, KUI74254.1	EGY17955.1, EGY19829.1
OG0000282		CAD6499670.1, CAD6499671.1, CAD6499688.1, CAD6499689.1, CAD6499690.1, CAD6499691.1, CAD6499702.1, CAD6499703.1, CAD6499707.1, CAD6500774.1, CAD6501095.1, CAD6501096.1, CAD6501097.1, CAD6501098.1, CAD6501099.1, CAD6501100.1, CAD6501105.1, CAD6501106.1, CAD6501107.1, CAD6501112.1, CAD6501328.1, CAD6502218.1, CAD6502894.1, CAD6502904.1, CAD6502905.1, CAD6502906.1, CAD6502907.1, CAD6502908.1, CAD6503…
OG0000283			XP_001550224.1, XP_001557706.2, XP_024546779.1, XP_024550621.1, XP_024552616.1, XP_024552617.1, XP_024553581.1, XP_024553966.1	EAQ85669.1, EAQ87259.1, EAQ90205.1	EFQ27291.1, EFQ34262.1, EFQ35214.1	KAF3760923.1, KAF3762014.1, KAF3764004.1, KAF3764837.1, KAF3765446.1, KAF3765785.1, KAF3771437.1	POS73091.1, POS73831.1, POS74002.1, POS78793.1			ESU07360.1, ESU08382.1, ESU15362.1		XP_007405951.1, XP_007405952.1, XP_007409489.1	EEU35274.1, EEU38130.1, EEU41882.1, EEU47249.1	XP_963883.1	PARAU_09970	XP_001903249.1, XP_003437222.1	EFP84436.1, EFP86914.2	TLD15975.1	EHA49613.1, EHA51688.1	APA15424.1, APA16337.1	KEY64086.1	CCG84187.1	KIS65899.1, KIS67609.1	KUI66570.1, KUI69992.1, KUI71951.1	EGY17421.1, EGY23359.1
OG0000284			XP_001550656.2, XP_024546380.1, XP_024551488.1	EAQ83441.1	EFQ25854.1, EFQ25855.1, EFQ28944.1, EFQ32573.1, EFQ33882.1	KAF3762041.1, KAF3762186.1, KAF3763474.1, KAF3764664.1, KAF3767942.1	POS70081.1, POS72946.1, POS73543.1, POS77685.1, POS79349.1			ESU05109.1, ESU10556.1, ESU15210.1, ESU15573.1, ESU18279.1		XP_007408762.1	EEU34206.1, EEU34676.1, EEU36033.1, EEU36034.1, EEU37196.1, EEU38351.1, EEU39692.1, EEU41026.1, EEU41156.1, EEU48862.1	XP_960000.1, XP_960559.2		XP_001905721.1	EHS64807.1	TLD04517.1, TLD17940.1	EHA51248.1, EHA51974.1	APA06590.1, APA09352.1, APA10389.1	KEY69524.1	CCG80554.1	KIS65986.1	KUI66197.1, KUI68911.1, KUI74008.1	EGY15919.1, EGY16913.1, EGY23610.1
OG0000285			XP_001550719.1, XP_001558040.1, XP_024549040.1, XP_024550677.1, XP_024553570.1	EAQ83594.1	EFQ27319.1, EFQ35381.1, EFQ36255.1	KAF3762739.1, KAF3762986.1	POS70233.1, POS71562.1, POS74176.1, POS75091.1			ESU05380.1, ESU06969.1, ESU12707.1, ESU15345.1			EEU33753.1, EEU34716.1, EEU34946.1, EEU34962.1, EEU35677.1, EEU37003.1, EEU39734.1, EEU41706.1, EEU43156.1, EEU43372.1, EEU43858.1, EEU45337.1, EEU46990.1	XP_958137.1, XP_962565.1		XP_001904225.1, XP_001904337.1, XP_001905583.1, XP_001911505.1		TLD03649.1, TLD05551.1	EHA49245.1, EHA53182.1	APA12879.1, APA15313.1	KEY66571.1, KEY67760.1, KEY68884.1, KEY70142.1		KIS70730.1	KUI66909.1, KUI72021.1, KUI72710.1	EGY16033.1, EGY20081.1, EGY23678.1
OG0000286			XP_024547379.1, XP_024547562.1, XP_024548101.1, XP_024550097.1, XP_024554043.1, XP_024554044.1	EAQ83182.1, EAQ83623.1, EAQ83724.1, EAQ84779.1, EAQ86392.1, EAQ86393.1, EAQ86394.1, EAQ91653.1, EAQ91654.1	EFQ34124.1, EFQ36407.1, EFQ36652.1, EFQ36707.1	KAF3760427.1, KAF3760428.1, KAF3765279.1, KAF3766625.1, KAF3769424.1, KAF3771157.1	POS70668.1, POS72644.1, POS74308.1		POS82686.1	ESU08494.1						XP_001905653.1, XP_001906796.1, XP_001910515.1		TLD04289.1, TLD04290.1, TLD04978.1, TLD07525.1, TLD16311.1	EHA51174.1	APA09955.1	KEY64589.1, KEY65330.1, KEY69082.1, KEY70385.1, KEY70388.1, KEY70463.1, KEY71342.1, KEY72235.1, KEY74375.1			KUI67806.1, KUI69406.1, KUI69905.1, KUI71298.1, KUI71338.1, KUI73927.1
OG0000287				EAQ83084.1, EAQ83547.1, EAQ83566.1, EAQ84376.1, EAQ84699.1, EAQ84764.1, EAQ85369.1, EAQ85464.1, EAQ85500.1, EAQ85676.1, EAQ85705.1, EAQ85710.1, EAQ85711.1, EAQ86434.1, EAQ87065.1, EAQ87453.1, EAQ88204.1, EAQ88724.1, EAQ88803.1, EAQ88897.1, EAQ90166.1, EAQ90302.1, EAQ90461.1, EAQ90649.1, EAQ91260.1, EAQ91641.1, EAQ91685.1, EAQ91839.1, EAQ91842.1, EAQ91940.1, EAQ91972.1, EAQ92090.1, EAQ92419.1, EAQ…	EFQ31677.1	KAF3768492.1	POS69511.1	RKF57322.1, RKF64509.1					EEU38518.1			XP_001907057.1	EHS63100.1				KEY71447.1				EGY18615.1, EGY18684.1, EGY20864.1, EGY20871.1, EGY20886.1, EGY20890.1, EGY23354.1, EGY23413.1, EGY23447.1
OG0000288												XP_007403860.1, XP_007404575.1, XP_007404811.1, XP_007405483.1, XP_007405636.1, XP_007406425.1, XP_007407285.1, XP_007407359.1, XP_007407410.1, XP_007407952.1, XP_007408089.1, XP_007408353.1, XP_007409168.1, XP_007409189.1, XP_007409190.1, XP_007409319.1, XP_007410646.1, XP_007411176.1, XP_007411178.1, XP_007411792.1, XP_007412425.1, XP_007412450.1, XP_007412707.1, XP_007412801.1, XP_007412972.1,…
OG0000289												XP_007412439.1					EFP74574.2, EFP74957.1, EFP75863.1, EFP76791.2, EFP76792.1, EFP77316.1, EFP77464.1, EFP78569.2, EFP78642.2, EFP80586.1, EFP82689.2, EFP82690.1, EFP82781.2, EFP83283.2, EFP83415.2, EFP84707.2, EFP84773.2, EFP85456.2, EFP86558.2, EFP86717.2, EFP89241.1, EFP89320.1, EFP89334.1, EFP89954.1, EFP89955.1, EFP90574.2, EFP90670.1, EFP90679.2, EFP90945.1, EFP91372.1, EFP91420.2, EFP91556.2, EFP91817.2, EFP…
OG0000290																	EFP74792.1, EFP74881.2, EFP75561.2, EFP75575.1, EFP76257.1, EFP76774.2, EFP77675.1, EFP77686.1, EFP77807.2, EFP78146.1, EFP79084.2, EFP79692.1, EFP80083.1, EFP81226.2, EFP81894.2, EFP81901.2, EFP82032.2, EFP82524.1, EFP82627.1, EFP84002.2, EFP84473.1, EFP84905.2, EFP85485.2, EFP85487.2, EFP86425.2, EFP87214.1, EFP87215.1, EFP87370.1, EFP87391.2, EFP87397.2, EFP87788.1, EFP88105.2, EFP88107.2, EFP…
OG0000291	OR1_215.t1, OR1_6601.t1	CAD6503813.1	XP_001550184.1, XP_001558438.1	EAQ90740.1, EAQ90815.1, EAQ91639.1	EFQ28123.1, EFQ28709.1	KAF3764849.1, KAF3770739.1	POS76758.1, POS79477.1	RKF61424.1, RKF63304.1	POS83886.1, POS85774.1	ESU06588.1, ESU13333.1	jgi|Golor4|1902317|CE1902316_6615, jgi|Golor4|4152603|fgenesh1_pg.Scaffold_119_#_218, jgi|Golor4|5320204|fgenesh1_pm.Scaffold_3_#_62	XP_007409138.1, XP_007410104.1	EEU44666.1, EEU48382.1	XP_961608.2, XP_963851.1	PARAU_09817, PARAU_11898	XP_001905094.1, XP_001911072.1	EFP82192.2, EFP87752.1	TLD04234.1, TLD12397.1, TLD13350.1	EHA55439.1, EHA57926.1	APA11327.1, APA14744.1	KEY65472.1, KEY67492.1, KEY73570.1	CCG81465.1, CCG83623.1	KIS68178.1, KIS69240.1	KUI65744.1, KUI71169.1	EGY18000.1, EGY18503.1, EGY18685.1
OG0000292	OR1_7113.t1, OR1_7570.t1, OR1_855.t1	CAD6499144.1	XP_001552241.2, XP_024548046.1, XP_024552664.1, XP_024552665.1	EAQ85563.1, EAQ88010.1	EFQ25925.1, EFQ31842.1, EFQ33185.1		POS68596.1, POS73644.1, POS79271.1	RKF59884.1	POS85517.1	ESU10976.1, ESU18269.1	jgi|Golor4|2952104|estExt_Genewise1Plus.C_Scaffold_5_t20091, jgi|Golor4|5338448|estExt_fgenesh1_pm.C_Scaffold_1_t10423	XP_007409652.1, XP_007410449.1, XP_007410450.1, XP_007410978.1, XP_007412214.1, XP_007412959.1, XP_007412960.1	EEU34270.1, EEU40845.1	XP_960326.1, XP_962289.2	PARAU_07021, PARAU_12398	XP_001906441.1, XP_001907074.1, XP_001910211.1	EFP74238.1, EFP81522.1, EFP91291.2, EFP93280.2	TLD09951.1, TLD14292.1	EHA54924.1, EHA57562.1	APA08283.1, APA12909.1	KEY68289.1		KIS69795.1	KUI66832.1	EGY13749.1, EGY21304.1, EGY23299.1
OG0000293	OR1_5370.t1, OR1_918.t1	CAD6499635.1, CAD6503912.1, CAD6503925.1	XP_024546571.1, XP_024551507.1	EAQ92915.1	EFQ26026.1, EFQ31297.1	KAF3762622.1, KAF3771194.1	POS76752.1, POS80312.1	RKF54786.1, RKF61251.1	POS86361.1, POS88322.1	ESU06358.1, ESU07385.1	jgi|Golor4|2926346|e_gw1.121.402.1, jgi|Golor4|4622911|fgenesh1_kg.Scaffold_10_#_38154_#_TRINITY_DN30521_c0_g1_i2, jgi|Golor4|5323412|fgenesh1_pm.Scaffold_29_#_258, jgi|Golor4|5323417|fgenesh1_pm.Scaffold_29_#_263, jgi|Golor4|5328307|fgenesh1_pm.Scaffold_123_#_392	XP_007410138.1, XP_007411595.1	EEU41896.1, EEU48486.1	XP_961301.1, XP_962896.2, XP_965085.3	PARAU_06004, PARAU_09398	XP_001911148.1, XP_001912842.1	EFP74290.1, EFP78618.1, EFP86557.2, EFP86575.1	TLD05188.1	EHA53108.1	APA06776.1, APA10199.1	KEY68182.1, KEY71079.1	CCG82106.1, CCG83533.1	KIS67478.1, KIS68077.1	KUI66558.1, KUI71002.1	EGY23119.1, EGY23190.1
OG0000294	OR1_1027.t1, OR1_4787.t1, OR1_6204.t1			EAQ85164.1, EAQ88745.1	EFQ30279.1, EFQ32721.1	KAF3760000.1, KAF3761503.1, KAF3761613.1, KAF3762987.1, KAF3763830.1, KAF3763981.1, KAF3769115.1	POS69889.1, POS71192.1, POS71850.1, POS76221.1, POS76398.1, POS76399.1, POS78908.1, POS78917.1, POS79392.1, POS80314.1, POS80449.1, POS81026.1			ESU07587.1, ESU13000.1, ESU14893.1			EEU41368.1, EEU47316.1, EEU48964.1	XP_957608.1, XP_959567.2, XP_963049.1		XP_001906141.1		TLD06737.1, TLD15612.1, TLD16742.1	EHA48309.1, EHA48310.1, EHA50578.1, EHA52314.1	APA13531.1, APA14970.1	KEY64660.1, KEY66009.1, KEY73404.1			KUI65685.1, KUI69624.1, KUI70355.1, KUI72196.1	EGY14393.1, EGY16755.1
OG0000295	OR1_2016.t1, OR1_6481.t1	CAD6498838.1, CAD6499812.1, CAD6499840.1	XP_001547246.2, XP_001551566.1, XP_024550885.1	EAQ85611.1	EFQ28192.1, EFQ35885.1	KAF3761940.1, KAF3762935.1	POS73094.1, POS78679.1	RKF59100.1, RKF59163.1, RKF60309.1, RKF60310.1	POS82778.1, POS84938.1, POS85851.1, POS87680.1	ESU09820.1, ESU15091.1, ESU16636.1	jgi|Golor4|116797|CE116796_2371, jgi|Golor4|2400243|CE2400242_16148, jgi|Golor4|4144199|fgenesh1_pg.Scaffold_1_#_342, jgi|Golor4|5320791|fgenesh1_pm.Scaffold_5_#_341, jgi|Golor4|5321460|fgenesh1_pm.Scaffold_7_#_213, jgi|Golor4|5324887|fgenesh1_pm.Scaffold_114_#_128, jgi|Golor4|5381730|gm4.9536_g, jgi|Golor4|749681|CE749680_43137	XP_007404412.1, XP_007413346.1	EEU36971.1, EEU40644.1, EEU45154.1	XP_957383.1	PARAU_05198, PARAU_12265	XP_001903194.1	EFP78978.2, EFP80510.2, EFP86275.1, EFP89963.2			APA07376.1, APA11813.1	KEY71997.1, KEY73996.1			KUI72663.1, KUI73510.1	EGY18273.1
OG0000296	OR1_2262.t1, OR1_7472.t1, OR1_7975.t1		XP_001547344.1, XP_024546307.1, XP_024552871.1		EFQ27792.1, EFQ31555.1, EFQ32389.1, EFQ33721.1, EFQ34954.1	KAF3763119.1, KAF3765599.1, KAF3766116.1, KAF3769550.1	POS73759.1, POS75622.1, POS75974.1, POS80100.1			ESU06016.1, ESU11845.1		XP_007404110.1	EEU33514.1, EEU33658.1, EEU36001.1, EEU37350.1, EEU37877.1, EEU42607.1, EEU43361.1, EEU43410.1, EEU44225.1, EEU44573.1, EEU48140.1	XP_961684.1	PARAU_09522		EFP78336.1	TLD06023.1, TLD10383.1, TLD11263.1, TLD16904.1	EHA51349.1, EHA51779.1, EHA56725.1	APA09112.1, APA16116.1	KEY68500.1, KEY74758.1		KIS71973.1	KUI64415.1, KUI65955.1, KUI67199.1, KUI69163.1, KUI72297.1	EGY23549.1
OG0000297	OR1_2263.t1, OR1_6757.t1		XP_001548454.2, XP_001560611.1, XP_024549496.1, XP_024551042.1		EFQ27329.1, EFQ29607.1, EFQ32030.1, EFQ34237.1, EFQ34238.1, EFQ34402.1	KAF3762071.1, KAF3766542.1, KAF3769552.1, KAF3771135.1	POS70212.1, POS70646.1, POS71160.1, POS78969.1			ESU07528.1, ESU10305.1, ESU10348.1		XP_007407802.1, XP_007407805.1, XP_007411200.1, XP_007414824.1, XP_007414825.1	EEU35594.1, EEU35764.1, EEU37962.1, EEU41741.1, EEU43324.1	XP_958973.1	PARAU_05814, PARAU_09464	XP_001904816.1		TLD08463.1, TLD08796.1, TLD09171.1, TLD10310.1, TLD10535.1, TLD11232.1, TLD16078.1	EHA46881.1, EHA47750.1, EHA47837.1, EHA50100.1, EHA56419.1, EHA57598.1					KUI70248.1	EGY18794.1, EGY20072.1, EGY23272.1
OG0000298	OR1_3378.t1, OR1_4460.t1	CAD6498887.1	XP_001545980.1, XP_001556115.1	EAQ87214.1, EAQ90357.1	EFQ25909.1, EFQ27620.1, EFQ34854.1	KAF3760353.1, KAF3765736.1, KAF3765737.1, KAF3767392.1	POS77208.1, POS77843.1	RKF62738.1	POS85264.1	ESU07047.1, ESU07405.1, ESU09646.1, ESU11830.1, ESU12231.1	jgi|Golor4|5320780|fgenesh1_pm.Scaffold_5_#_330, jgi|Golor4|5347195|MIX876_2737_30	XP_007413645.1, XP_007419518.1	EEU40809.1, EEU41764.1, EEU42084.1, EEU44047.1, EEU44971.1	XP_959872.1, XP_962055.1	PARAU_11177	XP_001904244.1, XP_001906725.1	EFP80945.2	TLD06103.1, TLD16315.1	EHA48568.1, EHA52213.1	APA08890.1, APA10815.1	KEY71450.1, KEY74582.1, KEY75010.1	CCG83973.1	KIS72242.1	KUI63826.1, KUI68812.1, KUI73716.1	EGY16415.1, EGY18844.1
OG0000299	OR1_3913.t1		XP_001546449.2	EAQ85643.1, EAQ91992.1, EAQ93747.1, EAQ93758.1	EFQ25088.1, EFQ32393.1, EFQ35138.1	KAF3767283.1	POS69485.1, POS80534.1			ESU09489.1, ESU10007.1, ESU13748.1, ESU13992.1, ESU18328.1		XP_007404937.1, XP_007411109.1, XP_007415017.1, XP_007415019.1, XP_007415020.1, XP_007415021.1, XP_007416107.1	EEU38774.1, EEU41507.1, EEU44227.1	XP_955885.1, XP_963968.3	PARAU_08314	XP_001903205.1, XP_001904527.1, XP_001910517.1, XP_001912283.1	EFP82900.2, EFP82903.2, EFP82906.2, EFP90136.1, EHS64359.1	TLD03838.1, TLD14155.1, TLD16586.1	EHA47105.1, EHA52637.1, EHA54492.1, EHA54493.1	APA08277.1	KEY66304.1, KEY69585.1, KEY71724.1	CCG84828.1			EGY16547.1, EGY16953.1, EGY21387.1
OG0000300	OR1_5238.t1	CAD6499452.1	XP_024548752.1	EAQ85892.1, EAQ90318.1	EFQ29827.1, EFQ30766.1	KAF3767843.1, KAF3771283.1	POS69910.1, POS72449.1, POS73221.1, POS75365.1, POS79208.1	RKF61645.1	POS84754.1	ESU13567.1, ESU16219.1, ESU17713.1	jgi|Golor4|2962030|estExt_Genewise1Plus.C_Scaffold_114_t10073, jgi|Golor4|5330391|estExt_fgenesh1_pg.C_Scaffold_7_t10041	XP_007414179.1, XP_007418471.1	EEU33400.1, EEU36327.1, EEU40395.1, EEU43567.1, EEU44330.1	XP_961317.2, XP_962220.3		XP_001911918.1	EFP76864.2, EFP88372.2	TLD04987.1, TLD09130.1, TLD16518.1	EHA52066.1, EHA55960.1	APA09741.1	KEY65061.1, KEY71151.1, KEY71930.1, KEY72370.1	CCG83581.1	KIS67577.1, KIS71538.1, KIS72304.1	KUI64946.1, KUI68518.1, KUI70010.1, KUI71771.1	EGY13832.1, EGY17689.1, EGY18958.1
OG0000301			XP_024548628.1, XP_024550710.1, XP_024550752.1	EAQ85856.1, EAQ90122.1	EFQ28477.1, EFQ32557.1	KAF3762089.1, KAF3769508.1	POS69221.1, POS79331.1	RKF61047.1, RKF61048.1	POS87699.1	ESU14800.1	jgi|Golor4|2926239|e_gw1.121.370.1, jgi|Golor4|5323002|fgenesh1_pm.Scaffold_10_#_167		EEU46970.1	XP_958305.1, XP_960725.2, XP_960847.3	PARAU_04311, PARAU_08660	XP_001911826.1, XP_003437514.1		TLD07577.1, TLD10204.1	EHA46482.1, EHA57004.1	APA09856.1, APA11547.1, APA11662.1	KEY65749.1, KEY69751.1	CCG81821.1, CCG81822.1, CCG82842.1, CCG84104.1, CCG84105.1, CCG84107.1	KIS67017.1, KIS68060.1, KIS68471.1, KIS68474.1, KIS69149.1, KIS69152.1, KIS69473.1	KUI64289.1, KUI64606.1, KUI69767.1, KUI72902.1	EGY14986.1, EGY21196.1, EGY23654.1
OG0000302			XP_024550293.1, XP_024550294.1, XP_024550295.1, XP_024552753.1	EAQ87164.1	EFQ25099.1, EFQ33101.1, EFQ35550.1	KAF3760650.1, KAF3761250.1, KAF3761393.1, KAF3763048.1, KAF3763077.1, KAF3763927.1, KAF3766564.1, KAF3766605.1	POS69602.1, POS72088.1, POS72587.1, POS77288.1			ESU07789.1, ESU08655.1, ESU11785.1, ESU14025.1			EEU33387.1, EEU35223.1, EEU36612.1, EEU37212.1, EEU38736.1, EEU39045.1, EEU40558.1, EEU43727.1			XP_001907293.1		TLD10919.1, TLD16914.1	EHA51959.1	APA07496.1	KEY64650.1, KEY69194.1, KEY69521.1, KEY69569.1, KEY71646.1, KEY73200.1, KEY74612.1, KEY75039.1			KUI64008.1, KUI66580.1, KUI68538.1, KUI70174.1, KUI72242.1, KUI72611.1, KUI72795.1, KUI73206.1	EGY16108.1
OG0000303					EFQ36477.1, EFQ36609.1, EFQ36611.1, EFQ36614.1, EFQ36700.1, EFQ36759.1	KAF3759876.1, KAF3760100.1, KAF3768168.1, KAF3768496.1, KAF3768500.1	POS68968.1, POS69802.1, POS75244.1, POS80305.1			ESU18152.1			EEU33553.1, EEU33560.1, EEU33750.1, EEU33771.1, EEU33899.1, EEU33913.1, EEU33967.1, EEU34451.1, EEU34509.1, EEU34590.1, EEU34876.1, EEU35505.1, EEU35750.1, EEU35765.1, EEU37318.1, EEU37480.1, EEU38474.1, EEU38524.1, EEU41570.1					TLD03280.1, TLD03355.1, TLD04887.1, TLD08292.1, TLD08947.1, TLD09948.1, TLD12381.1, TLD15701.1	EHA56031.1, EHA56052.1, EHA58138.1, EHA58506.1, KYQ30548.1					KUI64025.1, KUI64120.1, KUI65298.1, KUI72727.1, KUI73339.1	EGY21111.1
OG0000304												XP_007404268.1, XP_007404272.1, XP_007404476.1, XP_007404564.1, XP_007405214.1, XP_007405571.1, XP_007405795.1, XP_007405949.1, XP_007406140.1, XP_007406320.1, XP_007406471.1, XP_007406548.1, XP_007407055.1, XP_007407057.1, XP_007407221.1, XP_007407324.1, XP_007407365.1, XP_007407479.1, XP_007407560.1, XP_007408896.1, XP_007409273.1, XP_007409959.1, XP_007410093.1, XP_007410541.1, XP_007410655.1,…					EFP93569.1
OG0000305																	EFP75099.2, EFP75210.1, EFP75467.1, EFP75710.2, EFP75715.2, EFP76363.2, EFP76367.2, EFP77629.2, EFP78213.2, EFP79471.2, EFP80053.2, EFP81468.2, EFP81633.2, EFP84110.2, EFP85263.1, EFP85678.2, EFP86465.1, EFP86548.2, EFP87780.1, EFP87957.2, EFP87959.2, EFP89143.2, EFP89557.1, EFP89599.2, EFP89913.2, EFP90198.2, EFP90577.2, EFP90826.2, EFP90852.2, EFP92067.2, EFP93281.1, EFP94501.2, EHS62575.1, EHS…
OG0000306	OR1_778.t1, OR1_778.t2	CAD6501376.1, CAD6505830.1	XP_024551545.1, XP_024551569.1, XP_024552982.1, XP_024553551.1, XP_024553552.1	EAQ90906.1	EFQ26288.1	KAF3761215.1, KAF3769034.1	POS68541.1, POS79853.1, POS79909.1	RKF63120.1, RKF65862.1	POS83020.1, POS83925.1	ESU08275.1, ESU09604.1, ESU13274.1	jgi|Golor4|1822460|CE1822459_7080, jgi|Golor4|2658150|CE2658149_8073, jgi|Golor4|2918833|e_gw1.114.1313.1, jgi|Golor4|2948982|estExt_Genewise1.C_Scaffold_123_t30204, jgi|Golor4|4154532|fgenesh1_pg.Scaffold_123_#_524, jgi|Golor4|5322216|fgenesh1_pm.Scaffold_8_#_473		EEU35843.1, EEU41280.1, EEU45964.1	XP_011392827.1, XP_011392828.1, XP_965452.2	PARAU_07893, PARAU_08900	XP_001907135.1, XP_001907136.1, XP_001912813.1		TLD04102.1, TLD05846.1	EHA47064.1, EHA48978.1	APA13867.1, APA14884.1	KEY70654.1, KEY71334.1, KEY73465.1			KUI64231.1, KUI66729.1, KUI74433.1	EGY23080.1
OG0000307	OR1_1758.t1, OR1_4421.t1	CAD6500616.1, CAD6504784.1	XP_001550325.1, XP_024550705.1, XP_024552049.1	EAQ85840.1, EAQ87146.1	EFQ29027.1, EFQ30643.1	KAF3760788.1, KAF3767537.1	POS69123.1, POS77431.1	RKF56714.1, RKF58676.1	POS84898.1, POS87484.1	ESU07926.1, ESU17025.1	jgi|Golor4|2909765|e_gw1.7.1280.1, jgi|Golor4|2919552|e_gw1.114.1599.1, jgi|Golor4|4218710|fgenesh1_kg.Scaffold_1_#_64121_#_TRINITY_DN34491_c1_g1_i3, jgi|Golor4|4287126|fgenesh1_kg.Scaffold_5_#_9216_#_TRINITY_DN34491_c1_g1_i3	XP_007406341.1, XP_007406692.1	EEU38984.1, EEU45203.1	XP_961242.2, XP_962003.3	PARAU_08886, PARAU_11147	XP_001906758.1, XP_001912066.1	EFP77369.2, EFP84288.1, EHS63856.1	TLD08592.1, TLD15835.1	EHA47318.1, EHA52383.1	APA11540.1, APA12817.1	KEY66624.1, KEY72084.1		KIS67796.1, KIS72040.1, KIS72052.1	KUI68828.1, KUI74418.1	EGY20550.1, EGY21056.1
OG0000308	OR1_2155.t1, OR1_4576.t1		XP_001547212.2, XP_001548857.1, XP_001549476.1, XP_001549864.1, XP_001553967.1	EAQ90402.1	EFQ31106.1, EFQ31203.1	KAF3764883.1, KAF3766866.1, KAF3768106.1	POS69384.1, POS71611.1, POS72026.1, POS72643.1, POS73954.1, POS75272.1, POS78923.1			ESU06945.1, ESU09731.1, ESU10149.1, ESU17509.1		XP_007411862.1, XP_007411863.1, XP_007412538.1, XP_007416654.1	EEU35082.1, EEU35775.1, EEU37148.1, EEU37242.1, EEU40577.1, EEU43886.1, EEU44572.1				EFP85234.2, EFP86388.2			APA08244.1, APA13447.1, APA15980.1	KEY67113.1, KEY71794.1, KEY72197.1		KIS66646.1	KUI64193.1, KUI66091.1, KUI70816.1, KUI70846.1	EGY15980.1, EGY16074.1, EGY16990.1, EGY18400.1, EGY22218.1
OG0000309	OR1_2183.t1, OR1_6417.t1	CAD6500839.1, CAD6504556.1	XP_024549171.1, XP_024551386.1, XP_024551387.1	EAQ89135.1, EAQ92807.1	EFQ25576.1, EFQ28562.1	KAF3764510.1, KAF3769614.1	POS73702.1, POS76336.1	RKF61612.1, RKF61686.1	POS82264.1, POS85342.1	ESU06090.1, ESU13461.1	jgi|Golor4|1011437|CE1011436_13610, jgi|Golor4|2914105|e_gw1.10.83.1, jgi|Golor4|2920929|e_gw1.115.1669.1, jgi|Golor4|5327769|fgenesh1_pm.Scaffold_121_#_235	XP_007406566.1, XP_007415752.1	EEU46596.1, EEU48789.1	XP_011393179.1, XP_011393180.1, XP_956154.2	PARAU_05727, PARAU_10793	XP_001908342.1, XP_001912912.1	EFP76909.1, EFP86224.2	TLD03556.1, TLD13362.1	EHA49395.1, EHA54018.1	APA08768.1, APA10616.1	KEY65132.1, KEY70238.1	CCG80736.1	KIS66765.1, KIS69102.1	KUI65019.1, KUI70778.1	EGY14932.1, EGY15203.1
OG0000310	OR1_4131.t1	CAD6499816.1, CAD6504954.1	XP_024546139.1, XP_024547113.1, XP_024547114.1, XP_024547115.1, XP_024551935.1, XP_024551936.1	EAQ83203.1, EAQ87677.1	EFQ34182.1, EFQ35715.1	KAF3763685.1, KAF3766930.1	POS75640.1, POS79406.1	RKF57964.1, RKF61194.1	POS83046.1, POS85984.1	ESU09123.1, ESU17972.1	jgi|Golor4|2916755|e_gw1.112.309.1, jgi|Golor4|2922576|e_gw1.118.489.1, jgi|Golor4|2959254|estExt_Genewise1Plus.C_Scaffold_112_t10059	XP_007406759.1, XP_007407843.1, XP_007409925.1	EEU36540.1, EEU42484.1	XP_956924.1, XP_959933.2	PARAU_08590	XP_001904775.1, XP_001910625.1	EFP76818.2, EFP80319.2, EFP80352.2, EFP91107.1	TLD03437.1, TLD16035.1	EHA49452.1, EHA50659.1	APA07140.1, APA14012.1	KEY68022.1		KIS71071.1, KIS72233.1	KUI63791.1, KUI72473.1	EGY16634.1, EGY19597.1
OG0000311	OR1_4915.t1, OR1_7164.t1, OR1_8448.t1			EAQ84245.1, EAQ84582.1, EAQ91576.1	EFQ25191.1, EFQ30396.1, EFQ33341.1, EFQ34281.1, EFQ35222.1, EFQ35224.1, EFQ35388.1, EFQ36703.1	KAF3760019.1, KAF3768620.1, KAF3769026.1, KAF3770253.1	POS70251.1, POS72200.1, POS73080.1, POS73828.1, POS81163.1, POS81164.1			ESU09318.1, ESU09668.1, ESU17352.1, ESU17373.1		XP_007404944.1	EEU37408.1, EEU43689.1	XP_958167.1		XP_001905775.1, XP_001906456.1, XP_003437452.1	EFP77360.1, EHS63929.1	TLD04872.1, TLD14044.1	EHA47716.1, EHA51658.1, EHA54475.1		KEY65358.1, KEY70887.1, KEY73049.1, KEY73823.1, KEY73956.1, KEY74712.1			KUI64500.1, KUI69063.1, KUI72980.1	EGY20165.1, EGY23277.1
OG0000312	OR1_5789.t1		XP_024549458.1, XP_024551813.1	EAQ84952.1	EFQ27440.1, EFQ29081.1, EFQ33567.1, EFQ34834.1	KAF3761842.1, KAF3766204.1, KAF3768150.1	POS72160.1, POS75228.1, POS75833.1, POS81508.1			ESU07025.1, ESU09340.1, ESU10113.1, ESU10209.1, ESU11674.1, ESU12640.1, ESU14208.1, ESU14921.1		XP_007406645.1	EEU33614.1, EEU33940.1, EEU35133.1, EEU36583.1, EEU39908.1, EEU41210.1, EEU41414.1, EEU41415.1, EEU41455.1, EEU42051.1, EEU43152.1, EEU43698.1, EEU46905.1	XP_011394907.1, XP_011394908.1	PARAU_10626	XP_001905927.1	EFP83204.1	TLD13293.1		APA09199.1, APA14696.1	KEY63984.1	CCG80778.1	KIS67879.1	KUI67174.1, KUI67686.1, KUI73109.1	EGY17050.1, EGY17929.1
OG0000313	OR1_6010.t1, OR1_7121.t1, OR1_7537.t1	CAD6501421.1	XP_001558356.1, XP_024553791.1	EAQ83175.1, EAQ83362.1, EAQ85295.1, EAQ91963.1	EFQ24892.1, EFQ28927.1, EFQ35204.1	KAF3764088.1, KAF3767838.1, KAF3770132.1	POS68521.1, POS71727.1, POS71943.1, POS75417.1, POS79368.1, POS80317.1	RKF56771.1	POS87078.1	ESU07801.1, ESU09940.1, ESU13991.1, ESU17470.1	jgi|Golor4|2874873|gw1.123.96.1, jgi|Golor4|2911701|e_gw1.8.959.1	XP_007404242.1, XP_007413040.1	EEU35412.1, EEU38297.1, EEU38523.1, EEU43775.1, EEU45670.1	XP_961008.1		XP_001903550.1, XP_001905739.1, XP_001907724.1		TLD03528.1, TLD12246.1, TLD15911.1	EHA52776.1, EHA53474.1	APA13763.1	KEY64395.1, KEY65527.1		KIS72235.1	KUI68426.1	EGY17454.1, EGY23837.1
OG0000314		CAD6500301.1	XP_001547284.1, XP_001558822.1	EAQ83604.1, EAQ83976.1	EFQ32231.1, EFQ36594.1	KAF3759922.1, KAF3766242.1, KAF3767222.1, KAF3769796.1	POS69126.1, POS72330.1, POS78471.1	RKF59973.1	POS84835.1	ESU06760.1, ESU10217.1, ESU13826.1	jgi|Golor4|1562426|CE1562425_14720, jgi|Golor4|247168|CE247167_16034, jgi|Golor4|2935557|estExt_Genewise1.C_Scaffold_10_t10117	XP_007415969.1, XP_007416086.1	EEU37066.1, EEU37402.1, EEU38165.1, EEU44191.1	XP_011393497.1, XP_011393498.1, XP_959421.1	PARAU_05192, PARAU_05829	XP_001904282.1, XP_001909487.1	EFP85792.1	TLD07574.1	EHA46582.1	APA05975.1, APA06983.1	KEY71239.1, KEY75055.1	CCG81813.1, CCG83048.1, CCG85029.1	KIS67621.1, KIS69286.1, KIS71945.1	KUI63472.1, KUI67786.1, KUI71775.1	EGY15600.1, EGY21409.1
OG0000315			XP_024553208.1	EAQ83718.1, EAQ84081.1, EAQ84303.1, EAQ85662.1, EAQ88471.1, EAQ93077.1	EFQ25631.1, EFQ27328.1, EFQ32888.1, EFQ33769.1, EFQ35428.1, EFQ35510.1	KAF3764277.1, KAF3765206.1	POS68752.1, POS69678.1, POS70786.1, POS70836.1, POS71508.1, POS75759.1, POS78210.1			ESU09309.1, ESU17688.1, ESU18174.1			EEU37824.1	XP_957063.1, XP_959127.1, XP_963215.1, XP_964544.2		XP_001903343.1, XP_001904363.1, XP_001909776.1, XP_001910058.1, XP_001910577.1, XP_001912689.1		TLD08177.1, TLD08518.1, TLD14115.1	EHA47774.1, EHA55715.1, EHA58103.1	APA13474.1	KEY64573.1, KEY69584.1, KEY71335.1, KEY72707.1, KEY73091.1		KIS67588.1		EGY14126.1, EGY15312.1, EGY16261.1, EGY16317.1
OG0000316												XP_007403645.1, XP_007403815.1, XP_007404276.1, XP_007405323.1, XP_007405699.1, XP_007406349.1, XP_007407101.1, XP_007407176.1, XP_007407676.1, XP_007407953.1, XP_007408101.1, XP_007408238.1, XP_007408564.1, XP_007408620.1, XP_007409306.1, XP_007409439.1, XP_007409513.1, XP_007410741.1, XP_007410742.1, XP_007411081.1, XP_007411084.1, XP_007412718.1, XP_007412785.1, XP_007412811.1, XP_007414168.1,…
OG0000317												XP_007403681.1, XP_007403748.1, XP_007403833.1, XP_007404220.1, XP_007404879.1, XP_007405753.1, XP_007405931.1, XP_007406413.1, XP_007407251.1, XP_007407707.1, XP_007407709.1, XP_007407876.1, XP_007408176.1, XP_007408293.1, XP_007408523.1, XP_007408680.1, XP_007408890.1, XP_007408942.1, XP_007410080.1, XP_007410081.1, XP_007410624.1, XP_007410625.1, XP_007411317.1, XP_007411346.1, XP_007411837.1,…
OG0000318												XP_007404158.1, XP_007404456.1, XP_007404712.1, XP_007404767.1, XP_007404768.1, XP_007404769.1, XP_007404770.1, XP_007404771.1, XP_007404948.1, XP_007405623.1, XP_007405982.1, XP_007406058.1, XP_007406588.1, XP_007407120.1, XP_007407121.1, XP_007407136.1, XP_007407326.1, XP_007407328.1, XP_007407333.1, XP_007407760.1, XP_007407922.1, XP_007408267.1, XP_007409315.1, XP_007409917.1, XP_007410061.1,…
OG0000319												XP_007404252.1, XP_007404637.1, XP_007404638.1, XP_007404750.1, XP_007405687.1, XP_007405895.1, XP_007406719.1, XP_007406851.1, XP_007407138.1, XP_007407401.1, XP_007407869.1, XP_007408567.1, XP_007408682.1, XP_007408906.1, XP_007409129.1, XP_007409288.1, XP_007409303.1, XP_007409361.1, XP_007409409.1, XP_007409566.1, XP_007410082.1, XP_007411107.1, XP_007411108.1, XP_007411114.1, XP_007411516.1,…
OG0000320																			EHA45720.1, EHA46470.1, EHA46471.1, EHA47034.1, EHA47038.1, EHA47055.1, EHA47172.1, EHA48064.1, EHA48065.1, EHA48066.1, EHA48146.1, EHA48147.1, EHA49462.1, EHA49555.1, EHA49656.1, EHA49672.1, EHA49735.1, EHA49736.1, EHA49737.1, EHA49738.1, EHA51255.1, EHA51257.1, EHA51286.1, EHA51287.1, EHA51405.1, EHA51473.1, EHA52340.1, EHA52509.1, EHA52510.1, EHA53097.1, EHA53502.1, EHA53503.1, EHA54190.1, EHA…
OG0000321	OR1_1064.t1, OR1_14.t1, OR1_14.t2, OR1_4908.t1, OR1_7525.t1		XP_001550077.1, XP_001552698.1, XP_024546447.1, XP_024547538.1, XP_024548409.1, XP_024552770.1, XP_024552771.1, XP_024552772.1, XP_024552773.1, XP_024552774.1		EFQ25948.1, EFQ31501.1, EFQ35384.1	KAF3761791.1, KAF3763858.1, KAF3765554.1, KAF3766714.1, KAF3769312.1, KAF3769770.1, KAF3770905.1, KAF3771146.1	POS68853.1, POS68923.1, POS74807.1, POS75835.1, POS78251.1			ESU10067.1, ESU17735.1			EEU34928.1, EEU41575.1	XP_959790.3				TLD12802.1	EHA54162.1	APA07112.1, APA07504.1, APA12288.1, APA14102.1, APA16047.1	KEY75226.1		KIS69158.1	KUI63775.1, KUI65491.1, KUI67703.1, KUI71916.1, KUI72244.1, KUI72794.1	EGY23539.1
OG0000322	OR1_274.t1		XP_001549946.1, XP_001554746.1	EAQ83781.1	EFQ30110.1, EFQ30566.1	KAF3759907.1, KAF3760012.1, KAF3761773.1, KAF3762691.1, KAF3765358.1, KAF3766517.1, KAF3768110.1	POS72457.1, POS74974.1, POS79018.1, POS80231.1			ESU07421.1, ESU07714.1, ESU15425.1, ESU17912.1, ESU18246.1			EEU35540.1, EEU39697.1, EEU39810.1, EEU40570.1, EEU42453.1, EEU43416.1, EEU43994.1	XP_011393501.1, XP_011393502.1, XP_965070.2	PARAU_04214, PARAU_10948	XP_001906553.1, XP_001909550.1		TLD04141.1, TLD09365.1	EHA47632.1, EHA47914.1	APA06634.1, APA15480.1	KEY68284.1		KIS69459.1, KIS70836.1	KUI63796.1, KUI65875.1, KUI67104.1, KUI69778.1	EGY16343.1, EGY16938.1, EGY22531.1
OG0000323	OR1_1535.t1, OR1_4110.t1		XP_001558957.1, XP_024547612.1, XP_024550249.1	EAQ84223.1, EAQ86416.1, EAQ89041.1	EFQ31880.1, EFQ33731.1, EFQ34210.1, EFQ36251.1	KAF3761213.1, KAF3767028.1, KAF3771073.1	POS69860.1, POS79158.1		POS81747.1	ESU07448.1, ESU17554.1		XP_007405296.1, XP_007416081.1, XP_007416424.1	EEU34989.1, EEU36661.1		PARAU_11508, PARAU_11537	XP_001905173.1, XP_001910654.1	EFP88576.1	TLD03172.1, TLD04320.1, TLD08916.1, TLD12312.1	EHA48069.1, EHA51207.1, EHA53846.1, EHA57893.1	APA05825.1, APA07792.1, APA10926.1	KEY71662.1, KEY72669.1, KEY74720.1		KIS67403.1	KUI68559.1, KUI71468.1	EGY19039.1, EGY20258.1, EGY21383.1, EGY21796.1, EGY23319.1
OG0000324	OR1_1721.t1, OR1_4728.t1	CAD6504580.1	XP_024546978.1, XP_024546979.1, XP_024551004.1, XP_024551005.1, XP_024551006.1	EAQ84691.1	EFQ28401.1, EFQ32977.1	KAF3760822.1, KAF3765814.1	POS75408.1, POS77780.1	RKF61708.1, RKF65928.1	POS85321.1, POS85794.1	ESU06747.1, ESU08092.1, ESU08093.1, ESU10834.1	jgi|Golor4|2412794|CE2412793_7541, jgi|Golor4|2919277|e_gw1.114.1783.1, jgi|Golor4|4151425|fgenesh1_pg.Scaffold_115_#_628, jgi|Golor4|4151428|fgenesh1_pg.Scaffold_116_#_2		EEU35374.1, EEU36419.1, EEU38126.1, EEU38454.1, EEU39619.1, EEU43974.1, EEU44944.1	XP_955781.2	PARAU_08714	XP_001903965.1, XP_001909483.1		TLD13955.1, TLD16174.1	EHA49794.1, EHA55268.1	APA05954.1, APA11632.1	KEY63899.1, KEY68234.1, KEY69654.1, KEY73693.1			KUI72935.1	EGY14446.1, EGY20102.1, EGY22513.1
OG0000325	OR1_1753.t1, OR1_7332.t1	CAD6500678.1, CAD6504445.1, CAD6506625.1	XP_001547840.1, XP_001552681.1	EAQ85852.1, EAQ90079.1	EFQ29082.1, EFQ32534.1	KAF3760762.1	POS74388.1, POS79333.1	RKF56632.1, RKF61883.1	POS82634.1, POS84322.1	ESU05304.1, ESU16540.1	jgi|Golor4|2918897|e_gw1.114.616.1, jgi|Golor4|5246131|fgenesh1_kg.Scaffold_122_#_12942_#_TRINITY_DN31642_c0_g1_i1, jgi|Golor4|5341463|estExt_fgenesh1_pm.C_Scaffold_290011, jgi|Golor4|5397465|gm4.25271_g	XP_007407974.1, XP_007409785.1, XP_007410896.1	EEU45046.1, EEU45725.1	XP_960854.1, XP_965075.1	PARAU_07338, PARAU_08661	XP_001912078.1, XP_003437420.1	EFP77648.1, EFP80154.2	TLD07397.1, TLD16900.1	EHA46436.1, EHA52574.1	APA11494.1, APA11550.1	KEY68564.1, KEY72870.1	CCG82722.1, CCG83386.1	KIS67790.1, KIS70737.1	KUI64285.1, KUI72900.1	EGY21244.1
OG0000326	OR1_1890.t1, OR1_7389.t1	CAD6500463.1, CAD6506439.1	XP_001554263.1, XP_024548094.1	EAQ83255.1, EAQ84413.1	EFQ31778.1, EFQ34050.1	KAF3760984.1, KAF3763042.1	POS71731.1, POS80334.1	RKF60408.1, RKF64723.1	POS83566.1, POS83861.1	ESU12366.1, ESU15008.1, ESU16513.1	jgi|Golor4|1010163|CE1010162_17537, jgi|Golor4|4977374|fgenesh1_kg.Scaffold_115_#_69558_#_TRINITY_DN32388_c4_g2_i4, jgi|Golor4|5325617|fgenesh1_pm.Scaffold_115_#_350, jgi|Golor4|5325978|fgenesh1_pm.Scaffold_116_#_199	XP_007416566.1	EEU45368.1, EEU46284.1, EEU47259.1	XP_011395205.1, XP_011395206.1, XP_959918.1	PARAU_10195, PARAU_12035	XP_001903659.1, XP_001904717.1	EFP83961.1	TLD06682.1, TLD13710.1	EHA48452.1, EHA58239.1	APA12624.1, APA14362.1	KEY66738.1, KEY67896.1	CCG80581.1	KIS71037.1	KUI63408.1, KUI72012.1, KUI72690.1	EGY15525.1, EGY17142.1
OG0000327	OR1_1965.t1, OR1_2099.t1	CAD6500850.1	XP_024548248.1, XP_024548249.1, XP_024552930.1, XP_024552931.1	EAQ92476.1, EAQ93557.1	EFQ25168.1, EFQ28228.1, EFQ36155.1	KAF3762941.1, KAF3767317.1	POS71700.1, POS74424.1, POS74778.1	RKF62637.1	POS85064.1, POS86531.1, POS88326.1	ESU14206.1, ESU16867.1		XP_007406612.1	EEU35209.1, EEU35510.1, EEU35923.1, EEU37893.1, EEU45103.1	XP_960822.1	PARAU_06054, PARAU_07784	XP_001910952.1, XP_001912566.1	EFP74527.1, EHS63028.1, EHS63029.1	TLD03599.1, TLD08175.1	EHA49330.1, EHA55717.1	APA07545.1, APA12714.1	KEY65642.1, KEY70283.1		KIS68915.1, KIS71771.1	KUI66177.1, KUI72530.1, KUI72872.1	EGY13354.1, EGY20784.1
OG0000328	OR1_2007.t1, OR1_7355.t1		XP_001553032.1	EAQ84383.1, EAQ87424.1, EAQ93565.1	EFQ25194.1, EFQ28411.1, EFQ29663.1, EFQ34646.1, EFQ36571.1	KAF3761068.1, KAF3763450.1, KAF3767214.1	POS69927.1, POS72521.1, POS74093.1, POS77479.1, POS79401.1, POS81185.1			ESU08117.1, ESU09142.1, ESU09358.1, ESU10636.1			EEU36445.1, EEU39206.1	XP_957508.1, XP_959407.1, XP_960049.1	PARAU_08680	XP_001903684.1, XP_003437477.1		TLD03247.1, TLD04303.1, TLD13864.1, TLD14344.1, TLD17644.1	EHA48007.1, EHA50748.1, EHA51300.1, EHA53570.1, EHA58219.1	APA11270.1	KEY65336.1, KEY68250.1, KEY73601.1, KEY75288.1			KUI64246.1, KUI74123.1	EGY16805.1, EGY17644.1, EGY20066.1
OG0000329	OR1_2969.t1	CAD6501292.1, CAD6503218.1	XP_001552718.2	EAQ88653.1, EAQ88939.1	EFQ25047.1, EFQ31434.1, EFQ35230.1	KAF3765303.1, KAF3770406.1	POS70025.1, POS79830.1	RKF60517.1, RKF60639.1	POS84357.1, POS86920.1	ESU06525.1, ESU09279.1, ESU09492.1, ESU15605.1, ESU17408.1	jgi|Golor4|4146153|fgenesh1_pg.Scaffold_7_#_158, jgi|Golor4|4424244|fgenesh1_kg.Scaffold_7_#_51254_#_TRINITY_DN31822_c0_g1_i3, jgi|Golor4|4892708|fgenesh1_kg.Scaffold_114_#_55354_#_TRINITY_DN31822_c0_g1_i3		EEU35976.1, EEU36215.1, EEU41333.1, EEU42373.1, EEU46715.1, EEU48410.1	XP_961795.1, XP_963121.2	PARAU_07824	XP_001907055.1		TLD15624.1	EHA51654.1	APA14071.1	KEY64575.1, KEY66744.1, KEY67555.1, KEY73441.1	CCG83174.1, CCG84095.1	KIS66235.1, KIS68113.1	KUI65457.1, KUI68240.1	EGY14214.1, EGY14791.1, EGY22885.1, EGY23071.1
OG0000330	OR1_3741.t1, OR1_7800.t1	CAD6498821.1, CAD6505685.1	XP_001547449.1, XP_024549750.1	EAQ86589.1, EAQ88123.1	EFQ27678.1, EFQ30131.1	KAF3766319.1, KAF3767877.1	POS73134.1, POS73421.1, POS81173.1	RKF55633.1, RKF64085.1	POS84298.1, POS87112.1	ESU12277.1, ESU17892.1	jgi|Golor4|2904533|e_gw1.1.542.1, jgi|Golor4|4353097|fgenesh1_kg.Scaffold_6_#_23490_#_TRINITY_DN35602_c3_g1_i3, jgi|Golor4|5175725|fgenesh1_kg.Scaffold_120_#_26426_#_TRINITY_DN35602_c3_g1_i3	XP_007411759.1, XP_007417999.1	EEU40789.1, EEU42263.1	XP_962242.1, XP_963146.2	PARAU_06848, PARAU_09123	XP_001909572.1	EFP75656.2, EFP80174.1, EFP91702.2	TLD10285.1, TLD15555.1	EHA52200.1, EHA57096.1	APA05684.1, APA07365.1	KEY69548.1, KEY74266.1	CCG80539.1, CCG81959.1	KIS68251.1, KIS68284.1	KUI67926.1, KUI68712.1	EGY15999.1, EGY19926.1
OG0000331	OR1_4041.t1	CAD6505864.1	XP_001548259.1, XP_001558960.2, XP_024546914.1, XP_024546915.1, XP_024546916.1, XP_024549993.1	EAQ86561.1, EAQ87268.1	EFQ27886.1, EFQ32883.1, EFQ33242.1, EFQ33764.1	KAF3766787.1, KAF3767115.1, KAF3770881.1	POS69834.1, POS74337.1, POS77478.1	RKF61184.1	POS84695.1, POS85457.1	ESU08161.1, ESU13648.1, ESU16334.1	jgi|Golor4|2906167|e_gw1.3.992.1, jgi|Golor4|4153907|fgenesh1_pg.Scaffold_122_#_20	XP_007418384.1	EEU35710.1, EEU39457.1, EEU40290.1, EEU41748.1, EEU42306.1, EEU44267.1	XP_958599.1	PARAU_11518	XP_001906597.1	EFP81511.1	TLD13688.1, TLD16211.1	EHA52254.1, EHA55366.1	APA05318.1, APA05827.1, APA09932.1	KEY67352.1, KEY70580.1, KEY71410.1			KUI63730.1	EGY13814.1, EGY18081.1
OG0000332	OR1_4905.t1, OR1_6991.t1	CAD6503617.1	XP_001546871.2, XP_001554988.2, XP_001556761.2		EFQ26024.1, EFQ27303.1, EFQ35141.1	KAF3763877.1, KAF3769625.1, KAF3769799.1	POS70695.1, POS71105.1, POS74757.1, POS75927.1	RKF54177.1	POS81618.1	ESU08141.1, ESU09888.1, ESU10675.1, ESU13888.1			EEU33670.1, EEU34158.1, EEU34751.1, EEU34754.1, EEU35291.1, EEU35659.1, EEU35747.1, EEU36909.1, EEU38461.1, EEU39018.1, EEU39437.1, EEU41694.1, EEU42874.1, EEU43527.1, EEU44025.1, EEU45327.1, EEU45427.1, EEU47143.1		PARAU_08844	XP_001907274.1		TLD10007.1		APA07771.1, APA10283.1		CCG84161.1		KUI63316.1, KUI65027.1, KUI65204.1, KUI71892.1	EGY16480.1, EGY18404.1
OG0000333			XP_001552814.1, XP_001555115.1, XP_001555963.1, XP_001556379.1, XP_001556804.1, XP_024547423.1, XP_024547424.1		EFQ33685.1, EFQ33923.1, EFQ35212.1	KAF3760912.1	POS68895.1, POS74102.1, POS75853.1, POS76507.1, POS77175.1, POS78046.1			ESU09368.1, ESU10054.1			EEU33603.1, EEU33607.1, EEU33773.1, EEU33862.1, EEU33901.1, EEU33994.1, EEU35198.1, EEU35937.1, EEU36146.1, EEU39235.1, EEU40100.1, EEU40608.1, EEU45693.1, EEU48202.1, EEU48336.1						EHA49067.1	APA08968.1	KEY64114.1, KEY64407.1, KEY64643.1, KEY66069.1, KEY69617.1, KEY73227.1, KEY74387.1, KEY74422.1	CCG82055.1		KUI72840.1	EGY14655.1, EGY15167.1, EGY16405.1, EGY16767.1, EGY18355.1, EGY18625.1
OG0000334				EAQ83586.1, EAQ84830.1, EAQ85728.1, EAQ86387.1, EAQ86772.1, EAQ86884.1, EAQ87389.1, EAQ88443.1, EAQ88883.1, EAQ88885.1, EAQ90363.1, EAQ91971.1, EAQ92239.1	EFQ36792.1, EFQ36811.1	KAF3761227.1, KAF3761775.1, KAF3763325.1, KAF3763478.1, KAF3763524.1, KAF3765097.1, KAF3765098.1, KAF3766390.1, KAF3768146.1, KAF3768158.1, KAF3768215.1, KAF3768249.1, KAF3768250.1, KAF3770200.1	POS79667.1	RKF60290.1		ESU14549.1, ESU15226.1	jgi|Golor4|2626950|CE2626949_143, jgi|Golor4|2911886|e_gw1.9.598.1, jgi|Golor4|2925751|e_gw1.120.501.1, jgi|Golor4|5381462|gm4.9268_g, jgi|Golor4|625393|CE625392_204		EEU33749.1	XP_965377.1		XP_001906480.1		TLD12297.1, TLD13627.1, TLD13632.1		APA09045.1, APA15849.1, APA16216.1	KEY73410.1, KEY73566.1, KEY73843.1, KEY74791.1				EGY22617.1
OG0000335												XP_007403761.1, XP_007403977.1, XP_007404123.1, XP_007404131.1, XP_007404465.1, XP_007404577.1, XP_007404588.1, XP_007405079.1, XP_007405125.1, XP_007406138.1, XP_007406145.1, XP_007406536.1, XP_007406538.1, XP_007406802.1, XP_007407118.1, XP_007407561.1, XP_007407765.1, XP_007407947.1, XP_007407949.1, XP_007408000.1, XP_007408481.1, XP_007408844.1, XP_007410005.1, XP_007410050.1, XP_007410247.1,…
OG0000336												XP_007404477.1, XP_007404814.1, XP_007404823.1, XP_007404828.1, XP_007405144.1, XP_007405201.1, XP_007405547.1, XP_007405774.1, XP_007405882.1, XP_007406155.1, XP_007406493.1, XP_007406579.1, XP_007406736.1, XP_007406740.1, XP_007407099.1, XP_007407143.1, XP_007407220.1, XP_007409125.1, XP_007409175.1, XP_007409713.1, XP_007410096.1, XP_007410193.1, XP_007410358.1, XP_007410447.1, XP_007410726.1,…
OG0000337	OR1_352.t1, OR1_4265.t1	CAD6503228.1, CAD6503510.1	XP_024551683.1, XP_024551916.1	EAQ87820.1, EAQ92581.1	EFQ28820.1, EFQ32509.1	KAF3766804.1, KAF3769296.1	POS70006.1, POS76415.1	RKF58252.1, RKF65724.1	POS84574.1, POS85698.1	ESU06470.1, ESU06481.1	jgi|Golor4|2691046|CE2691045_15984, jgi|Golor4|2917072|e_gw1.113.1766.1, jgi|Golor4|5324047|fgenesh1_pm.Scaffold_112_#_433, jgi|Golor4|5326192|fgenesh1_pm.Scaffold_116_#_413	XP_007406133.1	EEU47719.1, EEU47722.1	XP_011393070.1, XP_011393071.1, XP_962144.1	PARAU_03576, PARAU_06752	XP_001908872.1, XP_003437309.1	EFP84322.2, EFP86155.2	TLD03750.1, TLD10249.1	EHA49342.1, EHA57615.1	APA06016.1, APA06355.1	KEY66796.1, KEY66804.1	CCG80935.1, CCG82268.1	KIS71115.1	KUI66446.1, KUI68452.1	EGY18448.1, EGY22077.1
OG0000338	OR1_510.t1, OR1_619.t1	CAD6503849.1, CAD6503998.1	XP_001553570.1, XP_024546088.1, XP_024546089.1	EAQ93211.1, EAQ93336.1	EFQ26237.1, EFQ29360.1	KAF3768944.1, KAF3769061.1	POS78566.1, POS80855.1	RKF55285.1, RKF56712.1	POS86012.1, POS87458.1	ESU06531.1, ESU12993.1	jgi|Golor4|1325296|CE1325295_36103, jgi|Golor4|2914603|e_gw1.29.13.1, jgi|Golor4|5326832|fgenesh1_pm.Scaffold_119_#_240	XP_007406437.1, XP_007416990.1	EEU46010.1, EEU47692.1	XP_011393145.1, XP_011393146.1, XP_964462.1	PARAU_04210, PARAU_08798	XP_001912930.1, XP_001913011.1	EFP84096.1, EFP93146.2	TLD12076.1, TLD12109.1	EHA54760.1, EHA58313.1	APA06417.1, APA06607.1	KEY67525.1, KEY67628.1	CCG83510.1	KIS71471.1	KUI65996.1, KUI67890.1	EGY21686.1, EGY23016.1
OG0000339	OR1_6692.t1, OR1_900.t1	CAD6500381.1, CAD6503972.1	XP_001561381.1, XP_024547048.1	EAQ86406.1, EAQ92728.1	EFQ26410.1, EFQ35580.1	KAF3771339.1	POS71905.1, POS80887.1	RKF57500.1, RKF61482.1, RKF61799.1	POS82155.1, POS86808.1, POS88311.1	ESU11883.1, ESU12987.1	jgi|Golor4|4148419|fgenesh1_pg.Scaffold_29_#_161, jgi|Golor4|4152707|fgenesh1_pg.Scaffold_119_#_322, jgi|Golor4|5322938|fgenesh1_pm.Scaffold_10_#_103, jgi|Golor4|5327630|fgenesh1_pm.Scaffold_121_#_96	XP_007408064.1, XP_007417615.1	EEU44507.1, EEU46007.1	XP_958421.2, XP_961600.1	PARAU_08525, PARAU_09796	XP_001908707.1, XP_001911476.1	EFP80641.1	TLD13140.1, TLD15697.1	EHA52561.1, EHA58403.1	APA06893.1, APA14507.1	KEY67634.1, KEY68053.1	CCG81005.1, CCG81901.1	KIS66039.1, KIS66488.1	KUI71496.1	EGY18976.1, EGY22850.1
OG0000340	OR1_1769.t1, OR1_3533.t1		XP_001557620.1, XP_001559694.1, XP_024547966.1, XP_024551162.1	EAQ83526.1, EAQ90465.1, EAQ93896.1	EFQ29057.1, EFQ30273.1, EFQ32857.1, EFQ33669.1	KAF3760534.1, KAF3766157.1, KAF3766205.1, KAF3767243.1	POS73067.1, POS75122.1, POS75515.1, POS77646.1			ESU14000.1, ESU17521.1			EEU33683.1, EEU34425.1, EEU41804.1, EEU42372.1	XP_011395292.1, XP_011395293.1, XP_959252.1		XP_001904125.1, XP_001904446.1, XP_001911511.1, XP_001912755.1, XP_003437250.1		TLD08831.1, TLD10830.1	EHA55623.1, EHA56411.1	APA08378.1, APA09441.1, APA12304.1	KEY69306.1, KEY72292.1			KUI65328.1, KUI73704.1, KUI74097.1	EGY13501.1, EGY14313.1, EGY22227.1, EGY23743.1
OG0000341	OR1_2012.t1, OR1_2667.t1	CAD6499796.1	XP_001550008.1, XP_024551013.1	EAQ85607.1, EAQ91066.1	EFQ28196.1, EFQ33256.1	KAF3760620.1, KAF3770059.1	POS72375.1, POS78092.1	RKF56543.1, RKF59106.1	POS86976.1, POS88020.1	ESU11334.1, ESU16538.1	jgi|Golor4|2915594|e_gw1.112.1188.1, jgi|Golor4|2962394|estExt_Genewise1Plus.C_Scaffold_114_t10462, jgi|Golor4|4399909|fgenesh1_kg.Scaffold_7_#_26919_#_TRINITY_DN31401_c5_g3_i1, jgi|Golor4|5326536|fgenesh1_pm.Scaffold_118_#_267	XP_007413936.1	EEU45044.1	XP_011393723.1, XP_011393724.1, XP_957379.1	PARAU_06325, PARAU_08385	XP_001903189.1, XP_001907920.1	EFP88595.1	TLD03712.1, TLD03905.1, TLD05080.1, TLD11327.1	EHA49266.1, EHA51010.1	APA10496.1, APA11932.1	KEY64324.1, KEY68562.1, KEY72809.1	CCG83203.1	KIS69406.1, KIS70456.1	KUI64096.1, KUI74438.1	EGY13342.1, EGY15451.1
OG0000342	OR1_2029.t1, OR1_5649.t1		XP_024552385.1		EFQ27457.1, EFQ34527.1	KAF3760398.1, KAF3761042.1, KAF3764794.1, KAF3765309.1, KAF3770159.1	POS68836.1, POS72664.1, POS72679.1, POS73348.1, POS74871.1			ESU09431.1, ESU10755.1, ESU11811.1, ESU17571.1			EEU35751.1, EEU36709.1, EEU37513.1, EEU38068.1, EEU39952.1, EEU42091.1, EEU42096.1, EEU43624.1			XP_001909401.1		TLD05272.1, TLD07672.1, TLD07858.1, TLD08684.1, TLD13997.1, TLD16134.1	EHA45733.1, EHA45782.1, EHA47860.1, EHA47882.1, EHA54153.1, EHA56517.1		KEY63877.1, KEY71966.1, KEY73581.1, KEY74818.1, KEY75003.1			KUI64228.1, KUI67063.1, KUI72458.1, KUI74341.1	EGY16602.1, EGY22710.1
OG0000343	OR1_2280.t1	CAD6506490.1	XP_001558118.2, XP_024553690.1	EAQ91877.1, EAQ92083.1	EFQ25799.1, EFQ25968.1, EFQ28518.1	KAF3761400.1, KAF3763340.1, KAF3769832.1	POS69850.1, POS72625.1, POS73606.1, POS78176.1	RKF62611.1		ESU07108.1, ESU07845.1, ESU14144.1	jgi|Golor4|1722651|CE1722650_346, jgi|Golor4|5072875|fgenesh1_kg.Scaffold_118_#_33545_#_TRINITY_DN32652_c1_g1_i1, jgi|Golor4|5323679|fgenesh1_pm.Scaffold_112_#_65	XP_007406598.1	EEU37668.1, EEU47190.1	XP_956651.1, XP_958502.1	PARAU_11379	XP_001904584.1, XP_001905202.1	EFP90403.2, EHS62635.1, EHS62636.1	TLD05282.1, TLD10367.1	EHA53087.1, EHA56261.1	APA12966.1, APA15089.1	KEY66354.1, KEY71718.1, KEY73035.1	CCX35409.1	KIS66108.1	KUI64677.1, KUI69166.1, KUI72202.1	EGY14952.1, EGY16508.1, EGY16690.1
OG0000344	OR1_2712.t1, OR1_4730.t1, OR1_4730.t2	CAD6499038.1, CAD6505755.1	XP_001554426.1, XP_024552363.1	EAQ83939.1	EFQ27159.1, EFQ32974.1	KAF3765817.1, KAF3770115.1, KAF3771141.1	POS73505.1, POS77777.1, POS78870.1	RKF56940.1, RKF64329.1	POS86140.1, POS88267.1	ESU06743.1, ESU15019.1	jgi|Golor4|4152002|fgenesh1_pg.Scaffold_117_#_9, jgi|Golor4|4371420|fgenesh1_kg.Scaffold_6_#_41813_#_TRINITY_DN35370_c5_g1_i1, jgi|Golor4|5198787|fgenesh1_kg.Scaffold_120_#_49488_#_TRINITY_DN35370_c5_g1_i1, jgi|Golor4|5339092|estExt_fgenesh1_pm.C_Scaffold_50131	XP_007412017.1, XP_007414769.1	EEU44196.1, EEU47247.1	XP_956886.1	PARAU_05567, PARAU_09252	XP_001909485.1	EFP78005.2, EFP78006.1, EFP80320.2, EFP80353.2, EFP86539.1	TLD09390.1, TLD16722.1	EHA52687.1, EHA55602.1	APA12617.1, APA13232.1	KEY69656.1		KIS69232.1, KIS71305.1	KUI70687.1, KUI73682.1	EGY22510.1
OG0000345	OR1_4244.t1, OR1_5541.t1	CAD6500006.1, CAD6505801.1	XP_001545851.2, XP_024548956.1	EAQ85205.1, EAQ88270.1	EFQ30332.1, EFQ33159.1	KAF3761985.1, KAF3767740.1	POS68971.1, POS78547.1	RKF57223.1, RKF61937.1	POS85232.1, POS86064.1	ESU09869.1, ESU14787.1	jgi|Golor4|2919061|e_gw1.114.783.1, jgi|Golor4|2954415|estExt_Genewise1Plus.C_Scaffold_7_t20413, jgi|Golor4|4150760|fgenesh1_pg.Scaffold_114_#_588, jgi|Golor4|5320139|fgenesh1_pm.Scaffold_2_#_31	XP_007404819.1, XP_007405256.1	EEU33457.1, EEU42375.1, EEU47461.1	XP_957457.1, XP_957568.1	PARAU_09317, PARAU_11799	XP_001906187.1, XP_001909124.1	EFP92011.2, EFP92099.2, EHS64856.1, EHS64864.1	TLD14426.1, TLD16952.1	EHA52645.1, EHA54718.1	APA05503.1, APA09502.1	KEY70729.1		KIS68156.1	KUI68311.1, KUI69460.1	EGY13719.1, EGY14359.1
OG0000346	OR1_7333.t1, OR1_8097.t1	CAD6501441.1, CAD6505759.1	XP_024546969.1, XP_024550664.1	EAQ83936.1, EAQ90105.1	EFQ32533.1, EFQ32970.1	KAF3765189.1, KAF3765820.1	POS69748.1, POS74387.1	RKF58225.1, RKF60603.1	POS82930.1, POS85975.1	ESU05303.1, ESU06739.1	jgi|Golor4|1539855|CE1539854_27635, jgi|Golor4|2933785|estExt_Genewise1.C_Scaffold_8_t30115, jgi|Golor4|2948811|estExt_Genewise1.C_Scaffold_123_t30011, jgi|Golor4|5321227|fgenesh1_pm.Scaffold_6_#_325	XP_007416293.1	EEU43975.1, EEU45314.1	XP_011392956.1, XP_011392957.1, XP_011392958.1, XP_956898.1	PARAU_06671, PARAU_07337	XP_001909481.1, XP_003437419.1	EFP90908.1	TLD07398.1, TLD09385.1	EHA46435.1, EHA55605.1	APA05967.1, APA11493.1	KEY69658.1, KEY72869.1	CCG83229.1, CCG83379.1	KIS70452.1	KUI64284.1, KUI73686.1	EGY21245.1, EGY22508.1
OG0000347	OR1_7559.t1	CAD6501306.1	XP_024547196.1, XP_024549620.1	EAQ83573.1, EAQ88208.1	EFQ27591.1, EFQ30415.1	KAF3763353.1, KAF3767300.1, KAF3767696.1	POS76521.1	RKF55427.1, RKF62546.1	POS84219.1, POS85436.1	ESU05287.1, ESU07327.1, ESU17811.1	jgi|Golor4|4427669|fgenesh1_kg.Scaffold_7_#_54679_#_TRINITY_DN33007_c2_g1_i2, jgi|Golor4|4897035|fgenesh1_kg.Scaffold_114_#_59681_#_TRINITY_DN33007_c2_g1_i2, jgi|Golor4|5321555|fgenesh1_pm.Scaffold_7_#_308, jgi|Golor4|5398777|gm4.26583_g	XP_007410422.1, XP_007417860.1	EEU34375.1, EEU39903.1, EEU40028.1, EEU42218.1	XP_011394937.1, XP_011394938.1, XP_011395193.1, XP_011395194.1, XP_961912.3		XP_001904865.1, XP_001909229.1	EFP82354.1, EFP82945.1	TLD04703.1, TLD16578.1	EHA52088.1, EHA53366.1	APA05764.1, APA14123.1	KEY73810.1		KIS67490.1, KIS69926.1	KUI66707.1, KUI68932.1	EGY13682.1, EGY21510.1
OG0000348		CAD6502817.1	XP_001557038.1, XP_024546790.1	EAQ89254.1, EAQ90310.1, EAQ91947.1	EFQ36383.1	KAF3759961.1, KAF3760278.1, KAF3760289.1, KAF3761813.1, KAF3762011.1, KAF3762098.1, KAF3764473.1	POS76713.1, POS77884.1, POS78344.1	RKF55161.1	POS83277.1	ESU09361.1, ESU09860.1, ESU15900.1			EEU35437.1, EEU36179.1, EEU36578.1, EEU36619.1, EEU40995.1, EEU48920.1		PARAU_10438		EFP83612.1, EFP83616.1, EFP83617.1, EFP83618.1, EFP92925.1	TLD03849.1, TLD05574.1	EHA47966.1, EHA49703.1, EHA50882.1	APA06100.1, APA08497.1	KEY69720.1, KEY73421.1, KEY73656.1	CCG82410.1, CCG83727.1	KIS71775.1	KUI64002.1, KUI68414.1	EGY18544.1, EGY18786.1
OG0000349			XP_001545304.1, XP_001555550.1		EFQ25648.1, EFQ27220.1, EFQ30201.1, EFQ31370.1, EFQ33683.1	KAF3761014.1, KAF3763003.1, KAF3764493.1, KAF3765278.1, KAF3766953.1, KAF3768867.1, KAF3768974.1, KAF3770852.1	POS70711.1			ESU09748.1, ESU14192.1			EEU36121.1, EEU36907.1, EEU37788.1, EEU38522.1, EEU41807.1, EEU48604.1	XP_011394443.1, XP_964697.1		XP_001903810.1, XP_001907254.1, XP_001912992.1		TLD16853.1, TLD16962.1	EHA49062.1, EHA51967.1	APA10384.1	KEY64674.1, KEY67007.1, KEY68535.1, KEY71183.1, KEY71218.1, KEY74454.1	CCG84522.1	KIS67608.1	KUI67761.1, KUI68525.1, KUI69059.1, KUI72944.1	EGY16017.1, EGY19218.1, EGY23403.1, EGY23454.1, EGY23573.1
OG0000350				EAQ83061.1, EAQ83063.1, EAQ83174.1, EAQ83351.1, EAQ83485.1, EAQ83552.1, EAQ84070.1, EAQ84157.1, EAQ84295.1, EAQ84297.1, EAQ84298.1, EAQ84524.1, EAQ84809.1, EAQ84811.1, EAQ85211.1, EAQ85212.1, EAQ85287.1, EAQ85303.1, EAQ85475.1, EAQ85501.1, EAQ85502.1, EAQ86138.1, EAQ86250.1, EAQ86386.1, EAQ86918.1, EAQ87366.1, EAQ87477.1, EAQ87520.1, EAQ88566.1, EAQ88598.1, EAQ88761.1, EAQ89249.1, EAQ89279.1, EAQ…									EEU38483.1, EEU41125.1
OG0000351																	EFP74620.2, EFP74891.1, EFP75252.2, EFP75693.1, EFP75866.1, EFP77994.1, EFP78141.1, EFP78465.2, EFP78675.1, EFP79943.1, EFP80778.1, EFP81532.2, EFP82222.2, EFP85903.2, EFP86014.1, EFP86015.2, EFP87118.1, EFP89068.2, EFP89082.2, EFP91671.1, EHS62483.1, EHS62514.1, EHS62540.1, EHS62626.1, EHS62739.1, EHS62740.1, EHS62909.1, EHS62993.1, EHS63017.1, EHS63086.1, EHS63180.1, EHS63207.1, EHS63280.1, EHS…
OG0000352	OR1_3125.t1, OR1_600.t1, OR1_6847.t1, OR1_7642.t1	CAD6500629.1	XP_001554560.1, XP_001560195.1, XP_024547563.1, XP_024549183.1	EAQ85937.1, EAQ88381.1	EFQ26898.1, EFQ27444.1, EFQ31053.1	KAF3760780.1, KAF3762956.1, KAF3765334.1, KAF3770518.1	POS70682.1, POS70943.1, POS72054.1, POS73007.1, POS75330.1, POS76975.1, POS77021.1			ESU08542.1, ESU11813.1		XP_007410664.1, XP_007416103.1	EEU34507.1, EEU44579.1	XP_960900.3	PARAU_08521, PARAU_08885	XP_001911886.1	EFP75797.2, EFP84284.2, EFP88343.2, EFP88348.2, EHS63794.1	TLD17282.1		APA11911.1, APA15023.1, APA15709.1		CCG82284.1	KIS70733.1	KUI65213.1, KUI65651.1, KUI69381.1	EGY16142.1
OG0000353	OR1_2753.t1, OR1_813.t1, OR1_909.t1	CAD6499849.1, CAD6499850.1	XP_001554584.1		EFQ25223.1, EFQ27408.1, EFQ29630.1, EFQ32699.1, EFQ34096.1	KAF3762710.1	POS69855.1, POS70318.1, POS72739.1, POS80355.1	RKF53255.1, RKF61349.1, RKF64497.1	POS82188.1, POS87015.1	ESU07803.1, ESU15654.1, ESU17691.1	jgi|Golor4|2909838|e_gw1.7.1570.1, jgi|Golor4|2910361|e_gw1.7.1789.1, jgi|Golor4|2919266|e_gw1.114.84.1, jgi|Golor4|4148761|fgenesh1_pg.Scaffold_40_#_2, jgi|Golor4|4150326|fgenesh1_pg.Scaffold_114_#_154, jgi|Golor4|4392254|fgenesh1_kg.Scaffold_7_#_19264_#_TRINITY_DN29867_c1_g1_i5, jgi|Golor4|4392269|fgenesh1_kg.Scaffold_7_#_19279_#_TRINITY_DN29462_c0_g2_i2, jgi|Golor4|4675848|fgenesh1_kg.Scaffold…		EEU35389.1, EEU38043.1, EEU38407.1		PARAU_08602, PARAU_10603, PARAU_11406, PARAU_12472, PARAU_12478			TLD11142.1, TLD11407.1	EHA56315.1, EHA56375.1	APA11647.1					EGY14518.1, EGY22593.1
OG0000354	OR1_1911.t1, OR1_2448.t1, OR1_3196.t1, OR1_3569.t1, OR1_902.t1		XP_001550078.1, XP_001560589.1, XP_024546734.1, XP_024550333.1	EAQ84537.1, EAQ87429.1	EFQ28960.1, EFQ35626.1	KAF3760479.1, KAF3763311.1, KAF3766898.1	POS69020.1, POS75206.1			ESU09818.1		XP_007403618.1, XP_007405634.1	EEU36285.1, EEU36967.1	XP_011395022.1, XP_011395023.1		XP_001906077.1	EFP77830.1, EFP77831.2, EFP81740.2, EFP81762.2, EFP81763.2, EFP86166.2, EFP88721.2, EHS64223.1	TLD05816.1	EHA48825.1	APA06823.1, APA07916.1, APA11010.1, APA16046.1	KEY69575.1, KEY72105.1	CCG84128.1		KUI63707.1, KUI64492.1, KUI65816.1, KUI67805.1, KUI73936.1	EGY14635.1, EGY16717.1
OG0000355	OR1_1532.t1, OR1_938.t1, OR1_938.t2	CAD6504364.1, CAD6504551.1	XP_001546357.1, XP_001560191.1, XP_024551871.1, XP_024551872.1	EAQ92802.1, EAQ92850.1	EFQ25568.1, EFQ26269.1	KAF3762977.1, KAF3765265.1	POS69094.1, POS71554.1	RKF56213.1, RKF62321.1	POS84690.1, POS87371.1	ESU05687.1, ESU06149.1	jgi|Golor4|1006243|CE1006242_1913, jgi|Golor4|1011671|CE1011670_2163, jgi|Golor4|5331749|estExt_fgenesh1_pg.C_Scaffold_9_t10340, jgi|Golor4|5333778|estExt_fgenesh1_pg.C_Scaffold_113_t10411	XP_007408600.1	EEU47884.1, EEU48762.1	XP_965042.2, XP_965671.3	PARAU_10531, PARAU_12347	XP_001908637.1, XP_001913099.1	EFP88284.2	TLD03553.1	EHA49390.1, EHA57322.1	APA05389.1, APA15892.1	KEY64934.1, KEY70477.1	CCG81073.1, CCG84653.1		KUI66699.1, KUI70777.1	EGY17302.1, EGY22647.1
OG0000356	OR1_1242.t1		XP_001557831.1, XP_024548778.1, XP_024551324.1, XP_024551681.1	EAQ84248.1, EAQ85280.1, EAQ90223.1	EFQ32432.1, EFQ33840.1	KAF3761062.1, KAF3765581.1, KAF3769806.1, KAF3769909.1	POS72439.1, POS75319.1			ESU06917.1, ESU10833.1, ESU11773.1			EEU33759.1, EEU34277.1, EEU37631.1, EEU39672.1, EEU44106.1	XP_959656.1, XP_964437.2	PARAU_11422	XP_001904067.1, XP_001905778.1, XP_001907575.1		TLD14071.1, TLD15414.1, TLD17307.1	EHA50669.1, EHA51593.1, EHA55846.1, EHA58099.1	APA09693.1	KEY63926.1, KEY64662.1, KEY66743.1, KEY69723.1, KEY71675.1, KEY72402.1, KEY75121.1			KUI65206.1, KUI65224.1, KUI65324.1, KUI71751.1	EGY23538.1
OG0000357	OR1_1908.t1, OR1_3306.t1	CAD6499347.1, CAD6503480.1	XP_001559754.1	EAQ83694.1, EAQ86168.1	EFQ25866.1, EFQ33105.1	KAF3765366.1	POS71049.1, POS72581.1	RKF62420.1, RKF63901.1	POS82899.1, POS85328.1	ESU07439.1, ESU08647.1	jgi|Golor4|2909390|e_gw1.7.992.1, jgi|Golor4|4519536|fgenesh1_kg.Scaffold_9_#_20149_#_TRINITY_DN27921_c0_g1_i1, jgi|Golor4|4819377|fgenesh1_kg.Scaffold_113_#_62486_#_TRINITY_DN27921_c0_g1_i1, jgi|Golor4|5352273|MIX5954_5652_52	XP_007411252.1, XP_007411253.1, XP_007411402.1	EEU41936.1, EEU42673.1	XP_011395300.1, XP_011395301.1, XP_961579.3	PARAU_08294, PARAU_08640	XP_001904155.1, XP_001911201.1	EFP78772.2, EHS62543.1	TLD03774.1, TLD16478.1	EHA49314.1, EHA51830.1	APA09600.1	KEY72687.1, KEY72900.1	CCG81795.1	KIS69107.1, KIS69941.1	KUI67112.1	EGY16066.1, EGY19503.1, EGY20578.1
OG0000358	OR1_1947.t1, OR1_3922.t1	CAD6505031.1	XP_001553102.1, XP_001558601.1, XP_024552876.1, XP_024552877.1	EAQ87919.1, EAQ92283.1	EFQ27728.1, EFQ28300.1	KAF3760515.1, KAF3767817.1	POS71231.1, POS79729.1	RKF61539.1, RKF64666.1	POS83721.1, POS85564.1	ESU11011.1, ESU16699.1	jgi|Golor4|2911777|e_gw1.8.1660.1, jgi|Golor4|5321621|fgenesh1_pm.Scaffold_7_#_374	XP_007413204.1, XP_007417448.1	EEU40831.1, EEU45418.1	XP_001728227.2, XP_962659.1	PARAU_12138	XP_001910356.1, XP_001910779.1	EFP82369.1, EFP89879.1, EFP93196.2, EHS62790.1	TLD13313.1, TLD14228.1	EHA54464.1, EHA54956.1	APA05696.1, APA16107.1	KEY65547.1	CCG81731.1	KIS67509.1, KIS69024.1	KUI68682.1, KUI72718.1	EGY13961.1, EGY18213.1
OG0000359	OR1_2445.t1, OR1_4774.t1	CAD6504530.1	XP_001549316.1, XP_024549578.1, XP_024552682.1	EAQ86414.1, EAQ87074.1, EAQ88556.1, EAQ90204.1, EAQ91425.1	EFQ25782.1, EFQ30356.1, EFQ32815.1	KAF3765020.1	POS69881.1, POS73320.1, POS79340.1	RKF64619.1	POS83572.1	ESU07531.1, ESU07541.1, ESU10164.1	jgi|Golor4|1405344|CE1405343_2271, jgi|Golor4|4144865|fgenesh1_pg.Scaffold_3_#_239		EEU38054.1, EEU41995.1, EEU42158.1, EEU43049.1	XP_001728196.2, XP_958547.1, XP_959390.1	PARAU_08236, PARAU_11741	XP_001903103.1, XP_001906837.1, XP_001907771.1, XP_001911485.1		TLD04618.1, TLD07547.1, TLD11274.1	EHA45828.1, EHA50967.1, EHA56482.1	APA12117.1, APA13966.1	KEY71173.1				EGY14548.1, EGY20223.1, EGY21481.1
OG0000360	OR1_2501.t1	CAD6499222.1	XP_001550809.2, XP_001558524.1, XP_024548620.1, XP_024552552.1	EAQ82951.1, EAQ85149.1, EAQ87536.1, EAQ91315.1	EFQ24906.1	KAF3761358.1, KAF3766479.1, KAF3769363.1	POS70494.1			ESU05736.1, ESU08366.1, ESU10637.1, ESU11566.1, ESU17329.1			EEU34286.1, EEU35612.1, EEU36646.1, EEU42056.1, EEU43021.1, EEU44015.1, EEU46781.1, EEU48576.1	XP_011394994.1, XP_957758.1	PARAU_11944	XP_001905937.1, XP_001908110.1, XP_001909036.1, XP_001909786.1, XP_001910742.1, XP_003437274.1		TLD03596.1, TLD03778.1, TLD06939.1	EHA49327.1	APA08649.1, APA14680.1	KEY66125.1, KEY66370.1, KEY70036.1, KEY73515.1				EGY13991.1, EGY17475.1, EGY21627.1
OG0000361	OR1_2528.t1, OR1_7327.t1	CAD6498962.1, CAD6505475.1	XP_001545692.1, XP_024546048.1	EAQ89087.1, EAQ89825.1	EFQ28502.1, EFQ29521.1	KAF3765085.1, KAF3770498.1	POS76851.1, POS78132.1	RKF56002.1, RKF64156.1	POS87713.1	ESU11409.1, ESU14430.1	jgi|Golor4|1478453|CE1478452_6330, jgi|Golor4|2905557|e_gw1.1.261.1, jgi|Golor4|4145391|fgenesh1_pg.Scaffold_5_#_382, jgi|Golor4|5321039|fgenesh1_pm.Scaffold_6_#_137	XP_007404973.1, XP_007406998.1	EEU43088.1, EEU47050.1	XP_011393920.1, XP_011393921.1, XP_964519.3	PARAU_11235, PARAU_11394	XP_001907370.1, XP_001908354.1	EFP81708.2	TLD06712.1, TLD07088.1	EHA46282.1, EHA49014.1	APA07272.1, APA14943.1	KEY68158.1, KEY69421.1	CCG84469.1	KIS71867.1, KIS72370.1	KUI64571.1, KUI73497.1	EGY14871.1, EGY20950.1
OG0000362	OR1_3193.t1, OR1_6472.t1		XP_001548423.1, XP_001559066.2	EAQ83617.1, EAQ86391.1, EAQ88587.1, EAQ91899.1	EFQ30890.1, EFQ34823.1, EFQ35749.1, EFQ36709.1	KAF3760429.1, KAF3760920.1, KAF3760951.1, KAF3765200.1, KAF3765283.1, KAF3766612.1, KAF3771154.1	POS72460.1, POS74306.1, POS75861.1, POS76109.1, POS78914.1			ESU05206.1, ESU09543.1, ESU17030.1			EEU35503.1, EEU36758.1, EEU36790.1, EEU48210.1	XP_001728129.1	PARAU_07093	XP_001903264.1, XP_001905239.1, XP_001910432.1		TLD07430.1, TLD08482.1	EHA51173.1, EHA55982.1	APA09077.1, APA09283.1	KEY72935.1, KEY74374.1, KEY74755.1		KIS70159.1	KUI64050.1, KUI65085.1, KUI66626.1, KUI69695.1
OG0000363	OR1_4852.t1, OR1_7218.t1	CAD6505809.1	XP_024549503.1, XP_024553901.1	EAQ88074.1	EFQ27767.1, EFQ30214.1	KAF3763870.1, KAF3768056.1	POS69966.1, POS81249.1	RKF54214.1, RKF60911.1	POS82670.1, POS86539.1	ESU09712.1, ESU11028.1	jgi|Golor4|1830044|CE1830043_7078, jgi|Golor4|2898300|gw1.114.1539.1, jgi|Golor4|5246688|fgenesh1_kg.Scaffold_122_#_13499_#_TRINITY_DN31259_c0_g1_i2, jgi|Golor4|5323163|fgenesh1_pm.Scaffold_29_#_9	XP_007412268.1, XP_007418519.1	EEU36670.1, EEU40826.1	XP_961716.2, XP_962312.1	PARAU_10568, PARAU_11677	XP_001910138.1, XP_001911557.1	EFP83917.2	TLD07312.1, TLD08220.1	EHA45773.1, EHA55485.1	APA09137.1, APA15189.1	KEY71380.1, KEY71482.1	CCG82261.1, CCG82644.1	KIS70227.1, KIS72238.1	KUI63299.1, KUI63738.1, KUI68837.1	EGY13982.1, EGY17112.1
OG0000364	OR1_6168.t1, OR1_6523.t1		XP_001559117.1, XP_001561246.2, XP_024547527.1	EAQ85077.1, EAQ90493.1, EAQ92935.1	EFQ27965.1, EFQ31346.1, EFQ33533.1, EFQ33958.1	KAF3761445.1, KAF3762652.1, KAF3770828.1	POS71537.1, POS74472.1, POS79566.1			ESU10955.1, ESU11050.1, ESU16119.1			EEU40481.1, EEU40703.1, EEU44805.1, EEU45248.1, EEU48041.1	XP_957838.1, XP_958630.1	PARAU_03301, PARAU_08262	XP_001906085.1, XP_001911652.1, XP_001912829.1		TLD04699.1, TLD17548.1	EHA51559.1, EHA53374.1	APA07216.1, APA07706.1, APA09044.1	KEY67774.1, KEY69315.1, KEY69326.1		KIS67571.1	KUI69299.1, KUI71620.1	EGY18162.1, EGY20212.1, EGY20421.1, EGY21530.1
OG0000365	OR1_7519.t1		XP_024547482.1, XP_024547703.1, XP_024547704.1, XP_024547705.1, XP_024547706.1, XP_024552832.1	EAQ85040.1	EFQ25936.1, EFQ35689.1	KAF3761385.1, KAF3768963.1	POS73307.1, POS75115.1, POS77671.1			ESU08665.1, ESU09130.1, ESU09131.1, ESU12257.1			EEU36705.1, EEU37417.1, EEU37781.1, EEU37884.1, EEU41559.1, EEU43724.1	XP_011394942.1, XP_011394943.1, XP_959087.1, XP_962462.2, XP_962759.1, XP_963013.1, XP_963964.2		XP_001906380.1, XP_001908989.1, XP_001908990.1		TLD09125.1, TLD16238.1, TLD16702.1, TLD17436.1	EHA51392.1, EHA55963.1	APA07622.1, APA07657.1, APA12660.1	KEY66030.1, KEY72635.1, KEY74438.1, KEY75172.1			KUI65483.1, KUI73049.1
OG0000366	OR1_7553.t1, OR1_8588.t1	CAD6500059.1	XP_024551276.1	EAQ83492.1, EAQ83643.1, EAQ89039.1	EFQ34095.1, EFQ34802.1	KAF3759987.1, KAF3760040.1, KAF3761449.1, KAF3767611.1, KAF3769592.1	POS71658.1, POS72065.1, POS74046.1, POS80605.1			ESU05227.1, ESU15645.1			EEU35960.1, EEU37071.1, EEU42933.1	XP_959491.2, XP_963557.3, XP_963558.3		XP_001903473.1, XP_001904186.1, XP_001906279.1, XP_001907098.1, XP_001909002.1		TLD04178.1, TLD11989.1, TLD13914.1, TLD14338.1	EHA47215.1, EHA53576.1, EHA58158.1	APA16272.1	KEY70629.1, KEY73773.1			KUI64462.1, KUI65688.1, KUI66265.1, KUI66444.1, KUI67954.1, KUI70245.1, KUI74192.1	EGY15590.1, EGY20042.1
OG0000367	OR1_7817.t1, OR1_8430.t1	CAD6502707.1	XP_001548541.2, XP_024552545.1	EAQ86806.1, EAQ90021.1	EFQ29457.1, EFQ31191.1	KAF3759943.1, KAF3765683.1	POS73790.1, POS80521.1	RKF59185.1, RKF61776.1	POS85599.1, POS87325.1	ESU12072.1, ESU14326.1	jgi|Golor4|1583153|CE1583152_2768, jgi|Golor4|2914040|e_gw1.10.658.1	XP_007415837.1	EEU33921.1, EEU35621.1, EEU36629.1, EEU45907.1, EEU47117.1	XP_956804.3, XP_965535.3	PARAU_07343, PARAU_07760	XP_001903063.1, XP_001909381.1		TLD04670.1, TLD07842.1, TLD11386.1	EHA46063.1, EHA53378.1, EHA56836.1	APA06597.1, APA08644.1	KEY64504.1, KEY65448.1, KEY69325.1, KEY73477.1		KIS66187.1	KUI64158.1, KUI68036.1	EGY16318.1, EGY23515.1
OG0000368		CAD6502946.1, CAD6502949.1	XP_024550915.1, XP_024550916.1, XP_024550917.1, XP_024550918.1, XP_024550919.1, XP_024550920.1, XP_024550921.1, XP_024550922.1, XP_024550923.1, XP_024550924.1, XP_024550925.1, XP_024550926.1, XP_024550927.1, XP_024550928.1		EFQ30640.1, EFQ34814.1	KAF3761372.1	POS74740.1, POS78403.1	RKF54807.1, RKF55188.1, RKF57056.1	POS87144.1, POS87148.1, POS87304.1	ESU10004.1	jgi|Golor4|2078180|CE2078179_37081, jgi|Golor4|2508755|CE2508754_15554, jgi|Golor4|4154009|fgenesh1_pg.Scaffold_123_#_1	XP_007404289.1, XP_007409952.1, XP_007412449.1, XP_007412665.1	EEU37218.1		PARAU_10834		EFP84756.2, EFP85927.2, EHS63637.1, EHS64096.1	TLD04465.1	EHA51183.1	APA11816.1	KEY65706.1	CCG84506.1	KIS70336.1, KIS70778.1	KUI70064.1	EGY16575.1
OG0000369		CAD6504917.1	XP_001560980.1, XP_024547561.1	EAQ91553.1	EFQ33969.1, EFQ34122.1, EFQ35725.1, EFQ36367.1, EFQ36486.1, EFQ36742.1	KAF3761919.1, KAF3763400.1, KAF3771156.1	POS68723.1, POS73017.1, POS75831.1	RKF60223.1	POS87570.1	ESU07046.1, ESU14114.1, ESU17180.1	jgi|Golor4|2915463|e_gw1.112.494.1, jgi|Golor4|2922586|e_gw1.118.352.1		EEU43842.1	XP_959323.1	PARAU_08522	XP_001907643.1		TLD03655.1, TLD06380.1, TLD07354.1, TLD11193.1, TLD12245.1, TLD16449.1	EHA45788.1, EHA50192.1, EHA50226.1, EHA53468.1, EHA55894.1	APA06702.1, APA09954.1, APA15018.1	KEY70823.1, KEY71247.1, KEY72937.1, KEY74570.1			KUI64444.1, KUI64942.1, KUI67803.1, KUI73480.1	EGY16412.1
OG0000370			XP_024548107.1, XP_024548111.1, XP_024548112.1, XP_024548127.1, XP_024548133.1	EAQ83820.1, EAQ86590.1, EAQ88969.1, EAQ93608.1, EAQ93689.1	EFQ34417.1, EFQ34418.1		POS69552.1			ESU10709.1, ESU15446.1, ESU15450.1, ESU15454.1, ESU17376.1, ESU18167.1			EEU35817.1, EEU35969.1, EEU36712.1, EEU37994.1, EEU42934.1, EEU47186.1		PARAU_03280, PARAU_03281, PARAU_05593, PARAU_06453, PARAU_06461, PARAU_07522, PARAU_07523, PARAU_07987, PARAU_10370, PARAU_11475, PARAU_12197, PARAU_12274	XP_001903321.1, XP_001904212.1		TLD03151.1, TLD04266.1, TLD04427.1, TLD04432.1, TLD14369.1	EHA46664.1	APA06563.1	KEY71560.1, KEY75272.1, KEY75329.1				EGY15205.1
OG0000371			XP_024548910.1	EAQ84065.1, EAQ84114.1, EAQ85347.1, EAQ90260.1, EAQ90261.1, EAQ90394.1, EAQ91986.1		KAF3766098.1	POS70398.1, POS72340.1, POS75159.1, POS75734.1, POS76462.1, POS78997.1			ESU16037.1			EEU34057.1, EEU47028.1	XP_011392839.1, XP_011392840.1		XP_001904474.1, XP_001904567.1, XP_001909770.1, XP_001909799.1, XP_001912234.1		TLD06594.1, TLD13706.1, TLD14336.1, TLD17896.1	EHA48481.1, EHA53577.1, EHA53578.1, EHA53582.1, EHA56889.1		KEY65518.1, KEY66276.1, KEY69383.1, KEY71831.1, KEY73634.1, KEY74437.1			KUI64917.1, KUI66050.1, KUI67446.1, KUI67447.1, KUI67639.1, KUI70190.1, KUI70689.1, KUI71374.1	EGY22711.1, EGY22786.1
OG0000372					EFQ32284.1				POS81714.1	ESU11980.1			EEU34869.1, EEU35807.1, EEU38458.1								KEY63853.1, KEY63951.1, KEY64734.1, KEY64856.1, KEY67450.1, KEY67451.1, KEY69104.1, KEY69107.1, KEY69344.1, KEY70358.1, KEY71009.1, KEY71344.1, KEY71443.1, KEY71938.1, KEY72593.1, KEY72602.1, KEY72607.1, KEY73084.1, KEY73241.1, KEY73255.1, KEY73379.1, KEY73450.1, KEY73486.1, KEY73617.1, KEY73619.1, KEY73645.1, KEY73686.1, KEY73746.1, KEY73849.1, KEY73909.1, KEY73949.1, KEY73961.1, KEY74353.1, KEY…				EGY18653.1
OG0000373												XP_007416843.1					EFP74660.2, EFP74824.2, EFP74828.2, EFP74843.2, EFP75206.1, EFP75341.1, EFP75342.2, EFP75636.1, EFP75639.1, EFP75641.2, EFP75645.2, EFP75646.2, EFP76210.1, EFP76898.2, EFP77141.2, EFP77145.1, EFP78102.2, EFP78283.2, EFP78704.2, EFP78708.2, EFP78709.2, EFP78911.2, EFP79971.2, EFP79981.2, EFP80434.2, EFP80444.2, EFP81023.1, EFP81999.2, EFP82004.1, EFP82006.1, EFP82022.2, EFP82506.2, EFP83377.2, EFP…
OG0000374	OR1_3589.t1, OR1_429.t1	CAD6504567.1	XP_024545920.1, XP_024551581.1	EAQ84384.1, EAQ86895.1	EFQ25174.1, EFQ28685.1, EFQ36843.1	KAF3764910.1	POS69942.1, POS79174.1, POS80407.1	RKF61596.1	POS85174.1	ESU05250.1, ESU06640.1, ESU12765.1	jgi|Golor4|1031994|CE1031993_7034, jgi|Golor4|997035|CE997034_6875		EEU34670.1, EEU37512.1, EEU48362.1	XP_963377.1, XP_965354.1	PARAU_10830	XP_001903541.1, XP_001904969.1, XP_001905643.1, XP_001907310.1, XP_001907723.1	EFP81384.2	TLD08283.1, TLD09141.1	EHA53268.1, EHA57890.1	APA09493.1, APA14864.1	KEY67469.1, KEY74377.1	CCG83550.1	KIS72360.1	KUI66237.1, KUI71939.1	EGY15589.1, EGY16461.1, EGY18524.1, EGY21248.1
OG0000375	OR1_8567.t1, OR1_860.t1	CAD6500157.1	XP_024552368.1	EAQ92016.1, EAQ92877.1	EFQ31321.1, EFQ33734.1, EFQ34601.1, EFQ34760.1, EFQ34983.1	KAF3762644.1, KAF3766925.1	POS69900.1, POS74193.1, POS74227.1	RKF56212.1	POS85273.1	ESU14372.1	jgi|Golor4|2910359|e_gw1.7.286.1, jgi|Golor4|2919753|e_gw1.114.1119.1	XP_007405821.1, XP_007406343.1, XP_007406344.1, XP_007407076.1, XP_007412523.1, XP_007413889.1, XP_007413890.1, XP_007413891.1, XP_007416261.1	EEU47087.1	XP_965647.2	PARAU_11075	XP_001908978.1, XP_001913072.1	EFP76282.2, EFP76701.1, EFP77353.2, EFP82499.1	TLD03869.1, TLD03933.1, TLD05161.1, TLD15527.1	EHA46951.1, EHA47939.1, EHA49745.1, EHA53173.1	APA13230.1					EGY20669.1
OG0000376	OR1_2425.t1, OR1_7288.t1, OR1_945.t1	CAD6504223.1	XP_001548428.2, XP_001551871.1, XP_001552940.1	EAQ88811.1	EFQ25919.1, EFQ29416.1, EFQ31689.1, EFQ36361.1	KAF3765202.1, KAF3765570.1, KAF3768988.1, KAF3770586.1	POS68597.1, POS69344.1, POS70448.1, POS71826.1, POS71964.1, POS73682.1, POS81373.1	RKF58929.1, RKF61457.1	POS82908.1, POS85822.1		jgi|Golor4|2939452|estExt_Genewise1.C_Scaffold_113_t30029, jgi|Golor4|4535852|fgenesh1_kg.Scaffold_9_#_36465_#_TRINITY_DN31132_c1_g1_i1, jgi|Golor4|5321779|fgenesh1_pm.Scaffold_8_#_36, jgi|Golor4|5376179|gm4.3985_g			XP_958517.2	PARAU_03003, PARAU_10114	XP_001905442.1, XP_001913040.1		TLD12829.1	EHA48162.1, EHA53769.1	APA05427.1, APA09286.1, APA15224.1		CCG82735.1, CCG84932.1		KUI65203.1, KUI65506.1, KUI65521.1, KUI67114.1, KUI67431.1
OG0000377	OR1_1005.t1, OR1_4325.t1	CAD6504533.1, CAD6505889.1	XP_001554148.1, XP_001561121.1	EAQ87994.1, EAQ92977.1	EFQ26862.1, EFQ33846.1	KAF3762701.1, KAF3767997.1	POS77196.1, POS81334.1	RKF55723.1	POS85910.1, POS86844.1	ESU11739.1, ESU16185.1	jgi|Golor4|4969824|fgenesh1_kg.Scaffold_115_#_62008_#_TRINITY_DN36038_c1_g1_i2, jgi|Golor4|4983647|fgenesh1_kg.Scaffold_116_#_5795_#_TRINITY_DN36038_c1_g1_i3, jgi|Golor4|5327848|fgenesh1_pm.Scaffold_122_#_28, jgi|Golor4|5364261|MIX17942_5719_41	XP_007412224.1, XP_007412295.1	EEU40376.1, EEU40672.1	XP_962283.1, XP_964931.2	PARAU_05996, PARAU_10806	XP_001910222.1, XP_001912795.1	EFP75333.2	TLD10451.1, TLD12577.1	EHA54900.1, EHA56124.1	APA05511.1, APA07125.1	KEY69280.1, KEY70973.1	CCG85157.1	KIS71429.1, KIS71430.1	KUI66180.1, KUI68604.1	EGY13773.1, EGY21348.1
[truncated: 18,963 more rows]
