# Supplementary material for: The massive 340 megabase genome of Anisogramma anomala, a biotrophic ascomycete that causes eastern filbert blight of hazelnut
Source: BMC Genomics. 2024 Apr 5;25:347. doi: 10.1186/s12864-024-10198-1 (PMC10998396; doi:10.1186/s12864-024-10198-1)
Supplement: Supplementary file 10 — Supplementary Material 10. [file 12864_2024_10198_MOESM10_ESM.xlsx]

## Sheet: Sheet1
Table S8: GO term enrichment analysis of species-specific genes in A. anomala genome.
Representation	GO ID	GO Name	GO Category	FDR	P-value
OVER	GO:0051275	beta-glucan catabolic process	BIOLOGICAL_PROCESS	0.471965	0.049105
OVER	GO:0030243	cellulose metabolic process	BIOLOGICAL_PROCESS	0.471965	0.049105
OVER	GO:0030245	cellulose catabolic process	BIOLOGICAL_PROCESS	0.471965	0.049105
UNDER	GO:0009987	cellular process	BIOLOGICAL_PROCESS	6.91266e-133	1.57035e-136
UNDER	GO:0005488	binding	MOLECULAR_FUNCTION	1.21399e-117	5.51561e-121
UNDER	GO:0008152	metabolic process	BIOLOGICAL_PROCESS	2.26372e-103	1.54275e-106
UNDER	GO:0110165	cellular anatomical entity	CELLULAR_COMPONENT	1.44519e-101	1.31321e-104
UNDER	GO:0071704	organic substance metabolic process	BIOLOGICAL_PROCESS	4.22497e-95	4.79892e-98
UNDER	GO:0003824	catalytic activity	MOLECULAR_FUNCTION	4.68056e-95	6.37968e-98
UNDER	GO:0044238	primary metabolic process	BIOLOGICAL_PROCESS	9.35188e-89	1.48712e-91
UNDER	GO:0044237	cellular metabolic process	BIOLOGICAL_PROCESS	7.17765e-85	1.30443e-87
UNDER	GO:0006807	nitrogen compound metabolic process	BIOLOGICAL_PROCESS	7.69016e-83	1.57227e-85
UNDER	GO:0005622	intracellular anatomical structure	CELLULAR_COMPONENT	5.70037e-69	1.29495e-71
UNDER	GO:0043170	macromolecule metabolic process	BIOLOGICAL_PROCESS	1.22876e-65	3.0705e-68
UNDER	GO:0043167	ion binding	MOLECULAR_FUNCTION	7.10835e-60	1.93776e-62
UNDER	GO:0097159	organic cyclic compound binding	MOLECULAR_FUNCTION	6.68621e-59	1.97457e-61
UNDER	GO:1901363	heterocyclic compound binding	MOLECULAR_FUNCTION	1.03478e-58	3.291e-61
UNDER	GO:0043229	intracellular organelle	CELLULAR_COMPONENT	2.65353e-58	9.64483e-61
UNDER	GO:0043226	organelle	CELLULAR_COMPONENT	2.65353e-58	9.56238e-61
UNDER	GO:0034641	cellular nitrogen compound metabolic process	BIOLOGICAL_PROCESS	4.38585e-56	1.69376e-58
UNDER	GO:1901360	organic cyclic compound metabolic process	BIOLOGICAL_PROCESS	1.59138e-48	6.50724e-51
UNDER	GO:0009058	biosynthetic process	BIOLOGICAL_PROCESS	4.90179e-48	2.11572e-50
UNDER	GO:1901576	organic substance biosynthetic process	BIOLOGICAL_PROCESS	1.98587e-46	9.0226e-49
UNDER	GO:0046483	heterocycle metabolic process	BIOLOGICAL_PROCESS	2.42132e-46	1.1551e-48
UNDER	GO:0006725	cellular aromatic compound metabolic process	BIOLOGICAL_PROCESS	3.81772e-46	1.90799e-48
UNDER	GO:1901564	organonitrogen compound metabolic process	BIOLOGICAL_PROCESS	1.76374e-43	9.21534e-46
UNDER	GO:0006139	nucleobase-containing compound metabolic process	BIOLOGICAL_PROCESS	4.82995e-43	2.63332e-45
UNDER	GO:0043231	intracellular membrane-bounded organelle	CELLULAR_COMPONENT	1.41776e-42	8.05181e-45
UNDER	GO:0043227	membrane-bounded organelle	CELLULAR_COMPONENT	1.43473e-42	8.47408e-45
UNDER	GO:0044249	cellular biosynthetic process	BIOLOGICAL_PROCESS	1.91391e-41	1.17391e-43
UNDER	GO:0016020	membrane	CELLULAR_COMPONENT	1.02194e-40	6.50032e-43
UNDER	GO:0010467	gene expression	BIOLOGICAL_PROCESS	1.02695e-37	6.76547e-40
UNDER	GO:0090304	nucleic acid metabolic process	BIOLOGICAL_PROCESS	1.54034e-37	1.04976e-39
UNDER	GO:0036094	small molecule binding	MOLECULAR_FUNCTION	1.589e-37	1.11901e-39
UNDER	GO:0043168	anion binding	MOLECULAR_FUNCTION	5.58183e-36	4.09961e-38
UNDER	GO:0044271	cellular nitrogen compound biosynthetic process	BIOLOGICAL_PROCESS	5.58183e-36	4.18447e-38
UNDER	GO:0032991	protein-containing complex	CELLULAR_COMPONENT	1.00492e-34	7.76175e-37
UNDER	GO:1901265	nucleoside phosphate binding	MOLECULAR_FUNCTION	1.85294e-33	1.51535e-35
UNDER	GO:0000166	nucleotide binding	MOLECULAR_FUNCTION	1.85294e-33	1.51535e-35
UNDER	GO:0005515	protein binding	MOLECULAR_FUNCTION	3.0396e-33	2.55486e-35
UNDER	GO:0009059	macromolecule biosynthetic process	BIOLOGICAL_PROCESS	7.74922e-32	6.68947e-34
UNDER	GO:0019538	protein metabolic process	BIOLOGICAL_PROCESS	3.32134e-29	2.94258e-31
UNDER	GO:0016070	RNA metabolic process	BIOLOGICAL_PROCESS	7.20709e-29	6.54893e-31
UNDER	GO:0097367	carbohydrate derivative binding	MOLECULAR_FUNCTION	2.81687e-28	2.62362e-30
UNDER	GO:0017076	purine nucleotide binding	MOLECULAR_FUNCTION	6.5138e-28	6.21489e-30
UNDER	GO:0003676	nucleic acid binding	MOLECULAR_FUNCTION	9.31647e-28	9.1006e-30
UNDER	GO:0005737	cytoplasm	CELLULAR_COMPONENT	1.242e-27	1.24143e-29
UNDER	GO:0032553	ribonucleotide binding	MOLECULAR_FUNCTION	1.51347e-27	1.54716e-29
UNDER	GO:0051179	localization	BIOLOGICAL_PROCESS	2.27401e-27	2.37629e-29
UNDER	GO:0005634	nucleus	CELLULAR_COMPONENT	4.24845e-27	4.53605e-29
UNDER	GO:0016740	transferase activity	MOLECULAR_FUNCTION	9.8602e-27	1.07517e-28
UNDER	GO:0051234	establishment of localization	BIOLOGICAL_PROCESS	1.12436e-26	1.25156e-28
UNDER	GO:0035639	purine ribonucleoside triphosphate binding	MOLECULAR_FUNCTION	1.21613e-26	1.38134e-28
UNDER	GO:0032555	purine ribonucleotide binding	MOLECULAR_FUNCTION	1.27954e-26	1.48243e-28
UNDER	GO:0006810	transport	BIOLOGICAL_PROCESS	2.58599e-26	3.05479e-28
UNDER	GO:1901362	organic cyclic compound biosynthetic process	BIOLOGICAL_PROCESS	1.48316e-25	1.78573e-27
UNDER	GO:0043169	cation binding	MOLECULAR_FUNCTION	1.87414e-24	2.29904e-26
UNDER	GO:0030554	adenyl nucleotide binding	MOLECULAR_FUNCTION	2.038e-24	2.54634e-26
UNDER	GO:0046872	metal ion binding	MOLECULAR_FUNCTION	2.64231e-24	3.36142e-26
UNDER	GO:1901566	organonitrogen compound biosynthetic process	BIOLOGICAL_PROCESS	3.31343e-24	4.29044e-26
UNDER	GO:0018130	heterocycle biosynthetic process	BIOLOGICAL_PROCESS	7.8888e-24	1.03942e-25
UNDER	GO:0005524	ATP binding	MOLECULAR_FUNCTION	3.56841e-23	4.78275e-25
UNDER	GO:0032559	adenyl ribonucleotide binding	MOLECULAR_FUNCTION	3.73503e-23	5.09091e-25
UNDER	GO:0019438	aromatic compound biosynthetic process	BIOLOGICAL_PROCESS	6.43911e-23	8.9229e-25
UNDER	GO:0071840	cellular component organization or biogenesis	BIOLOGICAL_PROCESS	1.23458e-21	1.73884e-23
UNDER	GO:0065007	biological regulation	BIOLOGICAL_PROCESS	1.2673e-21	1.81372e-23
UNDER	GO:0043228	non-membrane-bounded organelle	CELLULAR_COMPONENT	1.3835e-21	2.04288e-23
UNDER	GO:0043232	intracellular non-membrane-bounded organelle	CELLULAR_COMPONENT	1.3835e-21	2.04288e-23
UNDER	GO:0016787	hydrolase activity	MOLECULAR_FUNCTION	7.48746e-21	1.12261e-22
UNDER	GO:0050789	regulation of biological process	BIOLOGICAL_PROCESS	1.94823e-20	2.96528e-22
UNDER	GO:0044281	small molecule metabolic process	BIOLOGICAL_PROCESS	3.32329e-20	5.13367e-22
UNDER	GO:0034654	nucleobase-containing compound biosynthetic process	BIOLOGICAL_PROCESS	1.58074e-19	2.47776e-21
UNDER	GO:0050794	regulation of cellular process	BIOLOGICAL_PROCESS	8.36606e-19	1.33036e-20
UNDER	GO:0016491	oxidoreductase activity	MOLECULAR_FUNCTION	4.36296e-18	7.03703e-20
UNDER	GO:0006796	phosphate-containing compound metabolic process	BIOLOGICAL_PROCESS	1.94124e-17	3.17513e-19
UNDER	GO:0006793	phosphorus metabolic process	BIOLOGICAL_PROCESS	2.07593e-17	3.4426e-19
UNDER	GO:0060255	regulation of macromolecule metabolic process	BIOLOGICAL_PROCESS	2.89404e-17	4.86504e-19
UNDER	GO:0019222	regulation of metabolic process	BIOLOGICAL_PROCESS	2.92146e-17	4.9775e-19
UNDER	GO:0043412	macromolecule modification	BIOLOGICAL_PROCESS	6.30841e-17	1.08914e-18
UNDER	GO:0051171	regulation of nitrogen compound metabolic process	BIOLOGICAL_PROCESS	3.57057e-16	6.24567e-18
UNDER	GO:0080090	regulation of primary metabolic process	BIOLOGICAL_PROCESS	3.82995e-16	6.78638e-18
UNDER	GO:0055085	transmembrane transport	BIOLOGICAL_PROCESS	7.47879e-16	1.34217e-17
UNDER	GO:0031323	regulation of cellular metabolic process	BIOLOGICAL_PROCESS	1.33207e-15	2.42085e-17
UNDER	GO:0010468	regulation of gene expression	BIOLOGICAL_PROCESS	5.97863e-15	1.10011e-16
UNDER	GO:0036211	protein modification process	BIOLOGICAL_PROCESS	6.29894e-15	1.17336e-16
UNDER	GO:0006351	DNA-templated transcription	BIOLOGICAL_PROCESS	8.89079e-15	1.69656e-16
UNDER	GO:0097659	nucleic acid-templated transcription	BIOLOGICAL_PROCESS	8.89079e-15	1.69656e-16
UNDER	GO:0032774	RNA biosynthetic process	BIOLOGICAL_PROCESS	9.17068e-15	1.7708e-16
UNDER	GO:0140096	catalytic activity, acting on a protein	MOLECULAR_FUNCTION	4.67937e-14	9.14189e-16
UNDER	GO:0043603	amide metabolic process	BIOLOGICAL_PROCESS	5.68899e-14	1.12436e-15
UNDER	GO:1902494	catalytic complex	CELLULAR_COMPONENT	5.89097e-14	1.17766e-15
UNDER	GO:0009889	regulation of biosynthetic process	BIOLOGICAL_PROCESS	1.0678e-13	2.15888e-15
UNDER	GO:0031326	regulation of cellular biosynthetic process	BIOLOGICAL_PROCESS	1.66745e-13	3.44703e-15
UNDER	GO:0010556	regulation of macromolecule biosynthetic process	BIOLOGICAL_PROCESS	1.66745e-13	3.44703e-15
UNDER	GO:0046914	transition metal ion binding	MOLECULAR_FUNCTION	2.22581e-13	4.65186e-15
UNDER	GO:0044085	cellular component biogenesis	BIOLOGICAL_PROCESS	3.78173e-13	7.98957e-15
UNDER	GO:0006082	organic acid metabolic process	BIOLOGICAL_PROCESS	9.56755e-13	2.04305e-14
UNDER	GO:0019752	carboxylic acid metabolic process	BIOLOGICAL_PROCESS	1.47053e-12	3.20697e-14
UNDER	GO:0043436	oxoacid metabolic process	BIOLOGICAL_PROCESS	1.47053e-12	3.20697e-14
UNDER	GO:0003677	DNA binding	MOLECULAR_FUNCTION	2.88619e-12	6.42542e-14
UNDER	GO:0005215	transporter activity	MOLECULAR_FUNCTION	2.88619e-12	6.40004e-14
UNDER	GO:0043604	amide biosynthetic process	BIOLOGICAL_PROCESS	3.57767e-12	8.0461e-14
UNDER	GO:0016772	transferase activity, transferring phosphorus-containing groups	MOLECULAR_FUNCTION	4.2812e-12	9.72558e-14
UNDER	GO:0006518	peptide metabolic process	BIOLOGICAL_PROCESS	4.54116e-12	1.04193e-13
UNDER	GO:0019219	regulation of nucleobase-containing compound metabolic process	BIOLOGICAL_PROCESS	9.60244e-12	2.22501e-13
UNDER	GO:0022857	transmembrane transporter activity	MOLECULAR_FUNCTION	9.75449e-12	2.2824e-13
UNDER	GO:0043043	peptide biosynthetic process	BIOLOGICAL_PROCESS	1.10284e-11	2.60554e-13
UNDER	GO:0006412	translation	BIOLOGICAL_PROCESS	1.67883e-11	4.00449e-13
UNDER	GO:0051252	regulation of RNA metabolic process	BIOLOGICAL_PROCESS	2.16664e-11	5.21727e-13
UNDER	GO:0016043	cellular component organization	BIOLOGICAL_PROCESS	2.70433e-11	6.57344e-13
UNDER	GO:0051716	cellular response to stimulus	BIOLOGICAL_PROCESS	2.32234e-10	5.6977e-12
UNDER	GO:1903506	regulation of nucleic acid-templated transcription	BIOLOGICAL_PROCESS	2.59476e-10	6.5429e-12
UNDER	GO:0006355	regulation of DNA-templated transcription	BIOLOGICAL_PROCESS	2.59476e-10	6.5429e-12
UNDER	GO:2001141	regulation of RNA biosynthetic process	BIOLOGICAL_PROCESS	2.59476e-10	6.5429e-12
UNDER	GO:0050896	response to stimulus	BIOLOGICAL_PROCESS	7.24686e-10	1.85127e-11
UNDER	GO:0031090	organelle membrane	CELLULAR_COMPONENT	7.24686e-10	1.86028e-11
UNDER	GO:0008270	zinc ion binding	MOLECULAR_FUNCTION	7.86823e-10	2.03766e-11
UNDER	GO:0022613	ribonucleoprotein complex biogenesis	BIOLOGICAL_PROCESS	1.21742e-09	3.18044e-11
UNDER	GO:0016301	kinase activity	MOLECULAR_FUNCTION	1.73698e-09	4.57722e-11
UNDER	GO:0005840	ribosome	CELLULAR_COMPONENT	2.76843e-09	7.35816e-11
UNDER	GO:0071702	organic substance transport	BIOLOGICAL_PROCESS	4.18303e-09	1.1213e-10
UNDER	GO:0140640	catalytic activity, acting on a nucleic acid	MOLECULAR_FUNCTION	9.73435e-09	2.6315e-10
UNDER	GO:0042254	ribosome biogenesis	BIOLOGICAL_PROCESS	1.44627e-08	3.94257e-10
UNDER	GO:0006396	RNA processing	BIOLOGICAL_PROCESS	1.4482e-08	3.98075e-10
UNDER	GO:1901135	carbohydrate derivative metabolic process	BIOLOGICAL_PROCESS	3.16213e-08	8.76373e-10
UNDER	GO:0019637	organophosphate metabolic process	BIOLOGICAL_PROCESS	3.20541e-08	9.05593e-10
UNDER	GO:0140110	transcription regulator activity	MOLECULAR_FUNCTION	3.20541e-08	9.10215e-10
UNDER	GO:0003700	DNA-binding transcription factor activity	MOLECULAR_FUNCTION	3.20541e-08	9.09489e-10
UNDER	GO:0006520	amino acid metabolic process	BIOLOGICAL_PROCESS	3.34849e-08	9.58449e-10
UNDER	GO:0006259	DNA metabolic process	BIOLOGICAL_PROCESS	4.61842e-08	1.33244e-09
UNDER	GO:0005198	structural molecule activity	MOLECULAR_FUNCTION	4.80397e-08	1.39688e-09
UNDER	GO:0044283	small molecule biosynthetic process	BIOLOGICAL_PROCESS	7.01497e-08	2.05573e-09
UNDER	GO:0098796	membrane protein complex	CELLULAR_COMPONENT	7.55903e-08	2.23234e-09
UNDER	GO:1901605	alpha-amino acid metabolic process	BIOLOGICAL_PROCESS	1.45876e-07	4.34114e-09
UNDER	GO:0070013	intracellular organelle lumen	CELLULAR_COMPONENT	1.66262e-07	5.06112e-09
UNDER	GO:0043233	organelle lumen	CELLULAR_COMPONENT	1.66262e-07	5.06112e-09
UNDER	GO:0031974	membrane-enclosed lumen	CELLULAR_COMPONENT	1.66262e-07	5.06112e-09
UNDER	GO:0006996	organelle organization	BIOLOGICAL_PROCESS	2.27811e-07	6.98647e-09
UNDER	GO:0033036	macromolecule localization	BIOLOGICAL_PROCESS	2.29973e-07	7.10504e-09
UNDER	GO:0016310	phosphorylation	BIOLOGICAL_PROCESS	2.35512e-07	7.32965e-09
UNDER	GO:0140513	nuclear protein-containing complex	CELLULAR_COMPONENT	2.75104e-07	8.62434e-09
UNDER	GO:0016773	phosphotransferase activity, alcohol group as acceptor	MOLECULAR_FUNCTION	3.32535e-07	1.05003e-08
UNDER	GO:0012505	endomembrane system	CELLULAR_COMPONENT	3.49423e-07	1.1113e-08
UNDER	GO:0008104	protein localization	BIOLOGICAL_PROCESS	3.70121e-07	1.19394e-08
UNDER	GO:0070727	cellular macromolecule localization	BIOLOGICAL_PROCESS	3.70121e-07	1.19394e-08
UNDER	GO:0016788	hydrolase activity, acting on ester bonds	MOLECULAR_FUNCTION	4.14481e-07	1.34645e-08
UNDER	GO:0071705	nitrogen compound transport	BIOLOGICAL_PROCESS	4.8215e-07	1.57723e-08
UNDER	GO:0051641	cellular localization	BIOLOGICAL_PROCESS	8.72202e-07	2.87299e-08
UNDER	GO:0034660	ncRNA metabolic process	BIOLOGICAL_PROCESS	9.27937e-07	3.07766e-08
UNDER	GO:0009056	catabolic process	BIOLOGICAL_PROCESS	1.14301e-06	3.81696e-08
UNDER	GO:0006629	lipid metabolic process	BIOLOGICAL_PROCESS	1.30374e-06	4.44253e-08
UNDER	GO:0045184	establishment of protein localization	BIOLOGICAL_PROCESS	1.30374e-06	4.42272e-08
UNDER	GO:0006468	protein phosphorylation	BIOLOGICAL_PROCESS	1.30374e-06	4.42272e-08
UNDER	GO:0003723	RNA binding	MOLECULAR_FUNCTION	1.55471e-06	5.33305e-08
UNDER	GO:0033554	cellular response to stress	BIOLOGICAL_PROCESS	1.64819e-06	5.69116e-08
UNDER	GO:0003735	structural constituent of ribosome	MOLECULAR_FUNCTION	1.91198e-06	6.64545e-08
UNDER	GO:0005739	mitochondrion	CELLULAR_COMPONENT	2.0414e-06	7.18804e-08
UNDER	GO:0015031	protein transport	BIOLOGICAL_PROCESS	2.0414e-06	7.18804e-08
UNDER	GO:0140657	ATP-dependent activity	MOLECULAR_FUNCTION	2.65388e-06	9.40493e-08
UNDER	GO:0140535	intracellular protein-containing complex	CELLULAR_COMPONENT	2.74768e-06	9.79978e-08
UNDER	GO:1901137	carbohydrate derivative biosynthetic process	BIOLOGICAL_PROCESS	2.89312e-06	1.03842e-07
UNDER	GO:0006950	response to stress	BIOLOGICAL_PROCESS	3.81508e-06	1.37801e-07
UNDER	GO:0031981	nuclear lumen	CELLULAR_COMPONENT	4.31399e-06	1.56801e-07
UNDER	GO:1901575	organic substance catabolic process	BIOLOGICAL_PROCESS	6.33397e-06	2.3166e-07
UNDER	GO:0016192	vesicle-mediated transport	BIOLOGICAL_PROCESS	6.54507e-06	2.40868e-07
UNDER	GO:0000981	DNA-binding transcription factor activity, RNA polymerase II-specific	MOLECULAR_FUNCTION	6.93188e-06	2.56678e-07
UNDER	GO:0005975	carbohydrate metabolic process	BIOLOGICAL_PROCESS	1.05219e-05	3.92004e-07
UNDER	GO:0004672	protein kinase activity	MOLECULAR_FUNCTION	1.20532e-05	4.5179e-07
UNDER	GO:0055086	nucleobase-containing small molecule metabolic process	BIOLOGICAL_PROCESS	1.25719e-05	4.74087e-07
UNDER	GO:0016874	ligase activity	MOLECULAR_FUNCTION	1.49836e-05	5.68436e-07
UNDER	GO:0090407	organophosphate biosynthetic process	BIOLOGICAL_PROCESS	2.76379e-05	1.05478e-06
UNDER	GO:0044248	cellular catabolic process	BIOLOGICAL_PROCESS	3.45341e-05	1.32582e-06
UNDER	GO:0005694	chromosome	CELLULAR_COMPONENT	3.54156e-05	1.36771e-06
UNDER	GO:0051649	establishment of localization in cell	BIOLOGICAL_PROCESS	3.69699e-05	1.43613e-06
UNDER	GO:0006974	DNA damage response	BIOLOGICAL_PROCESS	4.0733e-05	1.59157e-06
UNDER	GO:0006886	intracellular protein transport	BIOLOGICAL_PROCESS	5.25046e-05	2.06345e-06
UNDER	GO:0046907	intracellular transport	BIOLOGICAL_PROCESS	5.35284e-05	2.11584e-06
UNDER	GO:1990904	ribonucleoprotein complex	CELLULAR_COMPONENT	5.39558e-05	2.145e-06
UNDER	GO:0006811	monoatomic ion transport	BIOLOGICAL_PROCESS	5.87758e-05	2.34996e-06
UNDER	GO:1990234	transferase complex	CELLULAR_COMPONENT	7.47148e-05	3.00421e-06
UNDER	GO:0044255	cellular lipid metabolic process	BIOLOGICAL_PROCESS	7.50759e-05	3.03578e-06
UNDER	GO:0006399	tRNA metabolic process	BIOLOGICAL_PROCESS	7.70311e-05	3.16367e-06
UNDER	GO:0031975	envelope	CELLULAR_COMPONENT	7.70311e-05	3.16734e-06
UNDER	GO:0031967	organelle envelope	CELLULAR_COMPONENT	7.70311e-05	3.16734e-06
UNDER	GO:0006281	DNA repair	BIOLOGICAL_PROCESS	8.75194e-05	3.61848e-06
UNDER	GO:0140098	catalytic activity, acting on RNA	MOLECULAR_FUNCTION	0.000105054	4.36731e-06
UNDER	GO:0098588	bounding membrane of organelle	CELLULAR_COMPONENT	0.000177971	7.43903e-06
UNDER	GO:0006753	nucleoside phosphate metabolic process	BIOLOGICAL_PROCESS	0.000194709	8.21016e-06
UNDER	GO:0034470	ncRNA processing	BIOLOGICAL_PROCESS	0.000194709	8.22715e-06
UNDER	GO:0016053	organic acid biosynthetic process	BIOLOGICAL_PROCESS	0.000233655	9.9789e-06
UNDER	GO:0046394	carboxylic acid biosynthetic process	BIOLOGICAL_PROCESS	0.000233655	9.9789e-06
UNDER	GO:0050660	flavin adenine dinucleotide binding	MOLECULAR_FUNCTION	0.00026573	1.14091e-05
UNDER	GO:0006812	monoatomic cation transport	BIOLOGICAL_PROCESS	0.000280779	1.2119e-05
UNDER	GO:0051246	regulation of protein metabolic process	BIOLOGICAL_PROCESS	0.000289428	1.25581e-05
UNDER	GO:0009117	nucleotide metabolic process	BIOLOGICAL_PROCESS	0.00029779	1.29886e-05
UNDER	GO:0016817	hydrolase activity, acting on acid anhydrides	MOLECULAR_FUNCTION	0.000329966	1.44669e-05
UNDER	GO:0016757	glycosyltransferase activity	MOLECULAR_FUNCTION	0.000408005	1.79811e-05
UNDER	GO:0015075	monoatomic ion transmembrane transporter activity	MOLECULAR_FUNCTION	0.00041962	1.85884e-05
UNDER	GO:0022607	cellular component assembly	BIOLOGICAL_PROCESS	0.000474713	2.11367e-05
UNDER	GO:0016818	hydrolase activity, acting on acid anhydrides, in phosphorus-containing anhydrides	MOLECULAR_FUNCTION	0.000486262	2.17614e-05
UNDER	GO:0008610	lipid biosynthetic process	BIOLOGICAL_PROCESS	0.000652243	2.93376e-05
UNDER	GO:0016462	pyrophosphatase activity	MOLECULAR_FUNCTION	0.000704731	3.18586e-05
UNDER	GO:0042578	phosphoric ester hydrolase activity	MOLECULAR_FUNCTION	0.000927503	4.21401e-05
UNDER	GO:0007154	cell communication	BIOLOGICAL_PROCESS	0.0012694	5.79621e-05
UNDER	GO:0008324	monoatomic cation transmembrane transporter activity	MOLECULAR_FUNCTION	0.00134201	6.18872e-05
UNDER	GO:0016829	lyase activity	MOLECULAR_FUNCTION	0.00134201	6.18872e-05
UNDER	GO:0005740	mitochondrial envelope	CELLULAR_COMPONENT	0.00136397	6.32097e-05
UNDER	GO:0016071	mRNA metabolic process	BIOLOGICAL_PROCESS	0.00141974	6.61171e-05
UNDER	GO:0072521	purine-containing compound metabolic process	BIOLOGICAL_PROCESS	0.00145295	6.80325e-05
UNDER	GO:0009069	serine family amino acid metabolic process	BIOLOGICAL_PROCESS	0.00145295	6.83235e-05
UNDER	GO:0006508	proteolysis	BIOLOGICAL_PROCESS	0.00148256	7.00526e-05
UNDER	GO:0007165	signal transduction	BIOLOGICAL_PROCESS	0.00176354	8.45313e-05
UNDER	GO:0023052	signaling	BIOLOGICAL_PROCESS	0.00176354	8.45313e-05
UNDER	GO:0016746	acyltransferase activity	MOLECULAR_FUNCTION	0.00176354	8.45313e-05
UNDER	GO:0008233	peptidase activity	MOLECULAR_FUNCTION	0.00192471	9.26938e-05
UNDER	GO:0017111	ribonucleoside triphosphate phosphatase activity	MOLECULAR_FUNCTION	0.00198712	9.6151e-05
UNDER	GO:0005856	cytoskeleton	CELLULAR_COMPONENT	0.00199562	9.70156e-05
UNDER	GO:0032787	monocarboxylic acid metabolic process	BIOLOGICAL_PROCESS	0.00202098	9.91665e-05
UNDER	GO:0005667	transcription regulator complex	CELLULAR_COMPONENT	0.00202098	9.91665e-05
UNDER	GO:0043933	protein-containing complex organization	BIOLOGICAL_PROCESS	0.00204151	0.000100638
UNDER	GO:0019001	guanyl nucleotide binding	MOLECULAR_FUNCTION	0.00295311	0.000148235
UNDER	GO:0007049	cell cycle	BIOLOGICAL_PROCESS	0.00295311	0.000148641
UNDER	GO:0019842	vitamin binding	MOLECULAR_FUNCTION	0.00295311	0.00014893
UNDER	GO:0032561	guanyl ribonucleotide binding	MOLECULAR_FUNCTION	0.00295311	0.000148235
UNDER	GO:0005525	GTP binding	MOLECULAR_FUNCTION	0.00295311	0.000148235
UNDER	GO:0031984	organelle subcompartment	CELLULAR_COMPONENT	0.00298947	0.000151443
UNDER	GO:0006091	generation of precursor metabolites and energy	BIOLOGICAL_PROCESS	0.00417746	0.000212574
UNDER	GO:0022890	inorganic cation transmembrane transporter activity	MOLECULAR_FUNCTION	0.00435597	0.000222647
UNDER	GO:1901293	nucleoside phosphate biosynthetic process	BIOLOGICAL_PROCESS	0.00439662	0.000228674
UNDER	GO:0015318	inorganic molecular entity transmembrane transporter activity	MOLECULAR_FUNCTION	0.00439662	0.00022872
UNDER	GO:0006260	DNA replication	BIOLOGICAL_PROCESS	0.00439662	0.000228674
UNDER	GO:0009165	nucleotide biosynthetic process	BIOLOGICAL_PROCESS	0.00439662	0.000228674
UNDER	GO:0022804	active transmembrane transporter activity	MOLECULAR_FUNCTION	0.00597915	0.000312404
UNDER	GO:0006163	purine nucleotide metabolic process	BIOLOGICAL_PROCESS	0.00635076	0.000333264
UNDER	GO:0016614	oxidoreductase activity, acting on CH-OH group of donors	MOLECULAR_FUNCTION	0.00666518	0.00035582
UNDER	GO:0015399	primary active transmembrane transporter activity	MOLECULAR_FUNCTION	0.00666518	0.00035582
UNDER	GO:0140101	catalytic activity, acting on a tRNA	MOLECULAR_FUNCTION	0.00666518	0.00035582
UNDER	GO:0031966	mitochondrial membrane	CELLULAR_COMPONENT	0.00666518	0.00035582
UNDER	GO:0048519	negative regulation of biological process	BIOLOGICAL_PROCESS	0.0069655	0.000373434
UNDER	GO:0065003	protein-containing complex assembly	BIOLOGICAL_PROCESS	0.00919049	0.000494808
UNDER	GO:1901565	organonitrogen compound catabolic process	BIOLOGICAL_PROCESS	0.00930534	0.000503105
UNDER	GO:0008033	tRNA processing	BIOLOGICAL_PROCESS	0.00989563	0.000539516
UNDER	GO:0140097	catalytic activity, acting on DNA	MOLECULAR_FUNCTION	0.00989563	0.000539516
UNDER	GO:0010608	post-transcriptional regulation of gene expression	BIOLOGICAL_PROCESS	0.0103962	0.000571531
UNDER	GO:0015980	energy derivation by oxidation of organic compounds	BIOLOGICAL_PROCESS	0.0103962	0.000571531
UNDER	GO:0005783	endoplasmic reticulum	CELLULAR_COMPONENT	0.0125994	0.000698377
UNDER	GO:0019439	aromatic compound catabolic process	BIOLOGICAL_PROCESS	0.0125994	0.000698377
UNDER	GO:0006397	mRNA processing	BIOLOGICAL_PROCESS	0.0127906	0.000711879
UNDER	GO:1901361	organic cyclic compound catabolic process	BIOLOGICAL_PROCESS	0.0133304	0.00074495
UNDER	GO:0045333	cellular respiration	BIOLOGICAL_PROCESS	0.0145667	0.000837202
UNDER	GO:0006417	regulation of translation	BIOLOGICAL_PROCESS	0.0145667	0.000837202
UNDER	GO:0009451	RNA modification	BIOLOGICAL_PROCESS	0.0145667	0.00082906
UNDER	GO:0016758	hexosyltransferase activity	MOLECULAR_FUNCTION	0.0145667	0.000837202
UNDER	GO:0005730	nucleolus	CELLULAR_COMPONENT	0.0145667	0.000837202
UNDER	GO:0034248	regulation of amide metabolic process	BIOLOGICAL_PROCESS	0.0145667	0.000837202
UNDER	GO:0009060	aerobic respiration	BIOLOGICAL_PROCESS	0.0145667	0.00082906
UNDER	GO:0005794	Golgi apparatus	CELLULAR_COMPONENT	0.015048	0.000875123
UNDER	GO:0072522	purine-containing compound biosynthetic process	BIOLOGICAL_PROCESS	0.015048	0.000875123
UNDER	GO:1901615	organic hydroxy compound metabolic process	BIOLOGICAL_PROCESS	0.015048	0.000875123
UNDER	GO:0009066	aspartate family amino acid metabolic process	BIOLOGICAL_PROCESS	0.0182115	0.00106323
UNDER	GO:0098772	molecular function regulator activity	MOLECULAR_FUNCTION	0.0189794	0.00111238
UNDER	GO:0071944	cell periphery	CELLULAR_COMPONENT	0.0216603	0.00127442
UNDER	GO:0034655	nucleobase-containing compound catabolic process	BIOLOGICAL_PROCESS	0.0217564	0.00128502
UNDER	GO:0006164	purine nucleotide biosynthetic process	BIOLOGICAL_PROCESS	0.0226118	0.00134068
UNDER	GO:0008652	amino acid biosynthetic process	BIOLOGICAL_PROCESS	0.0247283	0.00147179
UNDER	GO:0006644	phospholipid metabolic process	BIOLOGICAL_PROCESS	0.0264538	0.00158651
UNDER	GO:0065009	regulation of molecular function	BIOLOGICAL_PROCESS	0.0264538	0.00158651
UNDER	GO:0022402	cell cycle process	BIOLOGICAL_PROCESS	0.0275666	0.00165951
UNDER	GO:0016741	transferase activity, transferring one-carbon groups	MOLECULAR_FUNCTION	0.0298807	0.0018056
UNDER	GO:0033365	protein localization to organelle	BIOLOGICAL_PROCESS	0.03182	0.00197339
UNDER	GO:0098827	endoplasmic reticulum subcompartment	CELLULAR_COMPONENT	0.03182	0.00197339
UNDER	GO:0005996	monosaccharide metabolic process	BIOLOGICAL_PROCESS	0.03182	0.00197339
UNDER	GO:0005789	endoplasmic reticulum membrane	CELLULAR_COMPONENT	0.03182	0.00197339
UNDER	GO:0018193	peptidyl-amino acid modification	BIOLOGICAL_PROCESS	0.03182	0.00195979
UNDER	GO:0042626	ATPase-coupled transmembrane transporter activity	MOLECULAR_FUNCTION	0.03182	0.00195979
UNDER	GO:0009150	purine ribonucleotide metabolic process	BIOLOGICAL_PROCESS	0.03182	0.00195979
UNDER	GO:0019693	ribose phosphate metabolic process	BIOLOGICAL_PROCESS	0.0327779	0.00205513
UNDER	GO:0042175	nuclear outer membrane-endoplasmic reticulum membrane network	CELLULAR_COMPONENT	0.0327779	0.00205513
UNDER	GO:0009259	ribonucleotide metabolic process	BIOLOGICAL_PROCESS	0.0327779	0.00205513
UNDER	GO:0009112	nucleobase metabolic process	BIOLOGICAL_PROCESS	0.0341056	0.00214613
UNDER	GO:0009057	macromolecule catabolic process	BIOLOGICAL_PROCESS	0.0342103	0.00216049
UNDER	GO:0016853	isomerase activity	MOLECULAR_FUNCTION	0.0364295	0.00231719
UNDER	GO:0044270	cellular nitrogen compound catabolic process	BIOLOGICAL_PROCESS	0.0364295	0.00231719
UNDER	GO:0050790	regulation of catalytic activity	BIOLOGICAL_PROCESS	0.0369164	0.00236493
UNDER	GO:0030234	enzyme regulator activity	MOLECULAR_FUNCTION	0.0369164	0.00236493
UNDER	GO:0046700	heterocycle catabolic process	BIOLOGICAL_PROCESS	0.0384717	0.0024733
UNDER	GO:0043648	dicarboxylic acid metabolic process	BIOLOGICAL_PROCESS	0.0458694	0.0030151
UNDER	GO:0007005	mitochondrion organization	BIOLOGICAL_PROCESS	0.0458694	0.00303226
UNDER	GO:0042221	response to chemical	BIOLOGICAL_PROCESS	0.0458694	0.00303226
UNDER	GO:0015630	microtubule cytoskeleton	CELLULAR_COMPONENT	0.0458694	0.0030151
UNDER	GO:0045182	translation regulator activity	MOLECULAR_FUNCTION	0.0458694	0.0030151
UNDER	GO:1904949	ATPase complex	CELLULAR_COMPONENT	0.0458694	0.0030151
UNDER	GO:0019866	organelle inner membrane	CELLULAR_COMPONENT	0.0458694	0.00303226
UNDER	GO:0005509	calcium ion binding	MOLECULAR_FUNCTION	0.0458694	0.00303226
UNDER	GO:0099080	supramolecular complex	CELLULAR_COMPONENT	0.0473619	0.00315244
UNDER	GO:0019318	hexose metabolic process	BIOLOGICAL_PROCESS	0.0473619	0.00315244
UNDER	GO:0030001	metal ion transport	BIOLOGICAL_PROCESS	0.0512849	0.00344851
UNDER	GO:0098660	inorganic ion transmembrane transport	BIOLOGICAL_PROCESS	0.0512849	0.00344851
UNDER	GO:0098662	inorganic cation transmembrane transport	BIOLOGICAL_PROCESS	0.0512849	0.00344851
UNDER	GO:0016779	nucleotidyltransferase activity	MOLECULAR_FUNCTION	0.052194	0.00352149
UNDER	GO:0006790	sulfur compound metabolic process	BIOLOGICAL_PROCESS	0.0540963	0.00368223
UNDER	GO:0016705	oxidoreductase activity, acting on paired donors, with incorporation or reduction of molecular oxygen	MOLECULAR_FUNCTION	0.0540963	0.003699
UNDER	GO:0035556	intracellular signal transduction	BIOLOGICAL_PROCESS	0.0540963	0.003699
UNDER	GO:0034220	monoatomic ion transmembrane transport	BIOLOGICAL_PROCESS	0.0540963	0.00368223
UNDER	GO:0004175	endopeptidase activity	MOLECULAR_FUNCTION	0.0585456	0.00401653
UNDER	GO:0016798	hydrolase activity, acting on glycosyl bonds	MOLECULAR_FUNCTION	0.0604643	0.0041619
UNDER	GO:0046486	glycerolipid metabolic process	BIOLOGICAL_PROCESS	0.0655519	0.00452698
UNDER	GO:0048523	negative regulation of cellular process	BIOLOGICAL_PROCESS	0.0666363	0.00466242
UNDER	GO:0072594	establishment of protein localization to organelle	BIOLOGICAL_PROCESS	0.0666363	0.00466242
UNDER	GO:1901607	alpha-amino acid biosynthetic process	BIOLOGICAL_PROCESS	0.0666363	0.00463818
UNDER	GO:0005654	nucleoplasm	CELLULAR_COMPONENT	0.0666363	0.00464109
UNDER	GO:0090079	translation regulator activity, nucleic acid binding	MOLECULAR_FUNCTION	0.0680601	0.00483935
UNDER	GO:0008135	translation factor activity, RNA binding	MOLECULAR_FUNCTION	0.0680601	0.00483935
UNDER	GO:0016791	phosphatase activity	MOLECULAR_FUNCTION	0.0680601	0.00483935
UNDER	GO:0005743	mitochondrial inner membrane	CELLULAR_COMPONENT	0.0680601	0.00483935
UNDER	GO:0072527	pyrimidine-containing compound metabolic process	BIOLOGICAL_PROCESS	0.0680601	0.00483935
UNDER	GO:0008168	methyltransferase activity	MOLECULAR_FUNCTION	0.0731953	0.00522111
UNDER	GO:0008380	RNA splicing	BIOLOGICAL_PROCESS	0.0755607	0.00547566
UNDER	GO:0098655	monoatomic cation transmembrane transport	BIOLOGICAL_PROCESS	0.0755607	0.00547566
UNDER	GO:0004518	nuclease activity	MOLECULAR_FUNCTION	0.0755607	0.00547566
UNDER	GO:0006366	transcription by RNA polymerase II	BIOLOGICAL_PROCESS	0.0755607	0.00547566
UNDER	GO:0005506	iron ion binding	MOLECULAR_FUNCTION	0.0755607	0.00541777
UNDER	GO:0003924	GTPase activity	MOLECULAR_FUNCTION	0.090513	0.00657977
UNDER	GO:0016747	acyltransferase activity, transferring groups other than amino-acyl groups	MOLECULAR_FUNCTION	0.092041	0.00673267
UNDER	GO:0061695	transferase complex, transferring phosphorus-containing groups	CELLULAR_COMPONENT	0.092041	0.00673267
UNDER	GO:0098798	mitochondrial protein-containing complex	CELLULAR_COMPONENT	0.0954157	0.0071746
UNDER	GO:0004674	protein serine/threonine kinase activity	MOLECULAR_FUNCTION	0.0954157	0.0071746
UNDER	GO:0016616	oxidoreductase activity, acting on the CH-OH group of donors, NAD or NADP as acceptor	MOLECULAR_FUNCTION	0.0954157	0.0071746
UNDER	GO:0008289	lipid binding	MOLECULAR_FUNCTION	0.0954157	0.00714837
UNDER	GO:0009260	ribonucleotide biosynthetic process	BIOLOGICAL_PROCESS	0.0954157	0.00714837
UNDER	GO:0046390	ribose phosphate biosynthetic process	BIOLOGICAL_PROCESS	0.0954157	0.00714837
UNDER	GO:0070887	cellular response to chemical stimulus	BIOLOGICAL_PROCESS	0.0954157	0.0071746
UNDER	GO:0016311	dephosphorylation	BIOLOGICAL_PROCESS	0.0954157	0.0071746
UNDER	GO:0006066	alcohol metabolic process	BIOLOGICAL_PROCESS	0.0954157	0.0071746
UNDER	GO:0005982	starch metabolic process	BIOLOGICAL_PROCESS	0.0968383	0.00743556
UNDER	GO:0005985	sucrose metabolic process	BIOLOGICAL_PROCESS	0.0968383	0.00743556
UNDER	GO:0070279	vitamin B6 binding	MOLECULAR_FUNCTION	0.0968383	0.00743556
UNDER	GO:0030170	pyridoxal phosphate binding	MOLECULAR_FUNCTION	0.0968383	0.00743556
UNDER	GO:0008092	cytoskeletal protein binding	MOLECULAR_FUNCTION	0.0968383	0.00743556
UNDER	GO:0009064	glutamine family amino acid metabolic process	BIOLOGICAL_PROCESS	0.0968383	0.00743556
UNDER	GO:0004386	helicase activity	MOLECULAR_FUNCTION	0.0968383	0.00743556
UNDER	GO:0004553	hydrolase activity, hydrolyzing O-glycosyl compounds	MOLECULAR_FUNCTION	0.132849	0.0102308
UNDER	GO:0006605	protein targeting	BIOLOGICAL_PROCESS	0.138985	0.0110183
UNDER	GO:0016875	ligase activity, forming carbon-oxygen bonds	MOLECULAR_FUNCTION	0.138985	0.0110183
UNDER	GO:0004812	aminoacyl-tRNA ligase activity	MOLECULAR_FUNCTION	0.138985	0.0110183
UNDER	GO:0006418	tRNA aminoacylation for protein translation	BIOLOGICAL_PROCESS	0.138985	0.0110183
UNDER	GO:0010605	negative regulation of macromolecule metabolic process	BIOLOGICAL_PROCESS	0.138985	0.0110506
UNDER	GO:0006206	pyrimidine nucleobase metabolic process	BIOLOGICAL_PROCESS	0.138985	0.0110506
UNDER	GO:0006364	rRNA processing	BIOLOGICAL_PROCESS	0.138985	0.0110183
UNDER	GO:0048193	Golgi vesicle transport	BIOLOGICAL_PROCESS	0.138985	0.0110506
UNDER	GO:0009152	purine ribonucleotide biosynthetic process	BIOLOGICAL_PROCESS	0.138985	0.0110506
UNDER	GO:0043039	tRNA aminoacylation	BIOLOGICAL_PROCESS	0.138985	0.0110183
UNDER	GO:0043038	amino acid activation	BIOLOGICAL_PROCESS	0.138985	0.0110183
UNDER	GO:0016887	ATP hydrolysis activity	MOLECULAR_FUNCTION	0.140624	0.0112705
UNDER	GO:0016072	rRNA metabolic process	BIOLOGICAL_PROCESS	0.140624	0.0114365
UNDER	GO:0048518	positive regulation of biological process	BIOLOGICAL_PROCESS	0.140624	0.0114365
UNDER	GO:0006457	protein folding	BIOLOGICAL_PROCESS	0.140624	0.0114365
UNDER	GO:0009892	negative regulation of metabolic process	BIOLOGICAL_PROCESS	0.140624	0.0114365
UNDER	GO:0051536	iron-sulfur cluster binding	MOLECULAR_FUNCTION	0.140624	0.0114365
UNDER	GO:0051540	metal cluster binding	MOLECULAR_FUNCTION	0.140624	0.0114365
UNDER	GO:0071949	FAD binding	MOLECULAR_FUNCTION	0.140624	0.0114365
UNDER	GO:0051276	chromosome organization	BIOLOGICAL_PROCESS	0.140728	0.0115408
UNDER	GO:0006766	vitamin metabolic process	BIOLOGICAL_PROCESS	0.140728	0.0115408
UNDER	GO:0006767	water-soluble vitamin metabolic process	BIOLOGICAL_PROCESS	0.140728	0.0115408
UNDER	GO:0030163	protein catabolic process	BIOLOGICAL_PROCESS	0.165671	0.013624
UNDER	GO:0006144	purine nucleobase metabolic process	BIOLOGICAL_PROCESS	0.17083	0.0140871
UNDER	GO:0016879	ligase activity, forming carbon-nitrogen bonds	MOLECULAR_FUNCTION	0.198435	0.0169988
UNDER	GO:0006643	membrane lipid metabolic process	BIOLOGICAL_PROCESS	0.198435	0.0169988
UNDER	GO:0044877	protein-containing complex binding	MOLECULAR_FUNCTION	0.198435	0.0170396
UNDER	GO:0006413	translational initiation	BIOLOGICAL_PROCESS	0.198435	0.0169988
UNDER	GO:0006446	regulation of translational initiation	BIOLOGICAL_PROCESS	0.198435	0.0169988
UNDER	GO:0000398	mRNA splicing, via spliceosome	BIOLOGICAL_PROCESS	0.198435	0.0166549
UNDER	GO:0000377	RNA splicing, via transesterification reactions with bulged adenosine as nucleophile	BIOLOGICAL_PROCESS	0.198435	0.0166549
UNDER	GO:0000375	RNA splicing, via transesterification reactions	BIOLOGICAL_PROCESS	0.198435	0.0166549
UNDER	GO:0016570	histone modification	BIOLOGICAL_PROCESS	0.198435	0.0169988
UNDER	GO:0008654	phospholipid biosynthetic process	BIOLOGICAL_PROCESS	0.198435	0.0166948
UNDER	GO:0044282	small molecule catabolic process	BIOLOGICAL_PROCESS	0.198435	0.0166549
UNDER	GO:0032259	methylation	BIOLOGICAL_PROCESS	0.198435	0.0166549
UNDER	GO:0006119	oxidative phosphorylation	BIOLOGICAL_PROCESS	0.198435	0.0169988
UNDER	GO:0000793	condensed chromosome	CELLULAR_COMPONENT	0.198435	0.0170396
UNDER	GO:0044391	ribosomal subunit	CELLULAR_COMPONENT	0.198435	0.0170396
UNDER	GO:0030246	carbohydrate binding	MOLECULAR_FUNCTION	0.20242	0.0176117
UNDER	GO:0000287	magnesium ion binding	MOLECULAR_FUNCTION	0.20242	0.0176117
UNDER	GO:0019725	cellular homeostasis	BIOLOGICAL_PROCESS	0.20242	0.0176117
UNDER	GO:1901617	organic hydroxy compound biosynthetic process	BIOLOGICAL_PROCESS	0.20242	0.0176117
UNDER	GO:0070085	glycosylation	BIOLOGICAL_PROCESS	0.20242	0.0176117
UNDER	GO:0042592	homeostatic process	BIOLOGICAL_PROCESS	0.281635	0.0245679
UNDER	GO:0006650	glycerophospholipid metabolic process	BIOLOGICAL_PROCESS	0.281793	0.0252741
UNDER	GO:0007017	microtubule-based process	BIOLOGICAL_PROCESS	0.281793	0.0262545
UNDER	GO:0016830	carbon-carbon lyase activity	MOLECULAR_FUNCTION	0.281793	0.0262545
UNDER	GO:0022803	passive transmembrane transporter activity	MOLECULAR_FUNCTION	0.281793	0.0262545
UNDER	GO:0006400	tRNA modification	BIOLOGICAL_PROCESS	0.281793	0.02631
UNDER	GO:0006401	RNA catabolic process	BIOLOGICAL_PROCESS	0.281793	0.0262545
UNDER	GO:0043413	macromolecule glycosylation	BIOLOGICAL_PROCESS	0.281793	0.0262545
UNDER	GO:0006486	protein glycosylation	BIOLOGICAL_PROCESS	0.281793	0.0262545
UNDER	GO:0031410	cytoplasmic vesicle	CELLULAR_COMPONENT	0.281793	0.0262545
UNDER	GO:0031399	regulation of protein modification process	BIOLOGICAL_PROCESS	0.281793	0.0262545
UNDER	GO:0000228	nuclear chromosome	CELLULAR_COMPONENT	0.281793	0.0262545
UNDER	GO:0140677	molecular function activator activity	MOLECULAR_FUNCTION	0.281793	0.0246681
UNDER	GO:1902221	erythrose 4-phosphate/phosphoenolpyruvate family amino acid metabolic process	BIOLOGICAL_PROCESS	0.281793	0.0262545
UNDER	GO:0006558	L-phenylalanine metabolic process	BIOLOGICAL_PROCESS	0.281793	0.0262545
UNDER	GO:0006544	glycine metabolic process	BIOLOGICAL_PROCESS	0.281793	0.0262545
UNDER	GO:0019899	enzyme binding	MOLECULAR_FUNCTION	0.281793	0.0262545
UNDER	GO:0016469	proton-transporting two-sector ATPase complex	CELLULAR_COMPONENT	0.281793	0.0262545
UNDER	GO:0015267	channel activity	MOLECULAR_FUNCTION	0.281793	0.0262545
UNDER	GO:0009311	oligosaccharide metabolic process	BIOLOGICAL_PROCESS	0.281793	0.0252741
UNDER	GO:0008081	phosphoric diester hydrolase activity	MOLECULAR_FUNCTION	0.281793	0.0262545
UNDER	GO:0006006	glucose metabolic process	BIOLOGICAL_PROCESS	0.281793	0.0262545
UNDER	GO:0046873	metal ion transmembrane transporter activity	MOLECULAR_FUNCTION	0.281793	0.0252741
UNDER	GO:0015711	organic anion transport	BIOLOGICAL_PROCESS	0.281793	0.02631
UNDER	GO:0009055	electron transfer activity	MOLECULAR_FUNCTION	0.281793	0.0262545
UNDER	GO:0097708	intracellular vesicle	CELLULAR_COMPONENT	0.281793	0.0262545
UNDER	GO:0031982	vesicle	CELLULAR_COMPONENT	0.281793	0.0262545
UNDER	GO:0009101	glycoprotein biosynthetic process	BIOLOGICAL_PROCESS	0.281793	0.02631
UNDER	GO:0043565	sequence-specific DNA binding	MOLECULAR_FUNCTION	0.283999	0.0271612
UNDER	GO:0048522	positive regulation of cellular process	BIOLOGICAL_PROCESS	0.283999	0.0271612
UNDER	GO:0016627	oxidoreductase activity, acting on the CH-CH group of donors	MOLECULAR_FUNCTION	0.283999	0.0271612
UNDER	GO:0006570	tyrosine metabolic process	BIOLOGICAL_PROCESS	0.283999	0.0271612
UNDER	GO:0098687	chromosomal region	CELLULAR_COMPONENT	0.283999	0.0271612
UNDER	GO:0005886	plasma membrane	CELLULAR_COMPONENT	0.283999	0.0271612
UNDER	GO:0000139	Golgi membrane	CELLULAR_COMPONENT	0.283999	0.0271612
UNDER	GO:0003743	translation initiation factor activity	MOLECULAR_FUNCTION	0.283999	0.0271612
UNDER	GO:0006090	pyruvate metabolic process	BIOLOGICAL_PROCESS	0.283999	0.0271612
UNDER	GO:0009100	glycoprotein metabolic process	BIOLOGICAL_PROCESS	0.283999	0.0271612
UNDER	GO:0070647	protein modification by small protein conjugation or removal	BIOLOGICAL_PROCESS	0.305601	0.0292966
UNDER	GO:0016810	hydrolase activity, acting on carbon-nitrogen (but not peptide) bonds	MOLECULAR_FUNCTION	0.375061	0.0363815
UNDER	GO:1905368	peptidase complex	CELLULAR_COMPONENT	0.375061	0.0363815
UNDER	GO:0006357	regulation of transcription by RNA polymerase II	BIOLOGICAL_PROCESS	0.375061	0.0363815
UNDER	GO:0015078	proton transmembrane transporter activity	MOLECULAR_FUNCTION	0.375061	0.0361705
UNDER	GO:1902600	proton transmembrane transport	BIOLOGICAL_PROCESS	0.375061	0.0361705
UNDER	GO:0005984	disaccharide metabolic process	BIOLOGICAL_PROCESS	0.38361	0.0372979
UNDER	GO:0051173	positive regulation of nitrogen compound metabolic process	BIOLOGICAL_PROCESS	0.40527	0.0406074
UNDER	GO:0006563	L-serine metabolic process	BIOLOGICAL_PROCESS	0.40527	0.0406927
UNDER	GO:0010604	positive regulation of macromolecule metabolic process	BIOLOGICAL_PROCESS	0.40527	0.0406927
UNDER	GO:0051082	unfolded protein binding	MOLECULAR_FUNCTION	0.40527	0.0406074
UNDER	GO:0016410	N-acyltransferase activity	MOLECULAR_FUNCTION	0.40527	0.0406927
UNDER	GO:0051603	proteolysis involved in protein catabolic process	BIOLOGICAL_PROCESS	0.40527	0.0400445
UNDER	GO:0018205	peptidyl-lysine modification	BIOLOGICAL_PROCESS	0.40527	0.0406074
UNDER	GO:0046364	monosaccharide biosynthetic process	BIOLOGICAL_PROCESS	0.40527	0.0406927
UNDER	GO:0019319	hexose biosynthetic process	BIOLOGICAL_PROCESS	0.40527	0.0406927
UNDER	GO:0046983	protein dimerization activity	MOLECULAR_FUNCTION	0.40527	0.0405906
UNDER	GO:0000775	chromosome, centromeric region	CELLULAR_COMPONENT	0.40527	0.0406074
UNDER	GO:0006094	gluconeogenesis	BIOLOGICAL_PROCESS	0.40527	0.0406927
UNDER	GO:0006099	tricarboxylic acid cycle	BIOLOGICAL_PROCESS	0.40527	0.0406074
UNDER	GO:0000785	chromatin	CELLULAR_COMPONENT	0.40527	0.0405906
UNDER	GO:0006664	glycolipid metabolic process	BIOLOGICAL_PROCESS	0.405987	0.0419636
UNDER	GO:0022618	ribonucleoprotein complex assembly	BIOLOGICAL_PROCESS	0.405987	0.0419636
UNDER	GO:0065008	regulation of biological quality	BIOLOGICAL_PROCESS	0.405987	0.0419636
UNDER	GO:0006470	protein dephosphorylation	BIOLOGICAL_PROCESS	0.405987	0.0419636
UNDER	GO:1903509	liposaccharide metabolic process	BIOLOGICAL_PROCESS	0.405987	0.0419636
UNDER	GO:0010629	negative regulation of gene expression	BIOLOGICAL_PROCESS	0.405987	0.0419636
UNDER	GO:0071554	cell wall organization or biogenesis	BIOLOGICAL_PROCESS	0.405987	0.0419636
UNDER	GO:0016407	acetyltransferase activity	MOLECULAR_FUNCTION	0.405987	0.0419636
UNDER	GO:1901657	glycosyl compound metabolic process	BIOLOGICAL_PROCESS	0.405987	0.0419636
UNDER	GO:0005829	cytosol	CELLULAR_COMPONENT	0.405987	0.0419636
UNDER	GO:0022900	electron transport chain	BIOLOGICAL_PROCESS	0.405987	0.0419636
UNDER	GO:0009893	positive regulation of metabolic process	BIOLOGICAL_PROCESS	0.405987	0.0419636
UNDER	GO:0071826	ribonucleoprotein complex subunit organization	BIOLOGICAL_PROCESS	0.405987	0.0419636
