# Supplementary material for: The massive 340 megabase genome of Anisogramma anomala, a biotrophic ascomycete that causes eastern filbert blight of hazelnut
Source: BMC Genomics. 2024 Apr 5;25:347. doi: 10.1186/s12864-024-10198-1 (PMC10998396; doi:10.1186/s12864-024-10198-1)
Supplement: Supplementary file 11 — Supplementary Material 11. [file 12864_2024_10198_MOESM11_ESM.xlsx]

## Sheet: Sheet1
Table S9: GO term enrichment analysis of genes in expanded gene-families in A. anomala.
Representation	GO ID	GO Name	GO Category	FDR	P-value
OVER	GO:0034655	nucleobase-containing compound catabolic process	BIOLOGICAL_PROCESS	0.00403156	1.1906e-05
OVER	GO:0016160	amylase activity	MOLECULAR_FUNCTION	0.00780503	2.6596e-05
OVER	GO:0004556	alpha-amylase activity	MOLECULAR_FUNCTION	0.00780503	2.6596e-05
OVER	GO:0006751	glutathione catabolic process	BIOLOGICAL_PROCESS	0.0297142	0.000143442
OVER	GO:0016706	2-oxoglutarate-dependent dioxygenase activity	MOLECULAR_FUNCTION	0.0385697	0.000219047
OVER	GO:0044270	cellular nitrogen compound catabolic process	BIOLOGICAL_PROCESS	0.0494607	0.000292135
OVER	GO:0042545	cell wall modification	BIOLOGICAL_PROCESS	0.0621025	0.00045145
OVER	GO:0030599	pectinesterase activity	MOLECULAR_FUNCTION	0.0621025	0.00045145
OVER	GO:0009166	nucleotide catabolic process	BIOLOGICAL_PROCESS	0.0621025	0.00045145
OVER	GO:0046700	heterocycle catabolic process	BIOLOGICAL_PROCESS	0.0817222	0.000686897
OVER	GO:0004843	cysteine-type deubiquitinase activity	MOLECULAR_FUNCTION	0.0992017	0.000946496
OVER	GO:1901292	nucleoside phosphate catabolic process	BIOLOGICAL_PROCESS	0.100603	0.00108292
OVER	GO:0031379	RNA-directed RNA polymerase complex	CELLULAR_COMPONENT	0.100603	0.00108292
OVER	GO:0003968	RNA-dependent RNA polymerase activity	MOLECULAR_FUNCTION	0.100603	0.00108292
OVER	GO:0019783	ubiquitin-like protein peptidase activity	MOLECULAR_FUNCTION	0.114499	0.00135255
OVER	GO:0101005	deubiquitinase activity	MOLECULAR_FUNCTION	0.114499	0.00135255
OVER	GO:0016579	protein deubiquitination	BIOLOGICAL_PROCESS	0.114499	0.00135255
OVER	GO:0007131	reciprocal meiotic recombination	BIOLOGICAL_PROCESS	0.118438	0.00180266
OVER	GO:0005982	starch metabolic process	BIOLOGICAL_PROCESS	0.118438	0.00168779
OVER	GO:0005985	sucrose metabolic process	BIOLOGICAL_PROCESS	0.118438	0.00168779
OVER	GO:0036374	glutathione hydrolase activity	MOLECULAR_FUNCTION	0.118438	0.00180266
OVER	GO:0035825	homologous recombination	BIOLOGICAL_PROCESS	0.118438	0.00180266
OVER	GO:0008242	omega peptidase activity	MOLECULAR_FUNCTION	0.118438	0.00180266
OVER	GO:0140527	reciprocal homologous recombination	BIOLOGICAL_PROCESS	0.118438	0.00180266
OVER	GO:1903312	negative regulation of mRNA metabolic process	BIOLOGICAL_PROCESS	0.118438	0.00180266
OVER	GO:0140103	catalytic activity, acting on a glycoprotein	MOLECULAR_FUNCTION	0.118438	0.00180266
OVER	GO:0003830	beta-1,4-mannosylglycoprotein 4-beta-N-acetylglucosaminyltransferase activity	MOLECULAR_FUNCTION	0.118438	0.00180266
OVER	GO:0070646	protein modification by small protein removal	BIOLOGICAL_PROCESS	0.162226	0.00257969
OVER	GO:0043631	RNA polyadenylation	BIOLOGICAL_PROCESS	0.163929	0.00267966
OVER	GO:0019439	aromatic compound catabolic process	BIOLOGICAL_PROCESS	0.163929	0.00273261
OVER	GO:1901361	organic cyclic compound catabolic process	BIOLOGICAL_PROCESS	0.18585	0.00318611
OVER	GO:0005984	disaccharide metabolic process	BIOLOGICAL_PROCESS	0.188664	0.00337834
OVER	GO:0010629	negative regulation of gene expression	BIOLOGICAL_PROCESS	0.190273	0.00345793
OVER	GO:0016859	cis-trans isomerase activity	MOLECULAR_FUNCTION	0.197291	0.00367511
OVER	GO:0003755	peptidyl-prolyl cis-trans isomerase activity	MOLECULAR_FUNCTION	0.197291	0.00367511
OVER	GO:0004536	DNA nuclease activity	MOLECULAR_FUNCTION	0.206823	0.00394757
OVER	GO:0006401	RNA catabolic process	BIOLOGICAL_PROCESS	0.230459	0.00455472
OVER	GO:0044248	cellular catabolic process	BIOLOGICAL_PROCESS	0.233405	0.00466598
OVER	GO:0004089	carbonate dehydratase activity	MOLECULAR_FUNCTION	0.259104	0.00565061
OVER	GO:0005732	sno(s)RNA-containing ribonucleoprotein complex	CELLULAR_COMPONENT	0.259104	0.00565061
OVER	GO:1903008	organelle disassembly	BIOLOGICAL_PROCESS	0.32153	0.0148235
OVER	GO:0030307	positive regulation of cell growth	BIOLOGICAL_PROCESS	0.32153	0.0148235
OVER	GO:0019988	charged-tRNA amino acid modification	BIOLOGICAL_PROCESS	0.32153	0.0148235
OVER	GO:0098781	ncRNA transcription	BIOLOGICAL_PROCESS	0.32153	0.0148235
OVER	GO:0016049	cell growth	BIOLOGICAL_PROCESS	0.32153	0.0148235
OVER	GO:0060187	cell pole	CELLULAR_COMPONENT	0.32153	0.0102183
OVER	GO:0004047	aminomethyltransferase activity	MOLECULAR_FUNCTION	0.32153	0.0148235
OVER	GO:0031588	nucleotide-activated protein kinase complex	CELLULAR_COMPONENT	0.32153	0.0148235
OVER	GO:0030246	carbohydrate binding	MOLECULAR_FUNCTION	0.32153	0.014552
OVER	GO:0000422	autophagy of mitochondrion	BIOLOGICAL_PROCESS	0.32153	0.0148235
OVER	GO:0044042	glucan metabolic process	BIOLOGICAL_PROCESS	0.32153	0.00837142
OVER	GO:0045329	carnitine biosynthetic process	BIOLOGICAL_PROCESS	0.32153	0.0148235
OVER	GO:0070481	nuclear-transcribed mRNA catabolic process, non-stop decay	BIOLOGICAL_PROCESS	0.32153	0.0148235
OVER	GO:0004115	3',5'-cyclic-AMP phosphodiesterase activity	MOLECULAR_FUNCTION	0.32153	0.0148235
OVER	GO:0048589	developmental growth	BIOLOGICAL_PROCESS	0.32153	0.0148235
OVER	GO:0030428	cell septum	CELLULAR_COMPONENT	0.32153	0.0148235
OVER	GO:0009826	unidimensional cell growth	BIOLOGICAL_PROCESS	0.32153	0.0148235
OVER	GO:0004177	aminopeptidase activity	MOLECULAR_FUNCTION	0.32153	0.0147417
OVER	GO:0000500	RNA polymerase I upstream activating factor complex	CELLULAR_COMPONENT	0.32153	0.0148235
OVER	GO:0007127	meiosis I	BIOLOGICAL_PROCESS	0.32153	0.0149005
OVER	GO:0051286	cell tip	CELLULAR_COMPONENT	0.32153	0.0102183
OVER	GO:0071786	endoplasmic reticulum tubular network organization	BIOLOGICAL_PROCESS	0.32153	0.0148235
OVER	GO:0004638	phosphoribosylaminoimidazole carboxylase activity	MOLECULAR_FUNCTION	0.32153	0.0148235
OVER	GO:0006402	mRNA catabolic process	BIOLOGICAL_PROCESS	0.32153	0.00967782
OVER	GO:0017116	single-stranded DNA helicase activity	MOLECULAR_FUNCTION	0.32153	0.0148235
OVER	GO:0009437	carnitine metabolic process	BIOLOGICAL_PROCESS	0.32153	0.0148235
OVER	GO:0070966	nuclear-transcribed mRNA catabolic process, no-go decay	BIOLOGICAL_PROCESS	0.32153	0.0148235
OVER	GO:0031390	Ctf18 RFC-like complex	CELLULAR_COMPONENT	0.32153	0.0148235
OVER	GO:0001558	regulation of cell growth	BIOLOGICAL_PROCESS	0.32153	0.0148235
OVER	GO:0045145	single-stranded DNA 5'-3' DNA exonuclease activity	MOLECULAR_FUNCTION	0.32153	0.0148235
OVER	GO:0034457	Mpp10 complex	CELLULAR_COMPONENT	0.32153	0.0148235
OVER	GO:0008174	mRNA methyltransferase activity	MOLECULAR_FUNCTION	0.32153	0.0148235
OVER	GO:0043399	tRNA A64-2'-O-ribosylphosphate transferase activity	MOLECULAR_FUNCTION	0.32153	0.0148235
OVER	GO:0033167	ARC complex	CELLULAR_COMPONENT	0.32153	0.0148235
OVER	GO:0046434	organophosphate catabolic process	BIOLOGICAL_PROCESS	0.32153	0.0127331
OVER	GO:0050686	negative regulation of mRNA processing	BIOLOGICAL_PROCESS	0.32153	0.0148235
OVER	GO:0004789	thiamine-phosphate diphosphorylase activity	MOLECULAR_FUNCTION	0.32153	0.0148235
OVER	GO:0050684	regulation of mRNA processing	BIOLOGICAL_PROCESS	0.32153	0.0148235
OVER	GO:0006578	amino-acid betaine biosynthetic process	BIOLOGICAL_PROCESS	0.32153	0.0148235
OVER	GO:0006577	amino-acid betaine metabolic process	BIOLOGICAL_PROCESS	0.32153	0.0148235
OVER	GO:0061389	regulation of direction of cell growth	BIOLOGICAL_PROCESS	0.32153	0.0148235
OVER	GO:0051094	positive regulation of developmental process	BIOLOGICAL_PROCESS	0.32153	0.0148235
OVER	GO:0008234	cysteine-type peptidase activity	MOLECULAR_FUNCTION	0.32153	0.0118286
OVER	GO:0031440	regulation of mRNA 3'-end processing	BIOLOGICAL_PROCESS	0.32153	0.0148235
OVER	GO:0031441	negative regulation of mRNA 3'-end processing	BIOLOGICAL_PROCESS	0.32153	0.0148235
OVER	GO:0001671	ATPase activator activity	MOLECULAR_FUNCTION	0.32153	0.0149005
OVER	GO:0008297	single-stranded DNA exodeoxyribonuclease activity	MOLECULAR_FUNCTION	0.32153	0.0148235
OVER	GO:0099086	synaptonemal structure	CELLULAR_COMPONENT	0.32153	0.0148235
OVER	GO:0004417	hydroxyethylthiazole kinase activity	MOLECULAR_FUNCTION	0.32153	0.0148235
OVER	GO:0060560	developmental growth involved in morphogenesis	BIOLOGICAL_PROCESS	0.32153	0.0148235
OVER	GO:1900364	negative regulation of mRNA polyadenylation	BIOLOGICAL_PROCESS	0.32153	0.0148235
OVER	GO:1900363	regulation of mRNA polyadenylation	BIOLOGICAL_PROCESS	0.32153	0.0148235
OVER	GO:0042790	nucleolar large rRNA transcription by RNA polymerase I	BIOLOGICAL_PROCESS	0.32153	0.0148235
OVER	GO:0004482	mRNA (guanine-N7-)-methyltransferase activity	MOLECULAR_FUNCTION	0.32153	0.0148235
OVER	GO:0000935	division septum	CELLULAR_COMPONENT	0.32153	0.0148235
OVER	GO:0050353	trimethyllysine dioxygenase activity	MOLECULAR_FUNCTION	0.32153	0.0148235
OVER	GO:0009214	cyclic nucleotide catabolic process	BIOLOGICAL_PROCESS	0.32153	0.0148235
OVER	GO:0006195	purine nucleotide catabolic process	BIOLOGICAL_PROCESS	0.32153	0.0148235
OVER	GO:0006198	cAMP catabolic process	BIOLOGICAL_PROCESS	0.32153	0.0148235
OVER	GO:0003913	DNA photolyase activity	MOLECULAR_FUNCTION	0.32153	0.0148235
OVER	GO:0009261	ribonucleotide catabolic process	BIOLOGICAL_PROCESS	0.32153	0.0148235
OVER	GO:0042815	bipolar cell growth	BIOLOGICAL_PROCESS	0.32153	0.0148235
OVER	GO:0045927	positive regulation of growth	BIOLOGICAL_PROCESS	0.32153	0.0148235
OVER	GO:0061171	establishment of bipolar cell polarity	BIOLOGICAL_PROCESS	0.32153	0.0148235
OVER	GO:0009311	oligosaccharide metabolic process	BIOLOGICAL_PROCESS	0.32153	0.00907979
OVER	GO:0009320	phosphoribosylaminoimidazole carboxylase complex	CELLULAR_COMPONENT	0.32153	0.0148235
OVER	GO:0009303	rRNA transcription	BIOLOGICAL_PROCESS	0.32153	0.0148235
OVER	GO:0061982	meiosis I cell cycle process	BIOLOGICAL_PROCESS	0.32153	0.0149005
OVER	GO:0000120	RNA polymerase I transcription regulator complex	CELLULAR_COMPONENT	0.32153	0.0148235
OVER	GO:0071025	RNA surveillance	BIOLOGICAL_PROCESS	0.32153	0.0148235
OVER	GO:0051499	D-aminoacyl-tRNA deacylase activity	MOLECULAR_FUNCTION	0.32153	0.0148235
OVER	GO:0009982	pseudouridine synthase activity	MOLECULAR_FUNCTION	0.32153	0.0102183
OVER	GO:0033567	DNA replication, Okazaki fragment processing	BIOLOGICAL_PROCESS	0.32153	0.0148235
OVER	GO:0048639	positive regulation of developmental growth	BIOLOGICAL_PROCESS	0.32153	0.0148235
OVER	GO:0048638	regulation of developmental growth	BIOLOGICAL_PROCESS	0.32153	0.0148235
OVER	GO:0051523	cell growth mode switching, monopolar to bipolar	BIOLOGICAL_PROCESS	0.32153	0.0148235
OVER	GO:0051510	regulation of unidimensional cell growth	BIOLOGICAL_PROCESS	0.32153	0.0148235
OVER	GO:0051518	positive regulation of bipolar cell growth	BIOLOGICAL_PROCESS	0.32153	0.0148235
OVER	GO:0051519	activation of bipolar cell growth	BIOLOGICAL_PROCESS	0.32153	0.0148235
OVER	GO:0051516	regulation of bipolar cell growth	BIOLOGICAL_PROCESS	0.32153	0.0148235
OVER	GO:0051512	positive regulation of unidimensional cell growth	BIOLOGICAL_PROCESS	0.32153	0.0148235
OVER	GO:0040008	regulation of growth	BIOLOGICAL_PROCESS	0.32153	0.0148235
OVER	GO:0051560	mitochondrial calcium ion homeostasis	BIOLOGICAL_PROCESS	0.32153	0.0148235
OVER	GO:0009154	purine ribonucleotide catabolic process	BIOLOGICAL_PROCESS	0.32153	0.0148235
OVER	GO:0061726	mitochondrion disassembly	BIOLOGICAL_PROCESS	0.32153	0.0148235
OVER	GO:0000795	synaptonemal complex	CELLULAR_COMPONENT	0.32153	0.0148235
OVER	GO:0005976	polysaccharide metabolic process	BIOLOGICAL_PROCESS	0.345786	0.0163388
OVER	GO:0031123	RNA 3'-end processing	BIOLOGICAL_PROCESS	0.350451	0.0166389
OVER	GO:0000413	protein peptidyl-prolyl isomerization	BIOLOGICAL_PROCESS	0.413705	0.0206758
OVER	GO:0006749	glutathione metabolic process	BIOLOGICAL_PROCESS	0.413705	0.0206758
OVER	GO:0071555	cell wall organization	BIOLOGICAL_PROCESS	0.413705	0.0206758
OVER	GO:0045229	external encapsulating structure organization	BIOLOGICAL_PROCESS	0.413705	0.0206758
OVER	GO:0018208	peptidyl-proline modification	BIOLOGICAL_PROCESS	0.413705	0.0206758
OVER	GO:0004888	transmembrane signaling receptor activity	MOLECULAR_FUNCTION	0.480387	0.0250997
OVER	GO:0007166	cell surface receptor signaling pathway	BIOLOGICAL_PROCESS	0.480387	0.0250997
OVER	GO:0032153	cell division site	CELLULAR_COMPONENT	0.480387	0.0250997
OVER	GO:0038023	signaling receptor activity	MOLECULAR_FUNCTION	0.480387	0.0250997
OVER	GO:0060089	molecular transducer activity	MOLECULAR_FUNCTION	0.480387	0.0250997
OVER	GO:0048029	monosaccharide binding	MOLECULAR_FUNCTION	0.480387	0.0250997
OVER	GO:0000902	cell morphogenesis	BIOLOGICAL_PROCESS	0.480387	0.0250997
OVER	GO:0004930	G protein-coupled receptor activity	MOLECULAR_FUNCTION	0.507708	0.0271214
OVER	GO:0043385	mycotoxin metabolic process	BIOLOGICAL_PROCESS	0.508863	0.0279747
OVER	GO:0043386	mycotoxin biosynthetic process	BIOLOGICAL_PROCESS	0.508863	0.0279747
OVER	GO:0009404	toxin metabolic process	BIOLOGICAL_PROCESS	0.508863	0.0279747
OVER	GO:0009403	toxin biosynthetic process	BIOLOGICAL_PROCESS	0.508863	0.0279747
OVER	GO:0009056	catabolic process	BIOLOGICAL_PROCESS	0.508863	0.02785
OVER	GO:0010605	negative regulation of macromolecule metabolic process	BIOLOGICAL_PROCESS	0.572392	0.0318573
OVER	GO:0016888	endodeoxyribonuclease activity, producing 5'-phosphomonoesters	MOLECULAR_FUNCTION	0.593672	0.0408653
OVER	GO:0016895	DNA exonuclease activity, producing 5'-phosphomonoesters	MOLECULAR_FUNCTION	0.593672	0.0408653
OVER	GO:0032958	inositol phosphate biosynthetic process	BIOLOGICAL_PROCESS	0.593672	0.0408653
OVER	GO:0043647	inositol phosphate metabolic process	BIOLOGICAL_PROCESS	0.593672	0.0408653
OVER	GO:0106074	aminoacyl-tRNA metabolism involved in translational fidelity	BIOLOGICAL_PROCESS	0.593672	0.0408653
OVER	GO:0032981	mitochondrial respiratory chain complex I assembly	BIOLOGICAL_PROCESS	0.593672	0.0408653
OVER	GO:0005381	iron ion transmembrane transporter activity	MOLECULAR_FUNCTION	0.593672	0.0408653
OVER	GO:0099116	tRNA 5'-end processing	BIOLOGICAL_PROCESS	0.593672	0.0408653
OVER	GO:0004815	aspartate-tRNA ligase activity	MOLECULAR_FUNCTION	0.593672	0.0408653
OVER	GO:0004112	cyclic-nucleotide phosphodiesterase activity	MOLECULAR_FUNCTION	0.593672	0.0408653
OVER	GO:0004114	3',5'-cyclic-nucleotide phosphodiesterase activity	MOLECULAR_FUNCTION	0.593672	0.0408653
OVER	GO:0015689	molybdate ion transport	BIOLOGICAL_PROCESS	0.593672	0.0408653
OVER	GO:0004141	dethiobiotin synthase activity	MOLECULAR_FUNCTION	0.593672	0.0408653
OVER	GO:0052652	cyclic purine nucleotide metabolic process	BIOLOGICAL_PROCESS	0.593672	0.0408653
OVER	GO:0008553	P-type proton-exporting transporter activity	MOLECULAR_FUNCTION	0.593672	0.0408653
OVER	GO:0065008	regulation of biological quality	BIOLOGICAL_PROCESS	0.593672	0.0386846
OVER	GO:0051285	cell cortex of cell tip	CELLULAR_COMPONENT	0.593672	0.0408653
OVER	GO:0034755	iron ion transmembrane transport	BIOLOGICAL_PROCESS	0.593672	0.0408653
OVER	GO:0048256	flap endonuclease activity	MOLECULAR_FUNCTION	0.593672	0.0408653
OVER	GO:0015368	calcium:monoatomic cation antiporter activity	MOLECULAR_FUNCTION	0.593672	0.0408653
OVER	GO:0042910	xenobiotic transmembrane transporter activity	MOLECULAR_FUNCTION	0.593672	0.0408653
OVER	GO:0006422	aspartyl-tRNA aminoacylation	BIOLOGICAL_PROCESS	0.593672	0.0408653
OVER	GO:0015369	calcium:proton antiporter activity	MOLECULAR_FUNCTION	0.593672	0.0408653
OVER	GO:0017108	5'-flap endonuclease activity	MOLECULAR_FUNCTION	0.593672	0.0408653
OVER	GO:0017117	single-stranded DNA-dependent ATP-dependent DNA helicase complex	CELLULAR_COMPONENT	0.593672	0.0408653
OVER	GO:0030010	establishment of cell polarity	BIOLOGICAL_PROCESS	0.593672	0.0408653
OVER	GO:0031332	RNAi effector complex	CELLULAR_COMPONENT	0.593672	0.0408653
OVER	GO:0008143	poly(A) binding	MOLECULAR_FUNCTION	0.593672	0.0408653
OVER	GO:0001522	pseudouridine synthesis	BIOLOGICAL_PROCESS	0.593672	0.0357182
OVER	GO:0120029	proton export across plasma membrane	BIOLOGICAL_PROCESS	0.593672	0.0408653
OVER	GO:0035838	growing cell tip	CELLULAR_COMPONENT	0.593672	0.0408653
OVER	GO:0033202	DNA helicase complex	CELLULAR_COMPONENT	0.593672	0.0408653
OVER	GO:0002943	tRNA dihydrouridine synthesis	BIOLOGICAL_PROCESS	0.593672	0.0408653
OVER	GO:0001682	tRNA 5'-leader removal	BIOLOGICAL_PROCESS	0.593672	0.0408653
OVER	GO:0071554	cell wall organization or biogenesis	BIOLOGICAL_PROCESS	0.593672	0.0386846
OVER	GO:0070717	poly-purine tract binding	MOLECULAR_FUNCTION	0.593672	0.0408653
OVER	GO:0015098	molybdate ion transmembrane transporter activity	MOLECULAR_FUNCTION	0.593672	0.0408653
OVER	GO:0010257	NADH dehydrogenase complex assembly	BIOLOGICAL_PROCESS	0.593672	0.0408653
OVER	GO:0015928	fucosidase activity	MOLECULAR_FUNCTION	0.593672	0.0408653
OVER	GO:0000172	ribonuclease MRP complex	CELLULAR_COMPONENT	0.593672	0.0408653
OVER	GO:0004529	DNA exonuclease activity	MOLECULAR_FUNCTION	0.593672	0.0408653
OVER	GO:0004560	alpha-L-fucosidase activity	MOLECULAR_FUNCTION	0.593672	0.0408653
OVER	GO:0006370	7-methylguanosine mRNA capping	BIOLOGICAL_PROCESS	0.593672	0.0408653
OVER	GO:0015297	antiporter activity	MOLECULAR_FUNCTION	0.593672	0.0357182
OVER	GO:0006273	lagging strand elongation	BIOLOGICAL_PROCESS	0.593672	0.0408653
OVER	GO:0006826	iron ion transport	BIOLOGICAL_PROCESS	0.593672	0.0408653
OVER	GO:0046058	cAMP metabolic process	BIOLOGICAL_PROCESS	0.593672	0.0408653
OVER	GO:0009892	negative regulation of metabolic process	BIOLOGICAL_PROCESS	0.593672	0.0347065
OVER	GO:0022857	transmembrane transporter activity	MOLECULAR_FUNCTION	0.593672	0.0372946
OVER	GO:0035312	5'-3' DNA exonuclease activity	MOLECULAR_FUNCTION	0.593672	0.0408653
OVER	GO:0005655	nucleolar ribonuclease P complex	CELLULAR_COMPONENT	0.593672	0.0408653
OVER	GO:0046165	alcohol biosynthetic process	BIOLOGICAL_PROCESS	0.593672	0.0348395
OVER	GO:0030681	multimeric ribonuclease P complex	CELLULAR_COMPONENT	0.593672	0.0408653
OVER	GO:0030686	90S preribosome	CELLULAR_COMPONENT	0.593672	0.0408653
OVER	GO:0031047	RNA-mediated gene silencing	BIOLOGICAL_PROCESS	0.593672	0.0408653
OVER	GO:0009187	cyclic nucleotide metabolic process	BIOLOGICAL_PROCESS	0.593672	0.0408653
OVER	GO:0000439	transcription factor TFIIH core complex	CELLULAR_COMPONENT	0.598346	0.0432245
OVER	GO:0060590	ATPase regulator activity	MOLECULAR_FUNCTION	0.598346	0.0432245
OVER	GO:0004520	DNA endonuclease activity	MOLECULAR_FUNCTION	0.598346	0.0432245
OVER	GO:0140013	meiotic nuclear division	BIOLOGICAL_PROCESS	0.598346	0.0432245
OVER	GO:0044550	secondary metabolite biosynthetic process	BIOLOGICAL_PROCESS	0.642005	0.0469617
OVER	GO:0009653	anatomical structure morphogenesis	BIOLOGICAL_PROCESS	0.651502	0.0485444
OVER	GO:0016853	isomerase activity	MOLECULAR_FUNCTION	0.651502	0.0480545
OVER	GO:0006730	one-carbon metabolic process	BIOLOGICAL_PROCESS	0.651502	0.0485444
OVER	GO:0048856	anatomical structure development	BIOLOGICAL_PROCESS	0.651502	0.0485444
OVER	GO:0006308	DNA catabolic process	BIOLOGICAL_PROCESS	0.651502	0.0485444
OVER	GO:0046173	polyol biosynthetic process	BIOLOGICAL_PROCESS	0.651502	0.0485444
UNDER	GO:0043603	amide metabolic process	BIOLOGICAL_PROCESS	4.66737e-07	1.06028e-10
UNDER	GO:0006518	peptide metabolic process	BIOLOGICAL_PROCESS	1.71755e-06	1.17052e-09
UNDER	GO:0005840	ribosome	CELLULAR_COMPONENT	1.71755e-06	7.91556e-10
UNDER	GO:0043043	peptide biosynthetic process	BIOLOGICAL_PROCESS	1.84517e-06	1.67666e-09
UNDER	GO:0006412	translation	BIOLOGICAL_PROCESS	2.22116e-06	2.5229e-09
UNDER	GO:0043604	amide biosynthetic process	BIOLOGICAL_PROCESS	2.66665e-06	3.63469e-09
UNDER	GO:0005737	cytoplasm	CELLULAR_COMPONENT	3.22253e-06	5.12442e-09
UNDER	GO:1901566	organonitrogen compound biosynthetic process	BIOLOGICAL_PROCESS	4.69142e-05	8.52599e-08
UNDER	GO:0003735	structural constituent of ribosome	MOLECULAR_FUNCTION	0.00021953	4.48834e-07
UNDER	GO:0005198	structural molecule activity	MOLECULAR_FUNCTION	0.000998485	2.26825e-06
UNDER	GO:0042254	ribosome biogenesis	BIOLOGICAL_PROCESS	0.00145957	3.64726e-06
UNDER	GO:0031090	organelle membrane	CELLULAR_COMPONENT	0.00188823	5.14737e-06
UNDER	GO:1901576	organic substance biosynthetic process	BIOLOGICAL_PROCESS	0.00848182	3.0829e-05
UNDER	GO:0009058	biosynthetic process	BIOLOGICAL_PROCESS	0.0115669	4.46699e-05
UNDER	GO:0016491	oxidoreductase activity	MOLECULAR_FUNCTION	0.0178889	7.31487e-05
UNDER	GO:0022613	ribonucleoprotein complex biogenesis	BIOLOGICAL_PROCESS	0.0297142	0.00014132
UNDER	GO:0043228	non-membrane-bounded organelle	CELLULAR_COMPONENT	0.0297142	0.000151045
UNDER	GO:0043232	intracellular non-membrane-bounded organelle	CELLULAR_COMPONENT	0.0297142	0.000151045
UNDER	GO:0033036	macromolecule localization	BIOLOGICAL_PROCESS	0.0297142	0.000155253
UNDER	GO:1901564	organonitrogen compound metabolic process	BIOLOGICAL_PROCESS	0.0307546	0.000167676
UNDER	GO:0044085	cellular component biogenesis	BIOLOGICAL_PROCESS	0.0579225	0.000355272
UNDER	GO:0005622	intracellular anatomical structure	CELLULAR_COMPONENT	0.0605493	0.000385139
UNDER	GO:0032991	protein-containing complex	CELLULAR_COMPONENT	0.0610679	0.00040231
UNDER	GO:0008104	protein localization	BIOLOGICAL_PROCESS	0.0728282	0.000562507
UNDER	GO:0070727	cellular macromolecule localization	BIOLOGICAL_PROCESS	0.0728282	0.000562507
UNDER	GO:0044249	cellular biosynthetic process	BIOLOGICAL_PROCESS	0.0739922	0.000588307
UNDER	GO:0071840	cellular component organization or biogenesis	BIOLOGICAL_PROCESS	0.0817222	0.000672121
UNDER	GO:0006629	lipid metabolic process	BIOLOGICAL_PROCESS	0.0818179	0.000706288
UNDER	GO:0008652	amino acid biosynthetic process	BIOLOGICAL_PROCESS	0.0898041	0.000795629
UNDER	GO:0071702	organic substance transport	BIOLOGICAL_PROCESS	0.0992017	0.000929499
UNDER	GO:0031966	mitochondrial membrane	CELLULAR_COMPONENT	0.0992017	0.000928884
UNDER	GO:0016053	organic acid biosynthetic process	BIOLOGICAL_PROCESS	0.100603	0.00109699
UNDER	GO:0045184	establishment of protein localization	BIOLOGICAL_PROCESS	0.100603	0.00109699
UNDER	GO:0046394	carboxylic acid biosynthetic process	BIOLOGICAL_PROCESS	0.100603	0.00109699
UNDER	GO:0044271	cellular nitrogen compound biosynthetic process	BIOLOGICAL_PROCESS	0.114499	0.00128567
UNDER	GO:0098796	membrane protein complex	CELLULAR_COMPONENT	0.118438	0.00172744
UNDER	GO:0071705	nitrogen compound transport	BIOLOGICAL_PROCESS	0.118438	0.00175907
UNDER	GO:0005739	mitochondrion	CELLULAR_COMPONENT	0.118438	0.00160224
UNDER	GO:1901607	alpha-amino acid biosynthetic process	BIOLOGICAL_PROCESS	0.118438	0.00167835
UNDER	GO:0015031	protein transport	BIOLOGICAL_PROCESS	0.118438	0.00160224
UNDER	GO:0006417	regulation of translation	BIOLOGICAL_PROCESS	0.142092	0.00222724
UNDER	GO:0034248	regulation of amide metabolic process	BIOLOGICAL_PROCESS	0.142092	0.00222724
UNDER	GO:0043229	intracellular organelle	CELLULAR_COMPONENT	0.163929	0.00275574
UNDER	GO:0043226	organelle	CELLULAR_COMPONENT	0.163929	0.00275415
UNDER	GO:0042175	nuclear outer membrane-endoplasmic reticulum membrane network	CELLULAR_COMPONENT	0.18585	0.00320867
UNDER	GO:0009072	aromatic amino acid metabolic process	BIOLOGICAL_PROCESS	0.187952	0.00328767
UNDER	GO:0009987	cellular process	BIOLOGICAL_PROCESS	0.188664	0.00338583
UNDER	GO:0051641	cellular localization	BIOLOGICAL_PROCESS	0.204491	0.0038557
UNDER	GO:0006082	organic acid metabolic process	BIOLOGICAL_PROCESS	0.206823	0.00399364
UNDER	GO:0016192	vesicle-mediated transport	BIOLOGICAL_PROCESS	0.222303	0.00434305
UNDER	GO:0042221	response to chemical	BIOLOGICAL_PROCESS	0.24018	0.00491053
UNDER	GO:0019866	organelle inner membrane	CELLULAR_COMPONENT	0.24018	0.00491053
UNDER	GO:0019752	carboxylic acid metabolic process	BIOLOGICAL_PROCESS	0.243233	0.00508347
UNDER	GO:0043436	oxoacid metabolic process	BIOLOGICAL_PROCESS	0.243233	0.00508347
UNDER	GO:0098827	endoplasmic reticulum subcompartment	CELLULAR_COMPONENT	0.251749	0.00537584
UNDER	GO:0005789	endoplasmic reticulum membrane	CELLULAR_COMPONENT	0.251749	0.00537584
UNDER	GO:0044255	cellular lipid metabolic process	BIOLOGICAL_PROCESS	0.28465	0.00627238
UNDER	GO:0098798	mitochondrial protein-containing complex	CELLULAR_COMPONENT	0.32153	0.0115302
UNDER	GO:0020037	heme binding	MOLECULAR_FUNCTION	0.32153	0.0109983
UNDER	GO:0016810	hydrolase activity, acting on carbon-nitrogen (but not peptide) bonds	MOLECULAR_FUNCTION	0.32153	0.00751495
UNDER	GO:0090079	translation regulator activity, nucleic acid binding	MOLECULAR_FUNCTION	0.32153	0.00759784
UNDER	GO:0042430	indole-containing compound metabolic process	BIOLOGICAL_PROCESS	0.32153	0.0117336
UNDER	GO:0004175	endopeptidase activity	MOLECULAR_FUNCTION	0.32153	0.0115638
UNDER	GO:0016616	oxidoreductase activity, acting on the CH-OH group of donors, NAD or NADP as acceptor	MOLECULAR_FUNCTION	0.32153	0.0115302
UNDER	GO:0045182	translation regulator activity	MOLECULAR_FUNCTION	0.32153	0.00788071
UNDER	GO:0008135	translation factor activity, RNA binding	MOLECULAR_FUNCTION	0.32153	0.00759784
UNDER	GO:0016791	phosphatase activity	MOLECULAR_FUNCTION	0.32153	0.00759784
UNDER	GO:0006568	tryptophan metabolic process	BIOLOGICAL_PROCESS	0.32153	0.0117336
UNDER	GO:0006586	indolalkylamine metabolic process	BIOLOGICAL_PROCESS	0.32153	0.0117336
UNDER	GO:0005743	mitochondrial inner membrane	CELLULAR_COMPONENT	0.32153	0.00759784
UNDER	GO:0019538	protein metabolic process	BIOLOGICAL_PROCESS	0.32153	0.00898601
UNDER	GO:0072524	pyridine-containing compound metabolic process	BIOLOGICAL_PROCESS	0.32153	0.0115302
UNDER	GO:0070887	cellular response to chemical stimulus	BIOLOGICAL_PROCESS	0.32153	0.0115302
UNDER	GO:0046906	tetrapyrrole binding	MOLECULAR_FUNCTION	0.32153	0.0109983
UNDER	GO:0008610	lipid biosynthetic process	BIOLOGICAL_PROCESS	0.32153	0.0115638
UNDER	GO:0044238	primary metabolic process	BIOLOGICAL_PROCESS	0.32153	0.0135392
UNDER	GO:0044237	cellular metabolic process	BIOLOGICAL_PROCESS	0.32153	0.0131366
UNDER	GO:0016311	dephosphorylation	BIOLOGICAL_PROCESS	0.32153	0.0115302
UNDER	GO:0005740	mitochondrial envelope	CELLULAR_COMPONENT	0.323727	0.0150759
UNDER	GO:0006886	intracellular protein transport	BIOLOGICAL_PROCESS	0.343695	0.0161156
UNDER	GO:0044283	small molecule biosynthetic process	BIOLOGICAL_PROCESS	0.343695	0.016162
UNDER	GO:0009059	macromolecule biosynthetic process	BIOLOGICAL_PROCESS	0.367191	0.0175171
UNDER	GO:0050896	response to stimulus	BIOLOGICAL_PROCESS	0.368365	0.0176784
UNDER	GO:0006206	pyrimidine nucleobase metabolic process	BIOLOGICAL_PROCESS	0.368365	0.0177404
UNDER	GO:0007010	cytoskeleton organization	BIOLOGICAL_PROCESS	0.393582	0.0190443
UNDER	GO:1901605	alpha-amino acid metabolic process	BIOLOGICAL_PROCESS	0.393716	0.0191402
UNDER	GO:0031984	organelle subcompartment	CELLULAR_COMPONENT	0.413705	0.0206246
UNDER	GO:0031975	envelope	CELLULAR_COMPONENT	0.436276	0.0220021
UNDER	GO:0031967	organelle envelope	CELLULAR_COMPONENT	0.436276	0.0220021
UNDER	GO:0006950	response to stress	BIOLOGICAL_PROCESS	0.454634	0.0230312
UNDER	GO:0006413	translational initiation	BIOLOGICAL_PROCESS	0.507708	0.0272192
UNDER	GO:0006446	regulation of translational initiation	BIOLOGICAL_PROCESS	0.507708	0.0272192
UNDER	GO:0046496	nicotinamide nucleotide metabolic process	BIOLOGICAL_PROCESS	0.507708	0.0272192
UNDER	GO:0006520	amino acid metabolic process	BIOLOGICAL_PROCESS	0.507708	0.0268535
UNDER	GO:0044281	small molecule metabolic process	BIOLOGICAL_PROCESS	0.507708	0.0266486
UNDER	GO:0044391	ribosomal subunit	CELLULAR_COMPONENT	0.508526	0.0273786
UNDER	GO:0019362	pyridine nucleotide metabolic process	BIOLOGICAL_PROCESS	0.510876	0.0282014
UNDER	GO:0098588	bounding membrane of organelle	CELLULAR_COMPONENT	0.538764	0.0298633
UNDER	GO:0012505	endomembrane system	CELLULAR_COMPONENT	0.590855	0.0330191
UNDER	GO:0051246	regulation of protein metabolic process	BIOLOGICAL_PROCESS	0.593672	0.0419283
UNDER	GO:1902221	erythrose 4-phosphate/phosphoenolpyruvate family amino acid metabolic process	BIOLOGICAL_PROCESS	0.593672	0.0418695
UNDER	GO:0006558	L-phenylalanine metabolic process	BIOLOGICAL_PROCESS	0.593672	0.0418695
UNDER	GO:0019899	enzyme binding	MOLECULAR_FUNCTION	0.593672	0.0418695
UNDER	GO:0008237	metallopeptidase activity	MOLECULAR_FUNCTION	0.593672	0.0418695
UNDER	GO:0004540	RNA nuclease activity	MOLECULAR_FUNCTION	0.593672	0.0418695
UNDER	GO:0006325	chromatin organization	BIOLOGICAL_PROCESS	0.593672	0.0418695
UNDER	GO:0046907	intracellular transport	BIOLOGICAL_PROCESS	0.593672	0.0419427
UNDER	GO:0006091	generation of precursor metabolites and energy	BIOLOGICAL_PROCESS	0.593672	0.0408142
UNDER	GO:0046486	glycerolipid metabolic process	BIOLOGICAL_PROCESS	0.594067	0.0421056
UNDER	GO:0051649	establishment of localization in cell	BIOLOGICAL_PROCESS	0.598346	0.0426831
UNDER	GO:0003824	catalytic activity	MOLECULAR_FUNCTION	0.598346	0.0426948
UNDER	GO:0006570	tyrosine metabolic process	BIOLOGICAL_PROCESS	0.603873	0.0438981
UNDER	GO:0003743	translation initiation factor activity	MOLECULAR_FUNCTION	0.603873	0.0438981
UNDER	GO:0034641	cellular nitrogen compound metabolic process	BIOLOGICAL_PROCESS	0.636319	0.0464013
